# Supplementary material for: Cross-species oncogenic signatures of breast cancer in canine mammary tumors
Source: Nat Commun. 2020 Jul 17;11:3616. doi: 10.1038/s41467-020-17458-0 (PMC7367841; doi:10.1038/s41467-020-17458-0)
Supplement: Supplementary file 4 — Supplementary Data 1 [file 41467_2020_17458_MOESM4_ESM.xlsx]

## Sheet: Sheet1
Sample	WES	RNAseq	RNAseq (normal)	Grade	Lymphatic invasion (1 = present)	Status (1 = dead, 0 = censored)	Survival (days)	ER status	HER2 score	Age (yrs)	Sex	Neuter status	Breed	Weight (kg)	Histology	NMF cluster	PAM50
CMT-002	YES	YES	NA	1	0	0	NA	N	0	10	Female	Neutered	Shih Tzu	5	Carcinoma in benign mixed tumor	NMF2	CMT-non-basal
CMT-003	YES	YES	NA	2	0	0	11	P	2	13	Female	Neutered	Chihuahua	3.2	Simple carcinoma (Tubulopapillary type)	NMF1	CMT-basal
CMT-008	YES	YES	YES	Benign	0	0	706	P	2	12	Female	Intact	Chihuahua	0	Benign mixed tumor	NMF2	CMT-non-basal
CMT-009	YES	YES	NA	3	0	1	61	Not applicable	Not applicable	16	Female	Intact	Maltese	5.96	Osteosarcoma	NMF3	CMT-basal
CMT-013	YES	YES	YES	3	1	1	543	P	2	14	Female	Neutered	Mixed	3	Simple carcinoma (Solid type)	NMF2	CMT-basal
CMT-017	YES	YES	YES	Benign	0	0	912	P	3	12	Female	Neutered	Mixed	3.8	Simple adenoma	NMF1	CMT-non-basal
CMT-021	YES	YES	NA	1	0	1	NA	Not applicable	Not applicable	16	Female	Neutered	Maltese	3.4	Carcinoma in benign mixed tumor	NMF1	CMT-non-basal
CMT-026	YES	NA	NA	2	0	0	671	P	1	13	Female	Neutered	Schnauzer	8.8	Complex carcinoma	na	na
CMT-030	YES	NA	NA	1	0	0	776	Not applicable	Not applicable	13	Female	Intact	Maltese	4.8	Simple carcinoma (Tubulopapillary type)	na	na
CMT-031	YES	YES	NA	Benign	0	1	NA	P	1	10	Female	Intact	Mixed	7.4	Simple adenoma	NMF1	CMT-non-basal
CMT-033	YES	NA	NA	Benign	0	0	NA	P	2	11	Female	Intact	Yorkshire Terrier	3	Benign mixed tumor	na	na
CMT-048	YES	NA	NA	1	0	1	515	P	1	10	Female	Intact	Maltese	3.6	Complex carcinoma	na	na
CMT-051	YES	YES	YES	1	0	0	882	P	2	7	Female	Intact	Mixed	7.7	Carcinoma in benign mixed tumor	NMF1	CMT-non-basal
CMT-053	YES	YES	YES	2	0	0	9	P	2	10	Female	Intact	Maltese	5	Simple carcinoma (Solid type)	NMF1	CMT-non-basal
CMT-054	YES	NA	NA	1	0	0	10	P	3	16	Female	Intact	Poodle	4.3	Simple carcinoma (Tubulopapillary type)	na	na
CMT-057	YES	YES	NA	1	0	0	417	P	2	8	Female	Neutered	Maltese	4.16	Simple carcinoma (Tubulopapillary type)	NMF2	CMT-non-basal
CMT-059	YES	NA	NA	1	0	0	13	P	2	8	Female	Neutered	Maltese	2.3	Simple carcinoma (Tubulopapillary type)	na	na
CMT-060	YES	YES	NA	Benign	0	0	14	P	0	11	Female	Intact	Shih Tzu	4	Complex adenoma	NMF1	CMT-non-basal
CMT-063	YES	YES	NA	1	0	0	6	P	0	12	Female	Intact	Shih Tzu	6.4	Carcinoma in benign mixed tumor	NMF2	CMT-basal
CMT-070	YES	YES	NA	Benign	0	1	709	P	2	11	Female	Intact	Pomeranian	3	Benign mixed tumor	NMF2	CMT-non-basal
CMT-072	YES	YES	YES	2	0	0	864	P	2	12	Female	Intact	Mixed	4.2	Carcinoma in benign mixed tumor	NMF1	CMT-non-basal
CMT-074	YES	YES	YES	Benign	0	0	77	P	3	13	Female	Neutered	Shih Tzu	7.18	Simple adenoma	NMF2	CMT-non-basal
CMT-077	YES	YES	NA	3	0	0	169	N	0	14	Female	Intact	Beagle	17	Simple carcinoma (Solid type)	NMF2	CMT-basal
CMT-084	YES	NA	NA	3	0	1	171	N	1	Not applicable	Female	Not applicable	Not applicable	Not applicable	Simple carcinoma (Solid type)	na	na
CMT-091	YES	YES	YES	Benign	0	0	47	P	2	6	Female	Intact	Maltese	3.3	Complex adenoma	NMF2	CMT-non-basal
CMT-092	YES	YES	NA	1	0	0	84	P	0	13	Female	Intact	Schnauzer	6.9	Simple carcinoma (Tubulopapillary type)	NMF1	CMT-non-basal
CMT-093	YES	NA	NA	Benign	0	0	10	P	3	10	Female	Intact	Maltese	1.64	Simple adenoma	na	na
CMT-096	NA	YES	NA	2	0	0	15	P	2	12	Female	Neutered	Yorkshire Terrier	1.8	Simple carcinoma (Tubulopapillary type)	NMF1	CMT-non-basal
CMT-097	YES	YES	NA	1	0	1	181	P	3	15	Female	Neutered	Maltese	3	Simple carcinoma (Tubulopapillary type)	NMF1	CMT-non-basal
CMT-099	YES	YES	NA	1	0	0	996	P	3	12	Female	Intact	Maltese	3.6	Simple carcinoma (Tubulopapillary type)	NMF1	CMT-non-basal
CMT-100	YES	YES	NA	1	0	0	213	P	2	14	Female	Intact	Cocker Spaniel	10	Carcinoma in benign mixed tumor	NMF1	CMT-non-basal
CMT-102	YES	YES	NA	Benign	0	0	990	P	0	13	Female	Intact	Maltese	3.28	Benign mixed tumor	NMF3	CMT-non-basal
CMT-103	YES	YES	YES	Benign	0	0	12	P	2	9	Female	Intact	Maltese	2.5	Simple adenoma	NMF1	CMT-non-basal
CMT-105	YES	YES	YES	3	1	1	61	N	2	12	Female	Neutered	Mixed	5.46	Simple carcinoma (Solid type)	NMF2	CMT-basal
CMT-106	YES	YES	NA	1	0	0	10	P	1	13	Female	Intact	Yorkshire Terrier	2.18	Simple carcinoma (Tubulopapillary type)	NMF2	CMT-non-basal
CMT-107	YES	YES	YES	1	0	0	NA	P	2	6	Female	Intact	Maltese	3.68	Carcinoma in benign mixed tumor	NMF1	CMT-non-basal
CMT-109	YES	YES	NA	1	0	0	58	P	2	10	Female	Intact	Yorkshire Terrier	2.5	Simple carcinoma (Tubulopapillary type)	NMF3	CMT-basal
CMT-111	YES	YES	NA	1	0	0	828	P	2	10	Female	Neutered	Shih Tzu	3.68	Carcinoma in benign mixed tumor	NMF2	CMT-non-basal
CMT-112	YES	YES	NA	1	0	0	979	Not applicable	Not applicable	14	Female	Intact	Maltese	4.4	Fibrosarcoma	NMF3	CMT-basal
CMT-114	YES	NA	NA	Benign	0	0	18	P	2	5	Female	Neutered	Maltese	1.8	Simple adenoma	na	na
CMT-116	YES	NA	NA	1	0	0	821	Not applicable	Not applicable	13	Female	Intact	Yorkshire Terrier	1.9	Osteosarcoma	na	na
CMT-118	YES	YES	NA	2	0	0	13	P	1	13	Female	Intact	Schnauzer	8	Complex carcinoma	NMF1	CMT-basal
CMT-119	YES	NA	NA	2	0	0	NA	P	1	Not applicable	Female	Not applicable	Not applicable	Not applicable	Simple carcinoma (Tubulopapillary type)	na	na
CMT-121	YES	YES	YES	2	0	1	539	P	1	12	Female	Intact	Mixed	4.8	Complex carcinoma	NMF1	CMT-non-basal
CMT-124	YES	YES	NA	1	0	1	536	P	2	12	Female	Intact	Yorkshire Terrier	4	Complex carcinoma	NMF1	CMT-non-basal
CMT-128	YES	YES	NA	1	0	0	382	P	2	7	Female	Intact	Yorkshire Terrier	2.72	Complex carcinoma	NMF1	CMT-non-basal
CMT-129	YES	YES	NA	2	0	0	102	N	0	14	Female	Neutered	Shih Tzu	4.7	Spindle cell carcinoma (Malignant myoepithelioma)	NMF3	CMT-basal
CMT-136	YES	YES	NA	Benign	0	0	10	P	2	12	Female	Intact	Yorkshire Terrier	2.35	Simple adenoma	NMF1	CMT-non-basal
CMT-142	YES	YES	NA	3	0	0	960	N	1	13	Female	Intact	Mixed	5.5	Complex carcinoma	NMF1	CMT-basal
CMT-147	YES	YES	NA	1	0	0	801	P	2	13	Female	Intact	Mixed	11.9	Complex carcinoma	NMF2	CMT-non-basal
CMT-148	YES	YES	NA	2	0	1	457	N	1	12	Female	Intact	Mixed	0	Simple carcinoma (Tubulopapillary type)	NMF1	CMT-basal
CMT-149	YES	YES	YES	1	0	0	NA	P	1	13	Female	Intact	Maltese	4.4	Simple carcinoma (Tubulopapillary type)	NMF1	CMT-non-basal
CMT-150	YES	NA	NA	1	0	0	NA	P	3	Not applicable	Female	Not applicable	Not applicable	Not applicable	Simple carcinoma (Tubulopapillary type)	na	na
CMT-153	YES	YES	NA	3	0	1	121	P	3	14	Female	Intact	Yorkshire Terrier	3.16	Complex carcinoma	NMF3	CMT-basal
CMT-156	YES	YES	NA	Benign	0	0	12	N	1	8	Female	Intact	Shih Tzu	3.5	Complex adenoma	NMF2	CMT-non-basal
CMT-157	YES	YES	NA	Benign	0	0	249	P	1	16	Female	Intact	Mixed	5.4	Simple adenoma	NMF1	CMT-non-basal
CMT-158	YES	YES	NA	Benign	0	0	491	P	2	7	Female	Intact	Dachshund	8	Benign mixed tumor	NMF1	CMT-non-basal
CMT-159	YES	YES	NA	3	0	0	22	P	2	10	Female	Neutered	Mixed	6.5	Simple carcinoma (Tubulopapillary type)	NMF1	CMT-non-basal
CMT-162	YES	YES	YES	Benign	0	0	NA	P	0	8	Female	Intact	Maltese	4	Benign mixed tumor	NMF1	CMT-basal
CMT-168	YES	NA	NA	3	0	0	NA	N	2	11	Female	Neutered	Maltese	4.2	Simple carcinoma (Solid type)	na	na
CMT-169	YES	YES	YES	1	0	0	16	P	2	12	Female	Intact	Mixed	5.6	Complex carcinoma	NMF2	CMT-non-basal
CMT-173	YES	YES	NA	Benign	0	0	124	P	1	9	Female	Intact	Maltese	2.26	Simple adenoma	NMF1	CMT-non-basal
CMT-178	YES	NA	NA	Benign	0	0	931	P	0	11	Female	Intact	Maltese	3.4	Simple adenoma	na	na
CMT-182	YES	NA	NA	1	0	0	493	P	1	10	Female	Intact	Maltese	4.24	Simple carcinoma (Tubulopapillary type)	na	na
CMT-183	YES	YES	NA	3	0	0	NA	N	2	Not applicable	Female	Not applicable	Not applicable	Not applicable	Simple carcinoma (Solid type)	NMF1	CMT-basal
CMT-184	YES	YES	YES	1	0	1	562	P	1	8	Female	Intact	Shih Tzu	4.8	Complex carcinoma	NMF1	CMT-non-basal
CMT-187	YES	YES	NA	1	0	0	7	P	2	2	Female	Neutered	Bichon Frise	4.1	Simple carcinoma (Tubulopapillary type)	NMF1	CMT-non-basal
CMT-188	YES	YES	YES	1	0	0	773	P	0	15	Female	Neutered	Maltese	4.75	Carcinoma in benign mixed tumor	NMF2	CMT-non-basal
CMT-190	YES	YES	NA	1	0	1	438	P	0	12	Female	Neutered	Maltese	3.52	Complex carcinoma	NMF1	CMT-non-basal
CMT-193	YES	YES	YES	3	1	1	90	N	3	11	Female	Intact	Schnauzer	9.6	Simple carcinoma (Anaplastic type)	NMF1	CMT-basal
CMT-197	YES	YES	YES	2	0	1	111	P	2	13	Female	Intact	Maltese	3.2	Simple carcinoma (Tubulopapillary type)	NMF1	CMT-non-basal
CMT-201	YES	YES	YES	2	0	0	764	P	0	13	Female	Intact	Maltese	4	Complex carcinoma	NMF1	CMT-basal
CMT-203	YES	YES	NA	Benign	0	0	8	P	1	14	Female	Intact	Pomeranian	4.5	Complex adenoma	NMF1	CMT-non-basal
CMT-206	YES	YES	YES	1	0	0	202	P	2	13	Female	Neutered	Miniature Pinscher	4.2	Simple carcinoma (Tubulopapillary type)	NMF1	CMT-non-basal
CMT-207	YES	YES	NA	Benign	0	1	321	P	2	12	Female	Intact	Maltese	2.1	Complex adenoma	NMF1	CMT-non-basal
CMT-210	YES	YES	YES	2	0	1	45	P	2	16	Female	Intact	Poodle	4.84	Simple carcinoma (Tubulopapillary type)	NMF3	CMT-non-basal
CMT-215	YES	YES	NA	Benign	0	0	904	P	2	7	Female	Intact	Poodle	3.7	Benign mixed tumor	NMF5	CMT-non-basal
CMT-217	YES	YES	YES	2	0	0	904	P	2	11	Female	Intact	Maltese	4	Complex carcinoma	NMF1	CMT-basal
CMT-227	YES	YES	NA	1	0	0	899	P	3	7	Female	Intact	Maltese	4.3	Complex carcinoma	NMF1	CMT-non-basal
CMT-231	YES	YES	YES	3	0	1	28	N	2	16	Female	Intact	Pomeranian	3.6	Carcinosarcoma	NMF3	CMT-non-basal
CMT-232	YES	YES	YES	Benign	0	0	NA	N	1	12	Female	Neutered	Shih Tzu	4.24	Complex adenoma	NMF5	CMT-non-basal
CMT-233	YES	YES	NA	1	0	1	318	P	2	10	Female	Intact	Shih Tzu	7.14	Simple carcinoma (Tubulopapillary type)	NMF1	CMT-non-basal
CMT-234	YES	YES	NA	2	0	0	NA	P	2	Not applicable	Female	Not applicable	Not applicable	Not applicable	Simple carcinoma (Tubulopapillary type)	NMF1	CMT-basal
CMT-236	YES	NA	NA	1	0	1	165	P	1	Not applicable	Female	Not applicable	Not applicable	Not applicable	Carcinoma in benign mixed tumor	na	na
CMT-239	YES	NA	NA	1	0	0	33	P	1	15	Female	Neutered	Maltese	2.8	Simple carcinoma (Tubulopapillary type)	na	na
CMT-241	YES	YES	YES	2	0	0	31	N	1	14	Female	Neutered	Shih Tzu	Not applicable	Simple carcinoma (Tubulopapillary type)	NMF1	CMT-non-basal
CMT-242	YES	YES	YES	2	0	0	892	N	0	12	Female	Neutered	Mixed	11	Simple carcinoma (Tubulopapillary type)	NMF1	CMT-non-basal
CMT-245	YES	YES	NA	Benign	0	0	NA	P	0	9	Female	Intact	Chihuahua	9	Complex adenoma	NMF2	CMT-non-basal
CMT-246	YES	NA	NA	1	0	0	NA	P	2	10	Female	Intact	Poodle	5	Complex carcinoma	na	na
CMT-247	YES	YES	NA	3	1	0	NA	N	2	11	Female	Intact	Shih Tzu	4.9	Simple carcinoma (Solid type)	NMF1	CMT-basal
CMT-250	YES	YES	NA	1	0	0	11	P	2	16	Female	Intact	Poodle	2.5	Complex carcinoma	NMF1	CMT-non-basal
CMT-252	YES	YES	NA	3	0	0	33	P	3	10	Female	Intact	Poodle	3.1	Simple carcinoma (Solid type)	NMF1	CMT-basal
CMT-257	YES	YES	NA	1	0	0	787	P	2	5	Female	Neutered	Poodle	2.8	Carcinoma in benign mixed tumor	NMF2	CMT-non-basal
CMT-259	YES	YES	NA	1	0	1	7	P	2	Not applicable	Female	Not applicable	Not applicable	Not applicable	Simple carcinoma (Tubulopapillary type)	NMF4	CMT-non-basal
CMT-262	YES	YES	NA	3	1	1	70	N	3	13	Female	Neutered	Maltese	4.54	Simple carcinoma (Solid type)	NMF1	CMT-basal
CMT-263	YES	YES	NA	1	0	0	NA	P	2	12	Female	Intact	Maltese	5.24	Simple carcinoma (Tubulopapillary type)	NMF2	CMT-non-basal
CMT-271	YES	YES	NA	1	0	0	873	P	1	14	Female	Neutered	Poodle	2.78	Simple carcinoma (Tubulopapillary type)	NMF1	CMT-non-basal
CMT-272	YES	YES	YES	Benign	0	0	293	N	2	8	Female	Intact	Maltese	2.8	Complex adenoma	NMF1	CMT-non-basal
CMT-276	YES	NA	NA	1	0	1	515	P	3	14	Female	Intact	Maltese	Not applicable	Complex carcinoma	na	na
CMT-278	YES	YES	YES	2	0	1	668	P	2	10	Female	Intact	Maltese	2.4	Complex carcinoma	NMF1	CMT-non-basal
CMT-283	YES	NA	NA	3	1	0	26	P	3	15	Female	Neutered	Cocker Spaniel	8.5	Simple carcinoma (Tubulopapillary type)	na	na
CMT-290	YES	YES	YES	2	0	0	11	Not applicable	Not applicable	8	Female	Intact	Miniature Pinscher	6.26	Osteosarcoma	NMF3	CMT-basal
CMT-292	YES	YES	YES	1	0	0	40	P	2	2	Female	Neutered	Shih Tzu	5.6	Simple carcinoma (Tubulopapillary type)	NMF2	CMT-non-basal
CMT-301	YES	YES	YES	3	0	1	NA	N	1	17	Female	Neutered	Dachshund	9.6	Complex carcinoma	NMF3	CMT-non-basal
CMT-306	YES	YES	NA	2	0	0	47	P	3	12	Female	Intact	Mixed	5.6	Simple carcinoma (Tubulopapillary type)	NMF3	CMT-non-basal
CMT-307	YES	YES	NA	2	0	0	213	P	2	12	Female	Intact	Poodle	6	Simple carcinoma (Tubulopapillary type)	NMF1	CMT-non-basal
CMT-308	YES	YES	YES	2	0	0	845	P	1	7	Female	Neutered	Pomeranian	Not applicable	Complex carcinoma	NMF4	CMT-non-basal
CMT-311	YES	NA	NA	Benign	0	0	10	N	0	5	Female	Intact	Maltese	2.3	Benign mixed tumor	na	na
CMT-317	YES	YES	NA	Benign	0	0	370	P	2	12	Female	Intact	Pekingese	3.6	Complex adenoma	NMF1	CMT-non-basal
CMT-318	YES	YES	NA	3	0	1	326	N	2	14	Female	Intact	Shih Tzu	4.7	Simple carcinoma (Solid type)	NMF3	CMT-basal
CMT-319	YES	NA	NA	2	0	1	564	P	2	Not applicable	Female	Not applicable	Not applicable	Not applicable	Complex carcinoma	na	na
CMT-321	YES	YES	YES	1	0	0	831	P	3	12	Female	Intact	Miniature Pinscher	2.1	Simple carcinoma (Tubulopapillary type)	NMF1	CMT-non-basal
CMT-332	YES	YES	NA	3	0	1	1	Not applicable	Not applicable	14	Female	Neutered	Maltese	1.8	Osteosarcoma	NMF3	CMT-basal
CMT-336	YES	YES	NA	1	0	0	145	P	3	14	Female	Intact	Miniature Schnauzer	6.7	Complex carcinoma	NMF1	CMT-non-basal
CMT-340	YES	YES	YES	3	1	1	200	N	1	17	Female	Intact	Yorkshire terrier	2.6	Carcinosarcoma	NMF3	CMT-basal
CMT-344	YES	YES	YES	3	1	1	NA	P	2	17	Female	Intact	Yorkshire Terrier	5	Simple carcinoma (Solid type)	NMF1	CMT-non-basal
CMT-346	YES	YES	NA	1	0	1	233	P	2	14	Female	Neutered	Sapsaree	17	Complex carcinoma	NMF1	CMT-non-basal
CMT-348	YES	YES	YES	1	0	0	136	P	1	15	Female	Neutered	Shih Tzu	4.8	Complex carcinoma	NMF1	CMT-non-basal
CMT-353	YES	NA	NA	2	0	1	792	P	3	Not applicable	Female	Intact	Yorkshire Terrier	2.9	Complex carcinoma	na	na
CMT-354	YES	YES	NA	1	0	1	288	N	1	16	Female	Neutered	Yorkshire Terrier	3	Simple carcinoma (Tubulopapillary type)	NMF1	CMT-non-basal
CMT-355	YES	YES	YES	Benign	0	0	59	P	3	10	Female	Intact	Maltese	2.5	Complex adenoma	NMF3	CMT-basal
CMT-360	YES	YES	NA	2	1	1	66	P	2	15	Female	Neutered	Poodle	4.5	Simple carcinoma (Tubulopapillary type)	NMF2	CMT-non-basal
CMT-365	YES	YES	NA	1	0	1	211	P	1	11	Female	Intact	Shih Tzu	5.7	Complex carcinoma	NMF1	CMT-non-basal
CMT-369	YES	NA	NA	1	0	0	487	P	2	13	Female	Intact	Mixed	4.2	Simple carcinoma (Tubulopapillary type)	na	na
CMT-374	YES	YES	YES	1	0	0	15	P	3	8	Female	Neutered	maltese	2.4	Complex carcinoma	NMF2	CMT-non-basal
CMT-377	YES	YES	YES	1	0	0	12	P	3	10	Female	Intact	maltese	6.3	Complex carcinoma	NMF1	CMT-non-basal
CMT-381	YES	YES	NA	1	0	0	652	P	3	14	Female	Neutered	maltese	6.3	Simple carcinoma (Tubulopapillary type)	NMF1	CMT-non-basal
CMT-392	YES	YES	NA	Benign	0	0	NA	P	2	13	Female	Intact	maltese	Not applicable	Complex adenoma	NMF1	CMT-non-basal
CMT-400	YES	YES	NA	1	0	1	214	P	3	Not applicable	Female	Intact	Shih Tzu	6.4	Simple carcinoma (Tubulopapillary type)	NMF1	CMT-non-basal
CMT-402	YES	YES	NA	1	0	0	347	P	3	14	Female	Neutered	Dachshund	7.58	Simple carcinoma (Tubulopapillary type)	NMF1	CMT-non-basal
CMT-405	YES	NA	NA	Benign	0	0	777	P	3	11	Female	Intact	Maltese	3.4	Benign mixed tumor	na	na
CMT-407	YES	YES	NA	1	0	0	344	P	3	12	Female	Neutered	Mixed	14.2	Simple carcinoma (Tubulopapillary type)	NMF1	CMT-non-basal
CMT-414	YES	YES	NA	1	0	0	606	P	2	14	Female	Intact	maltese	2.63	Simple carcinoma	NMF1	CMT-non-basal
CMT-417	YES	YES	YES	Benign	0	0	376	P	3	12	Female	Intact	Shih Tzu	5.78	Simple adenoma	NMF1	CMT-non-basal
CMT-435	YES	YES	YES	1	0	0	32	P	1	13	Female	Intact	Mixed	7.14	Complex carcinoma	NMF2	CMT-non-basal
CMT-436	YES	YES	NA	1	0	0	759	P	3	11	Female	Intact	Cocker Spaniel	10.5	Complex carcinoma	NMF1	CMT-non-basal
CMT-439	YES	YES	YES	3	1	1	119	N	2	14	Female	Neutered	Miniature Pinscher	6.5	Simple carcinoma (Solid type)	NMF2	CMT-basal
CMT-440	YES	YES	NA	1	0	1	428	P	2	14	Female	Intact	Chihuahua	2.7	Complex carcinoma	NMF3	CMT-non-basal
CMT-442	YES	YES	NA	Benign	0	0	609	N	1	13	Female	Intact	Mixed (Shih Tzu mix)	7.2	Benign mixed tumor	NMF1	CMT-non-basal
CMT-449	YES	NA	NA	1	0	0	749	P	2	14	Female	Intact	Dachshund	6.7	Simple carcinoma (Tubulopapillary type)	na	na
CMT-452	YES	YES	NA	Benign	0	0	38	P	2	8	Female	Intact	Maltese	2.8	Complex adenoma	NMF1	CMT-non-basal
CMT-456	YES	YES	NA	Benign	0	0	38	P	3	Not applicable	Female	Intact	poodle	3.7	Simple adenoma	NMF5	CMT-non-basal
CMT-458	YES	YES	YES	1	0	0	67	P	2	14	Female	Neutered	pomeranian	6	Complex carcinoma	NMF2	CMT-non-basal
CMT-459	YES	YES	NA	1	0	0	520	P	0	14	Female	Intact	Cocker Spaniel	5.6	Complex carcinoma	NMF1	CMT-non-basal
CMT-471	YES	YES	NA	3	1	1	374	P	2	16	Female	Neutered	Cocker Spaniel	9.18	Simple carcinoma (Tubulopapillary type)	NMF2	CMT-non-basal
CMT-476	NA	YES	NA	Benign	0	1	341	P	1	15	Female	Intact	maltese	4.4	Simple adenoma	NMF5	CMT-non-basal
CMT-480	YES	YES	YES	Benign	0	1	489	P	2	11	Female	Intact	maltese	1.36	Simple adenoma	NMF5	CMT-non-basal
CMT-493	NA	YES	NA	3	0	0	714	P	3	14	Female	Neutered	Shih Tzu	7	Simple carcinoma (Solid type)	NMF1	CMT-non-basal
CMT-495	YES	YES	NA	3	1	0	134	P	3	14	Female	Intact	Shih Tzu	4.52	Simple carcinoma (Solid type)	NMF1	CMT-basal
CMT-496	YES	YES	NA	3	0	0	87	P	3	15	Female	Intact	Yorkshire terrier	2.96	Simple carcinoma (Solid type)	NMF1	CMT-basal
CMT-505	YES	YES	NA	1	0	0	13	P	3	16	Female	Intact	Maltese	4.38	Carcinoma in benign mixed tumor	NMF4	CMT-non-basal
CMT-522	NA	YES	NA	Benign	0	0	685	P	2	Not applicable	Female	Intact	dachshund	4.1	complex adenoma	NMF1	CMT-non-basal
CMT-523	YES	YES	YES	1	0	0	685	P	1	9	Female	Intact	Shih Tzu	4.5	Carcinoma in benign mixed tumor	NMF1	CMT-non-basal
CMT-538	YES	YES	YES	1	0	0	74	P	3	13	Female	Intact	Yorkshire terrier	2.4	Complex carcinoma	NMF3	CMT-basal
CMT-577	YES	YES	NA	3	1	0	643	P	2	10	Female	Intact	Schnauzer	9	Carcinosarcoma	NMF2	CMT-non-basal
CMT-581	YES	YES	YES	3	1	1	156	P	2	19	Female	Intact	Chihuahua	3	Simple carcinoma (Solid type)	NMF1	CMT-basal
CMT-586	YES	YES	YES	1	0	0	15	P	1	13	Female	Neutered	Cocker Spaniel	12.4	Simple carcinoma (Tubulopapillary type)	NMF2	CMT-basal
CMT-603	YES	YES	NA	1	0	0	NA	P	3	Not applicable	Female	Intact	Not applicable	Not applicable	Simple carcinoma (Tubulopapillary type)	NMF2	CMT-non-basal
CMT-606	YES	YES	YES	1	0	0	630	P	2	14	Female	Neutered	Poodle	4.1	Simple carcinoma (Tubulopapillary type)	NMF4	CMT-non-basal
CMT-613	YES	YES	YES	3	1	0	11	N	3	10	Female	Intact	Shih Tzu	7.48	Simple carcinoma (Solid type)	NMF4	CMT-non-basal
CMT-615	YES	NA	NA	1	0	0	188	P	3	6	Female	Intact	Pomeranian	2.6	Complex carcinoma	na	na
CMT-630	YES	NA	NA	3	0	1	372	N	3	14	Female	Neutered	Cocker Spaniel	7.6	Simple carcinoma (Solid type)	na	na
CMT-632	YES	YES	NA	2	0	0	6	N	2	10	Female	Neutered	King Charles Spaniel	9.5	Simple carcinoma (Tubulopapillary type)	NMF1	CMT-basal
CMT-634	YES	YES	NA	1	0	1	10	P	1	10	Female	Neutered	Yorkshire terrier	3.8	Carcinoma in benign mixed tumor	NMF1	CMT-non-basal
CMT-638	YES	NA	NA	1	0	0	231	P	1	8	Female	Intact	Yorkshire Terrier	5.34	Simple carcinoma (Tubulopapillary type)	na	na
CMT-642	YES	NA	NA	1	0	0	596	P	2	12	Female	Intact	Maltese	3.7	Complex carcinoma	na	na
CMT-644	YES	YES	YES	3	1	1	7	P	3	12	Female	Intact	Schnauzer	6.5	Simple carcinoma (Solid type)	NMF2	CMT-basal
CMT-651	YES	YES	YES	1	0	0	556	P	2	14	Female	Neutered	Maltese	3.2	Carcinoma in benign mixed tumor	NMF1	CMT-non-basal
CMT-652	YES	NA	NA	1	0	0	449	P	2	13	Female	Intact	Poodle	2.26	Simple carcinoma (Tubulopapillary type)	na	na
CMT-659	YES	YES	NA	1	0	0	580	P	2	9	Female	Intact	Shih Tzu	3.7	Simple carcinoma (Tubulopapillary type)	NMF1	CMT-non-basal
CMT-660	YES	YES	NA	1	0	0	579	P	2	11	Female	Intact	Poodle	4.6	Complex carcinoma	NMF2	CMT-non-basal
CMT-667	YES	YES	YES	1	0	0	26	P	3	12	Female	Intact	Maltese	3.6	Complex carcinoma	NMF1	CMT-non-basal
CMT-678	YES	YES	YES	1	0	0	463	P	2	12	Female	Intact	Mixed	6	Complex carcinoma	NMF1	CMT-non-basal
CMT-685	YES	YES	YES	1	0	0	563	P	2	9	Female	Intact	Maltese	3	Simple carcinoma (Tubulopapillary type)	NMF1	CMT-non-basal
CMT-686	YES	YES	NA	1	0	0	141	P	2	16	Female	Intact	Shih Tzu	4.8	Simple carcinoma (Tubulopapillary type)	NMF2	CMT-non-basal
CMT-688	NA	YES	YES	1	0	1	14	P	3	13	Female	Intact	Maltese	1.38	Complex carcinoma	NMF1	CMT-non-basal
CMT-690	YES	NA	NA	1	0	0	560	P	0	10	Female	Intact	Bichon Frise	6.3	Carcinoma in benign mixed tumor	na	na
CMT-695	YES	YES	NA	Benign	0	0	8	P	2	10	Female	Neutered	Poodle	6.28	Benign mixed tumor	NMF3	CMT-basal
CMT-711	YES	NA	NA	Benign	0	0	546	P	2	12	Female	Neutered	Yorkshire Terrier	8	Complex adenoma	na	na
CMT-719	YES	YES	YES	Benign	0	0	542	P	3	10	Female	Intact	Maltese	3.3	Simple adenoma	NMF1	CMT-non-basal
CMT-724	YES	YES	YES	1	0	0	534	P	2	12	Female	Intact	Maltese	2.8	Complex carcinoma	NMF1	CMT-non-basal
CMT-725	YES	YES	YES	1	0	1	7	P	2	14	Female	Neutered	Maltese	3	Complex carcinoma	NMF1	CMT-non-basal
CMT-730	YES	YES	NA	1	0	0	520	P	3	9	Female	Intact	Maltese	4.5	Simple carcinoma (Tubulopapillary type)	NMF2	CMT-non-basal
CMT-737	YES	NA	NA	Benign	0	0	219	P	3	11	Female	Intact	Cocker Spaniel	14.8	Complex adenoma	na	na
CMT-743	NA	YES	YES	3	1	0	330	P	3	13	Female	Neutered	Yorkshire terrier	2	Simple carcinoma (Solid type)	NMF1	CMT-basal
CMT-755	NA	YES	NA	Benign	0	0	15	P	2	11	Female	Intact	Schnauzer	6.3	Simple adenoma	NMF4	CMT-non-basal
CMT-756	YES	YES	YES	2	0	0	26	P	3	14	Female	Intact	Maltese	2	Carcinoma in benign mixed tumor	NMF4	CMT-non-basal
CMT-771	NA	YES	NA	1	0	0	51	P	2	13	Female	Neutered	maltese	5.6	Simple carcinoma (Tubulopapillary type)	NMF2	CMT-non-basal
CMT-774	YES	YES	NA	1	0	1	1	P	3	13	Female	Intact	maltese	3.5	Simple carcinoma (Tubulopapillary type)	NMF2	CMT-non-basal
CMT-776	YES	YES	YES	Benign	0	0	479	P	2	10	Female	Neutered	maltese	3	Simple adenoma	NMF1	CMT-non-basal
CMT-785	YES	YES	YES	1	0	0	18	P	1	12	Female	Intact	Old English Sheepdog	34	Complex carcinoma	NMF1	CMT-non-basal
