# Supplementary material for: Cross-species oncogenic signatures of breast cancer in canine mammary tumors
Source: Nat Commun. 2020 Jul 17;11:3616. doi: 10.1038/s41467-020-17458-0 (PMC7367841; doi:10.1038/s41467-020-17458-0)
Supplement: Supplementary file 5 — Supplementary Data 2 [file 41467_2020_17458_MOESM5_ESM.xlsx]

## Sheet: Sheet1
Samples	Total	Mapped	Unmapped	Mapped(%)	Unmapped(%)
CMT-002-normal	72642999	72132845	510154	0.992977	0.00702276
CMT-002-tumor	129702329	128945727	756602	0.994167	0.00583337
CMT-003-normal	68761250	68305402	455848	0.993371	0.00662943
CMT-003-tumor	146919874	146119495	800379	0.994552	0.00544772
CMT-008-normal	77239389	76661546	577843	0.992519	0.0074812
CMT-008-tumor	180379227	179324902	1054325	0.994155	0.00584505
CMT-009-normal	87717594	87125440	592154	0.993249	0.00675069
CMT-009-tumor	158908036	158020659	887377	0.994416	0.00558422
CMT-013-normal	68573749	68149209	424540	0.993809	0.006191
CMT-013-tumor	156596916	155666546	930370	0.994059	0.00594118
CMT-017-normal	58292600	57902880	389720	0.993314	0.00668558
CMT-017-tumor	134834582	134017937	816645	0.993943	0.00605664
CMT-021-normal	64503601	64111124	392477	0.993915	0.00608458
CMT-021-tumor	134493686	133725062	768624	0.994285	0.00571494
CMT-024-normal	83340401	83107622	232779	0.997207	0.00279311
CMT-024-tumor	120876599	120291359	585240	0.995158	0.00484163
CMT-026-normal	98699603	98410918	288685	0.997075	0.00292489
CMT-026-tumor	142862382	142364994	497388	0.996518	0.00348159
CMT-030-normal	64435109	64175693	259416	0.995974	0.004026
CMT-030-tumor	121178761	120459797	718964	0.994067	0.00593309
CMT-031-normal	74870688	74387454	483234	0.993546	0.00645425
CMT-031-tumor	143756047	142899628	856419	0.994043	0.00595745
CMT-033-normal	104102311	103755177	347134	0.996665	0.00333455
CMT-033-tumor	132504902	132096868	408034	0.996921	0.00307939
CMT-042-normal	95092737	94723820	368917	0.99612	0.00387955
CMT-042-tumor	146417366	145947240	470126	0.996789	0.00321086
CMT-043-normal	69402442	69160883	241559	0.996519	0.00348055
CMT-043-tumor	119282600	118589683	692917	0.994191	0.00580904
CMT-048-normal	69558948	69215194	343754	0.995058	0.00494191
CMT-048-tumor	122082190	121098891	983299	0.991946	0.0080544
CMT-051-normal	74756375	74234058	522317	0.993013	0.00698692
CMT-051-tumor	133205655	132406721	798934	0.994002	0.00599775
CMT-053-normal	72034312	71597546	436766	0.993937	0.0060633
CMT-053-tumor	147909265	147028365	880900	0.994044	0.00595568
CMT-054-normal	63932067	63605073	326994	0.994885	0.00511471
CMT-054-tumor	120289595	119450471	839124	0.993024	0.00697587
CMT-057-normal	65177209	64729083	448126	0.993124	0.0068755
CMT-057-tumor	158283569	157361391	922178	0.994174	0.00582611
CMT-059-normal	61842373	61506477	335896	0.994569	0.00543149
CMT-059-tumor	116651850	115946289	705561	0.993952	0.00604843
CMT-060-normal	77125427	76611603	513824	0.993338	0.00666219
CMT-060-tumor	136183733	135342119	841614	0.99382	0.00617999
CMT-063-normal	81101523	80512772	588751	0.992741	0.00725943
CMT-063-tumor	130989409	130209954	779455	0.994049	0.00595052
CMT-070-normal	74311659	73790735	520924	0.99299	0.00700999
CMT-070-tumor	134990033	134206929	783104	0.994199	0.0058012
CMT-072-normal	63368624	62958598	410026	0.99353	0.00647049
CMT-072-tumor	148901137	148023429	877708	0.994105	0.00589457
CMT-074-normal	82732039	82152419	579620	0.992994	0.00700599
CMT-074-tumor	131780154	131025716	754438	0.994275	0.00572497
CMT-077-normal	79291252	78738224	553028	0.993025	0.00697464
CMT-077-tumor	152499357	151500730	998627	0.993452	0.0065484
CMT-078-normal	66086223	65780272	305951	0.99537	0.00462957
CMT-078-tumor	117160793	116470869	689924	0.994111	0.00588869
CMT-084-normal	55838327	55439153	399174	0.992851	0.00714875
CMT-084-tumor	139588730	138723014	865716	0.993798	0.0062019
CMT-091-normal	60316497	59900570	415927	0.993104	0.00689574
CMT-091-tumor	135483463	134648641	834822	0.993838	0.0061618
CMT-092-normal	77759280	77256941	502339	0.99354	0.00646018
CMT-092-tumor	158897514	157972990	924524	0.994182	0.00581837
CMT-093-normal	77911705	77695986	215719	0.997231	0.00276876
CMT-093-tumor	170684054	170167916	516138	0.996976	0.00302394
CMT-096-normal	72893789	72335314	558475	0.992339	0.00766149
CMT-096-tumor	155298732	154366028	932704	0.993994	0.00600587
CMT-097-normal	152475989	151393856	1082133	0.992903	0.00709707
CMT-097-tumor	150026862	149089380	937482	0.993751	0.00624876
CMT-099-normal	74516204	74010617	505587	0.993215	0.00678493
CMT-099-tumor	135565166	134773225	791941	0.994158	0.00584177
CMT-100-normal	66710795	66234036	476759	0.992853	0.00714665
CMT-100-tumor	125279798	124538635	741163	0.994084	0.00591606
CMT-102-normal	74806538	74313679	492859	0.993412	0.00658845
CMT-102-tumor	147980442	147073374	907068	0.99387	0.00612965
CMT-103-normal	73486795	73015839	470956	0.993591	0.00640872
CMT-103-tumor	148103260	147198924	904336	0.993894	0.00610612
CMT-105-normal	74680812	74136688	544124	0.992714	0.00728599
CMT-105-tumor	149549894	148685749	864145	0.994222	0.00577831
CMT-106-normal	61107516	60635208	472308	0.992271	0.00772913
CMT-106-tumor	152264904	151366314	898590	0.994099	0.00590149
CMT-107-normal	66922349	66445379	476970	0.992873	0.00712722
CMT-107-tumor	124612051	123864443	747608	0.994001	0.00599948
CMT-108-normal	64035607	63646883	388724	0.99393	0.00607044
CMT-108-tumor	124015196	122390313	1624883	0.986898	0.0131023
CMT-109-normal	73516191	73050579	465612	0.993667	0.00633346
CMT-109-tumor	139146013	138297457	848556	0.993902	0.00609831
CMT-111-normal	88374061	87748924	625137	0.992926	0.00707376
CMT-111-tumor	142184040	141224020	960020	0.993248	0.00675195
CMT-112-normal	87337970	86723921	614049	0.992969	0.00703072
CMT-112-tumor	147240596	146302678	937918	0.99363	0.00636997
CMT-114-normal	77467248	77211550	255698	0.996699	0.00330072
CMT-114-tumor	133982514	133578026	404488	0.996981	0.00301896
CMT-116-normal	69545663	69336522	209141	0.996993	0.00300725
CMT-116-tumor	126910640	126519850	390790	0.996921	0.00307925
CMT-118-normal	74821004	74262491	558513	0.992535	0.00746466
CMT-118-tumor	165979364	164860978	1118386	0.993262	0.0067381
CMT-119-normal	67273563	66878008	395555	0.99412	0.0058798
CMT-119-tumor	117416148	116685112	731036	0.993774	0.00622603
CMT-121-normal	85688332	85071765	616567	0.992805	0.00719546
CMT-121-tumor	146913399	146086551	826848	0.994372	0.00562813
CMT-124-normal	74618893	74067007	551886	0.992604	0.00739606
CMT-124-tumor	150373735	149378229	995506	0.99338	0.00662021
CMT-128-normal	72443340	71920538	522802	0.992783	0.0072167
CMT-128-tumor	150331907	149415371	916536	0.993903	0.00609675
CMT-129-normal	63350034	62867664	482370	0.992386	0.00761436
CMT-129-tumor	134646699	133856706	789993	0.994133	0.00586715
CMT-136-normal	61802933	61343895	459038	0.992573	0.00742745
CMT-136-tumor	141094740	140293865	800875	0.994324	0.00567615
CMT-142-normal	81747345	81157611	589734	0.992786	0.00721411
CMT-142-tumor	141054145	140261376	792769	0.99438	0.00562032
CMT-147-normal	81443796	80859588	584208	0.992827	0.00717314
CMT-147-tumor	146541602	145696171	845431	0.994231	0.00576922
CMT-148-normal	81958042	81423476	534566	0.993478	0.00652243
CMT-148-tumor	143274045	142392296	881749	0.993846	0.00615428
CMT-149-normal	67713929	67182396	531533	0.99215	0.00784968
CMT-149-tumor	125552564	124799824	752740	0.994005	0.00599542
CMT-150-normal	66338243	65940565	397678	0.994005	0.0059947
CMT-150-tumor	153354295	152544453	809842	0.994719	0.00528086
CMT-153-normal	143264895	142297485	967410	0.993247	0.0067526
CMT-153-tumor	142509945	141528852	981093	0.993116	0.00688438
CMT-156-normal	69665251	69159495	505756	0.99274	0.0072598
CMT-156-tumor	146848939	145904777	944162	0.993571	0.00642948
CMT-157-normal	82459442	81878783	580659	0.992958	0.00704175
CMT-157-tumor	144766805	143761628	1005177	0.993057	0.00694342
CMT-158-normal	78407504	77819864	587640	0.992505	0.00749469
CMT-158-tumor	156447485	155530550	916935	0.994139	0.00586098
CMT-159-normal	73813018	73297352	515666	0.993014	0.00698611
CMT-159-tumor	143201070	142314994	886076	0.993812	0.00618764
CMT-162-normal	69821446	69309250	512196	0.992664	0.0073358
CMT-162-tumor	166455607	165447900	1007707	0.993946	0.00605391
CMT-168-normal	66692436	66293013	399423	0.994011	0.00598903
CMT-168-tumor	127279945	126104701	1175244	0.990766	0.00923354
CMT-169-normal	85903711	85261668	642043	0.992526	0.00747398
CMT-169-tumor	157629705	156503749	1125956	0.992857	0.00714304
CMT-173-normal	82771739	82146658	625081	0.992448	0.00755187
CMT-173-tumor	188936109	187678560	1257549	0.993344	0.00665595
CMT-178-normal	65542356	65333525	208831	0.996814	0.0031862
CMT-178-tumor	134556751	134035244	521507	0.996124	0.00387574
CMT-182-normal	79765719	79540023	225696	0.997171	0.00282949
CMT-182-tumor	132067915	131516958	550957	0.995828	0.00417177
CMT-183-normal	73384968	72902534	482434	0.993426	0.00657402
CMT-183-tumor	142819151	141858477	960674	0.993273	0.00672651
CMT-184-normal	145217055	144252613	964442	0.993359	0.00664138
CMT-184-tumor	167582942	166532059	1050883	0.993729	0.00627082
CMT-187-normal	67361125	66892317	468808	0.99304	0.00695962
CMT-187-tumor	165459171	164458816	1000355	0.993954	0.00604593
CMT-188-normal	72958485	72473730	484755	0.993356	0.00664426
CMT-188-tumor	124168652	122887902	1280750	0.989685	0.0103146
CMT-190-normal	77461390	76946828	514562	0.993357	0.00664282
CMT-190-tumor	150455751	149352026	1103725	0.992664	0.00733588
CMT-193-normal	69266477	68769292	497185	0.992822	0.00717786
CMT-193-tumor	137153919	136141476	1012443	0.992618	0.0073818
CMT-197-normal	138111231	137174141	937090	0.993215	0.00678504
CMT-197-tumor	148045998	146884867	1161131	0.992157	0.00784304
CMT-201-normal	79168697	78601189	567508	0.992832	0.00716834
CMT-201-tumor	131160420	130153304	1007116	0.992321	0.00767851
CMT-203-normal	73254829	72738420	516409	0.992951	0.00704949
CMT-203-tumor	130817602	129871036	946566	0.992764	0.00723577
CMT-206-normal	70655405	70127134	528271	0.992523	0.00747672
CMT-206-tumor	143175804	142111855	1063949	0.992569	0.00743107
CMT-207-normal	77756881	77214817	542064	0.993029	0.00697127
CMT-207-tumor	136860365	135820585	1039780	0.992403	0.00759738
CMT-210-normal	87155443	86564955	590488	0.993225	0.00677511
CMT-210-tumor	132234530	131310332	924198	0.993011	0.00698908
CMT-215-normal	69677902	69251301	426601	0.993878	0.00612247
CMT-215-tumor	137314715	136346181	968534	0.992947	0.00705339
CMT-217-normal	79668367	79124690	543677	0.993176	0.00682425
CMT-217-tumor	130349800	129336036	1013764	0.992223	0.00777726
CMT-227-normal	74868653	74317653	551000	0.99264	0.00735956
CMT-227-tumor	160764860	159580037	1184823	0.99263	0.00736991
CMT-231-normal	76877470	76358502	518968	0.993249	0.00675059
CMT-231-tumor	132903616	132014466	889150	0.99331	0.00669019
CMT-232-normal	73680631	73242571	438060	0.994055	0.00594539
CMT-232-tumor	125755178	124847215	907963	0.99278	0.00722008
CMT-233-normal	84355676	83829396	526280	0.993761	0.00623882
CMT-233-tumor	131396458	130476714	919744	0.993	0.00699976
CMT-234-normal	84419051	83889595	529456	0.993728	0.00627176
CMT-234-tumor	149553719	148439392	1114327	0.992549	0.00745101
CMT-236-normal	60477348	60136760	340588	0.994368	0.00563166
CMT-236-tumor	127514281	127067540	446741	0.996497	0.00350346
CMT-239-normal	66891609	66546341	345268	0.994838	0.0051616
CMT-239-tumor	125428576	124610273	818303	0.993476	0.00652406
CMT-241-normal	82014396	81480684	533712	0.993492	0.00650754
CMT-241-tumor	181122028	179664946	1457082	0.991955	0.00804475
CMT-242-normal	78700088	78130635	569453	0.992764	0.00723574
CMT-242-tumor	121036977	120310268	726709	0.993996	0.00600402
CMT-245-normal	75420593	75231834	188759	0.997497	0.00250275
CMT-245-tumor	130259098	129874439	384659	0.997047	0.00295303
CMT-246-normal	68357530	68012478	345052	0.994952	0.00504775
CMT-246-tumor	125512136	124851105	661031	0.994733	0.00526667
CMT-247-normal	58635996	58372951	263045	0.995514	0.00448607
CMT-247-tumor	146700338	146129200	571138	0.996107	0.00389323
CMT-250-normal	70120865	69775796	345069	0.995079	0.00492106
CMT-250-tumor	136195454	135216664	978790	0.992813	0.00718666
CMT-252-normal	56363630	56047447	316183	0.99439	0.0056097
CMT-252-tumor	123767869	123090627	677242	0.994528	0.00547187
CMT-257-normal	75393565	75200780	192785	0.997443	0.00255705
CMT-257-tumor	124094112	123737420	356692	0.997126	0.00287437
CMT-259-normal	65116622	64778799	337823	0.994812	0.00518797
CMT-259-tumor	129732481	129031434	701047	0.994596	0.00540379
CMT-262-normal	58441266	58154741	286525	0.995097	0.00490279
CMT-262-tumor	121152090	120530031	622059	0.994865	0.00513453
CMT-263-normal	66341441	66023672	317769	0.99521	0.0047899
CMT-263-tumor	108499154	107867461	631693	0.994178	0.0058221
CMT-271-normal	68644049	68297101	346948	0.994946	0.00505431
CMT-271-tumor	118734730	118079756	654974	0.994484	0.00551628
CMT-272-normal	83688643	83465067	223576	0.997328	0.00267152
CMT-272-tumor	146011316	145571909	439407	0.996991	0.0030094
CMT-276-normal	84972119	84744728	227391	0.997324	0.00267607
CMT-276-tumor	156728927	156308830	420097	0.99732	0.00268041
CMT-278-normal	57887632	57605363	282269	0.995124	0.00487615
CMT-278-tumor	167253909	166255382	998527	0.99403	0.00597013
CMT-283-normal	67111368	66766180	345188	0.994856	0.00514351
CMT-283-tumor	121441521	120758849	682672	0.994379	0.00562141
CMT-290-normal	76481792	76276926	204866	0.997321	0.00267862
CMT-290-tumor	164911029	164428068	482961	0.997071	0.00292862
CMT-292-normal	66241353	65900504	340849	0.994854	0.00514556
CMT-292-tumor	123147336	122445932	701404	0.994304	0.00569565
CMT-301-normal	66672048	66296704	375344	0.99437	0.00562971
CMT-301-tumor	129359230	128509618	849612	0.993432	0.00656785
CMT-306-normal	61308058	60978708	329350	0.994628	0.00537205
CMT-306-tumor	130236987	129355763	881224	0.993234	0.00676631
CMT-307-normal	103878841	103175663	703178	0.993231	0.00676921
CMT-307-tumor	122954025	122040109	913916	0.992567	0.00743299
CMT-308-normal	66582214	66314595	267619	0.995981	0.00401938
CMT-308-tumor	121380038	120969333	410705	0.996616	0.00338363
CMT-311-normal	76697779	76495062	202717	0.997357	0.00264306
CMT-311-tumor	120955803	120583660	372143	0.996923	0.00307669
CMT-317-normal	78111872	77916751	195121	0.997502	0.00249797
CMT-317-tumor	144522342	144082784	439558	0.996959	0.00304145
CMT-318-normal	61586890	61211442	375448	0.993904	0.00609623
CMT-318-tumor	121524632	120723592	801040	0.993408	0.00659159
CMT-319-normal	66418472	66095470	323002	0.995137	0.00486314
CMT-319-tumor	128869638	128085563	784075	0.993916	0.00608425
CMT-321-normal	63385329	63024180	361149	0.994302	0.00569767
CMT-321-tumor	124662265	123833901	828364	0.993355	0.00664487
CMT-332-normal	80560419	80373254	187165	0.997677	0.00232329
CMT-332-tumor	179263180	178658984	604196	0.99663	0.00337044
CMT-336-normal	66344884	66025432	319452	0.995185	0.00481502
CMT-336-tumor	129202332	128419133	783199	0.993938	0.0060618
CMT-340-normal	86750061	86524404	225657	0.997399	0.00260123
CMT-340-tumor	127453616	127041496	412120	0.996767	0.00323349
CMT-344-normal	67777466	67423617	353849	0.994779	0.00522075
CMT-344-tumor	113153408	112463470	689938	0.993903	0.00609737
CMT-346-normal	70501462	70139352	362110	0.994864	0.00513621
CMT-346-tumor	109839379	109151531	687848	0.993738	0.00626231
CMT-348-normal	64417577	64092931	324646	0.99496	0.00503971
CMT-348-tumor	132267054	131429977	837077	0.993671	0.00632869
CMT-351-normal	80618355	80411250	207105	0.997431	0.00256896
CMT-351-tumor	141598941	141098800	500141	0.996468	0.0035321
CMT-353-normal	67711273	67332265	379008	0.994403	0.00559741
CMT-353-tumor	129555723	128601110	954613	0.992632	0.00736836
CMT-354-normal	70947274	70525372	421902	0.994053	0.0059467
CMT-354-tumor	159084113	157891332	1192781	0.992502	0.0074978
CMT-355-normal	85171392	84939928	231464	0.997282	0.00271763
CMT-355-tumor	139270427	138842432	427995	0.996927	0.00307312
CMT-360-normal	72095892	71757882	338010	0.995312	0.00468834
CMT-360-tumor	126713885	125840755	873130	0.993109	0.00689056
CMT-365-normal	53880253	53631441	248812	0.995382	0.00461787
CMT-365-tumor	118745006	117825675	919331	0.992258	0.00774206
CMT-369-normal	63136852	62826489	310363	0.995084	0.00491572
CMT-369-tumor	111879554	111169161	710393	0.99365	0.00634962
CMT-374-normal	78697143	78510785	186358	0.997632	0.00236804
CMT-374-tumor	142862965	142389182	473783	0.996684	0.00331635
CMT-377-normal	57407556	57147985	259571	0.995478	0.00452155
CMT-377-tumor	177151728	175866271	1285457	0.992744	0.00725625
CMT-381-normal	55771408	55493079	278329	0.995009	0.00499053
CMT-381-tumor	124646451	123819847	826604	0.993368	0.00663159
CMT-392-normal	79095619	78883305	212314	0.997316	0.00268427
CMT-392-tumor	151235022	150767617	467405	0.996909	0.00309059
CMT-400-normal	65779278	65460557	318721	0.995155	0.00484531
CMT-400-tumor	133641111	132826060	815051	0.993901	0.0060988
CMT-402-normal	67701412	67373989	327423	0.995164	0.00483628
CMT-402-tumor	130681175	129694544	986631	0.99245	0.00754991
CMT-405-normal	75753535	75582300	171235	0.99774	0.00226042
CMT-405-tumor	169076988	168488225	588763	0.996518	0.00348222
CMT-407-normal	86626325	86410856	215469	0.997513	0.00248734
CMT-407-tumor	117777582	117418129	359453	0.996948	0.00305196
CMT-414-normal	67388885	67063980	324905	0.995179	0.00482134
CMT-414-tumor	180173544	179041080	1132464	0.993715	0.00628541
CMT-417-normal	83476205	83267285	208920	0.997497	0.00250275
CMT-417-tumor	140774286	140318405	455881	0.996762	0.00323838
CMT-435-normal	65536876	65239467	297409	0.995462	0.00453804
CMT-435-tumor	117972433	117568504	403929	0.996576	0.00342393
CMT-436-normal	70929538	70598364	331174	0.995331	0.00466906
CMT-436-tumor	122662736	121770543	892193	0.992726	0.00727355
CMT-439-normal	53847022	53550442	296580	0.994492	0.00550783
CMT-439-tumor	128294270	127436378	857892	0.993313	0.00668691
CMT-440-normal	65507901	65183095	324806	0.995042	0.00495827
CMT-440-tumor	149614055	148524036	1090019	0.992714	0.00728554
CMT-442-normal	82605916	82394001	211915	0.997435	0.00256537
CMT-442-tumor	140889343	140387981	501362	0.996441	0.00355855
CMT-449-normal	81162529	80942397	220132	0.997288	0.00271224
CMT-449-tumor	130108533	129732053	376480	0.997106	0.00289358
CMT-452-normal	75238138	75030300	207838	0.997238	0.0027624
CMT-452-tumor	139456026	138993492	462534	0.996683	0.0033167
CMT-456-normal	77493108	77295434	197674	0.997449	0.00255086
CMT-456-tumor	165978839	165432830	546009	0.99671	0.00328963
CMT-458-normal	99965512	99697636	267876	0.99732	0.00267968
CMT-458-tumor	173458925	172622298	836627	0.995177	0.0048232
CMT-459-normal	82130485	81927847	202638	0.997533	0.00246727
CMT-459-tumor	139966383	139414170	552213	0.996055	0.00394533
CMT-471-normal	64293226	63957730	335496	0.994782	0.00521822
CMT-471-tumor	114893910	114044970	848940	0.992611	0.0073889
CMT-476-normal	80896524	80688772	207752	0.997432	0.00256812
CMT-476-tumor	144059760	143359543	700217	0.995139	0.0048606
CMT-480-normal	89388112	89166337	221775	0.997519	0.00248103
CMT-480-tumor	131887189	131326292	560897	0.995747	0.00425285
CMT-493-normal	68713621	68341417	372204	0.994583	0.00541674
CMT-493-tumor	124348448	123858287	490161	0.996058	0.00394183
CMT-495-normal	78046443	77586564	459879	0.994108	0.00589238
CMT-495-tumor	122500627	121776160	724467	0.994086	0.00591399
CMT-496-normal	66865876	66507407	358469	0.994639	0.00536102
CMT-496-tumor	125012166	124085296	926870	0.992586	0.00741424
CMT-505-normal	88270848	87882257	388591	0.995598	0.00440226
CMT-505-tumor	185725973	185262034	463939	0.997502	0.00249798
CMT-522-normal	71430371	71207941	222430	0.996886	0.00311394
CMT-522-tumor	188680915	188193006	487909	0.997414	0.00258589
CMT-523-normal	96393868	96113581	280287	0.997092	0.00290773
CMT-523-tumor	167966757	167555016	411741	0.997549	0.00245132
CMT-538-normal	73327113	73094925	232188	0.996834	0.00316647
CMT-538-tumor	157286937	156887529	399408	0.997461	0.00253936
CMT-577-normal	62201466	61944063	257403	0.995862	0.00413821
CMT-577-tumor	177284158	176795042	489116	0.997241	0.00275894
CMT-581-normal	79329528	79094406	235122	0.997036	0.00296386
CMT-581-tumor	137990187	137656040	334147	0.997578	0.00242153
CMT-586-normal	89808528	89558058	250470	0.997211	0.00278893
CMT-586-tumor	165623232	165236326	386906	0.997664	0.00233606
CMT-601-normal	66289626	66092889	196737	0.997032	0.00296784
CMT-601-tumor	189512984	188925648	587336	0.996901	0.00309919
CMT-603-normal	92867039	92573028	294011	0.996834	0.00316593
CMT-603-tumor	141458751	141062800	395951	0.997201	0.00279906
CMT-606-normal	79576877	79347051	229826	0.997112	0.0028881
CMT-606-tumor	136189153	135818674	370479	0.99728	0.00272033
CMT-613-normal	62910572	62637503	273069	0.995659	0.00434059
CMT-613-tumor	164115681	163622487	493194	0.996995	0.00300516
CMT-615-normal	75449650	75238205	211445	0.997198	0.00280246
CMT-615-tumor	171951829	171395070	556759	0.996762	0.00323788
CMT-630-normal	73261454	73046800	214654	0.99707	0.00292997
CMT-630-tumor	144506478	144102810	403668	0.997207	0.00279342
CMT-632-normal	73556848	73332811	224037	0.996954	0.00304577
CMT-632-tumor	163437856	163003503	434353	0.997342	0.0026576
CMT-634-normal	88210947	87967752	243195	0.997243	0.00275697
CMT-634-tumor	155671132	155230551	440581	0.99717	0.0028302
CMT-638-normal	81585414	81347536	237878	0.997084	0.00291569
CMT-638-tumor	152411117	151990551	420566	0.997241	0.00275942
CMT-642-normal	76735296	76524476	210820	0.997253	0.00274737
CMT-642-tumor	151725792	151287174	438618	0.997109	0.00289086
CMT-644-normal	66501099	66217546	283553	0.995736	0.00426388
CMT-644-tumor	153162534	152733413	429121	0.997198	0.00280174
CMT-651-normal	84889959	84647315	242644	0.997142	0.00285834
CMT-651-tumor	152948333	152503466	444867	0.997091	0.00290861
CMT-652-normal	86505173	86247225	257948	0.997018	0.00298188
CMT-652-tumor	162702514	162233367	469147	0.997117	0.00288346
CMT-659-normal	75278617	75052980	225637	0.997003	0.00299736
CMT-659-tumor	167719666	167246041	473625	0.997176	0.00282391
CMT-660-normal	74418350	74200817	217533	0.997077	0.00292311
CMT-660-tumor	154044541	153624154	420387	0.997271	0.002729
CMT-667-normal	69026195	68713784	312411	0.995474	0.00452598
CMT-667-tumor	165821021	165389317	431704	0.997397	0.00260343
CMT-678-normal	69971932	69773220	198712	0.99716	0.00283988
CMT-678-tumor	174564104	174124232	439872	0.99748	0.00251983
CMT-685-normal	76283041	76079025	204016	0.997326	0.00267446
CMT-685-tumor	154120557	153733346	387211	0.997488	0.00251239
CMT-686-normal	60893514	60623224	270290	0.995561	0.00443873
CMT-686-tumor	157770296	157293178	477118	0.996976	0.00302413
CMT-688-normal	74991048	74760958	230090	0.996932	0.00306823
CMT-688-tumor	140978396	140582761	395635	0.997194	0.00280635
CMT-690-normal	84543411	84305359	238052	0.997184	0.00281574
CMT-690-tumor	152152760	151770286	382474	0.997486	0.00251375
CMT-695-normal	78120434	77875589	244845	0.996866	0.0031342
CMT-695-tumor	168140622	167699913	440709	0.997379	0.00262107
CMT-711-normal	79093861	78854181	239680	0.99697	0.00303032
CMT-711-tumor	170820455	170358044	462411	0.997293	0.002707
CMT-719-normal	79687585	79463341	224244	0.997186	0.00281404
CMT-719-tumor	166168186	165624608	543578	0.996729	0.00327125
CMT-724-normal	77139328	76894971	244357	0.996832	0.00316774
CMT-724-tumor	136222986	135829443	393543	0.997111	0.00288896
CMT-725-normal	63385364	63121713	263651	0.995841	0.00415949
CMT-725-tumor	154464772	154028841	435931	0.997178	0.0028222
CMT-730-normal	82539761	82302276	237485	0.997123	0.00287722
CMT-730-tumor	138845393	138412428	432965	0.996882	0.00311832
CMT-737-normal	62654976	62398195	256781	0.995902	0.00409833
CMT-737-tumor	173676767	173151128	525639	0.996973	0.00302654
CMT-743-normal	87331841	87050038	281803	0.996773	0.00322681
CMT-743-tumor	157892212	157411150	481062	0.996953	0.00304677
CMT-755-normal	73747719	73513130	234589	0.996819	0.00318097
CMT-755-tumor	171048749	170585751	462998	0.997293	0.00270682
CMT-756-normal	61424486	60935518	488968	0.99204	0.00796047
CMT-756-tumor	166721323	166260408	460915	0.997235	0.00276458
CMT-771-normal	72269894	72052006	217888	0.996985	0.00301492
CMT-771-tumor	179751947	179184919	567028	0.996845	0.0031545
CMT-774-normal	78753334	78519514	233820	0.997031	0.00296902
CMT-774-tumor	145614534	145186098	428436	0.997058	0.00294226
CMT-776-normal	71618778	71441931	176847	0.997531	0.00246928
CMT-776-tumor	149045666	148635256	410410	0.997246	0.00275359
CMT-785-normal	58937681	58427291	510390	0.99134	0.00865982
CMT-785-tumor	148521806	148085547	436259	0.997063	0.00293734
