# Supplementary material for: Cross-species oncogenic signatures of breast cancer in canine mammary tumors
Source: Nat Commun. 2020 Jul 17;11:3616. doi: 10.1038/s41467-020-17458-0 (PMC7367841; doi:10.1038/s41467-020-17458-0)
Supplement: Supplementary file 6 — Supplementary Data 3 [file 41467_2020_17458_MOESM6_ESM.xlsx]

## Sheet: Sheet1
Samples	Total	Mapped	Unmapped	Mapped(%)	Unmapped(%)
CMT-002-tumor	78860112	72779531	6080581	0.922894	0.0771059
CMT-003-tumor	71664894	65647861	6017033	0.916039	0.0839607
CMT-008-normal	67780489	61295673	6484816	0.904326	0.0956738
CMT-008-tumor	71950348	66136958	5813390	0.919203	0.0807972
CMT-009-tumor	70584301	65237915	5346386	0.924255	0.0757447
CMT-013-normal	76034380	69383446	6650934	0.912527	0.0874727
CMT-013-tumor	75455955	69572266	5883689	0.922025	0.0779751
CMT-017-normal	71425318	64631438	6793880	0.904881	0.0951187
CMT-017-tumor	86469027	79215900	7253127	0.916119	0.0838812
CMT-021-tumor	76276808	70598420	5678388	0.925556	0.0744445
CMT-031-tumor	71903888	65712010	6191878	0.913887	0.0861133
CMT-051-normal	73053306	66539838	6513468	0.91084	0.0891605
CMT-051-tumor	74861909	69086507	5775402	0.922853	0.0771474
CMT-053-normal	81167939	73631829	7536110	0.907154	0.0928459
CMT-053-tumor	73417651	67768930	5648721	0.92306	0.0769395
CMT-057-tumor	67576242	62364608	5211634	0.922878	0.0771223
CMT-060-tumor	69830153	64593153	5237000	0.925004	0.0749963
CMT-063-tumor	73976608	68138394	5838214	0.92108	0.0789197
CMT-070-tumor	89264491	81375581	7888910	0.911623	0.0883768
CMT-072-normal	74198345	66553960	7644385	0.896974	0.103026
CMT-072-tumor	75349990	68847476	6502514	0.913703	0.0862975
CMT-074-normal	73993853	66756744	7237109	0.902193	0.0978069
CMT-074-tumor	73129780	66728713	6401067	0.91247	0.0875302
CMT-077-tumor	74740632	68627577	6113055	0.91821	0.0817903
CMT-091-normal	68227977	61762549	6465428	0.905238	0.0947621
CMT-091-tumor	67964325	62403968	5560357	0.918187	0.0818129
CMT-092-tumor	76894340	70752412	6141928	0.920125	0.0798749
CMT-096-tumor	88347479	80408735	7938744	0.910142	0.0898582
CMT-097-tumor	91148306	82451542	8696764	0.904587	0.0954133
CMT-099-tumor	74957704	68340636	6617068	0.911723	0.0882774
CMT-100-tumor	79903076	73525320	6377756	0.920181	0.0798187
CMT-102-tumor	70033412	64863933	5169479	0.926186	0.0738145
CMT-103-normal	68635674	61868476	6767198	0.901404	0.0985959
CMT-103-tumor	73492934	67887326	5605608	0.923726	0.0762741
CMT-105-normal	78989417	70529810	8459607	0.892902	0.107098
CMT-105-tumor	76989042	70337839	6651203	0.913608	0.0863916
CMT-106-tumor	80280906	74229492	6051414	0.924622	0.075378
CMT-107-normal	76417478	68770863	7646615	0.899936	0.100064
CMT-107-tumor	74525074	68323735	6201339	0.916789	0.0832114
CMT-109-tumor	70576237	65026934	5549303	0.921372	0.0786285
CMT-111-tumor	76373827	70211477	6162350	0.919313	0.0806867
CMT-112-tumor	76897278	70820657	6076621	0.920977	0.0790226
CMT-118-tumor	82596262	76031682	6564580	0.920522	0.0794779
CMT-121-normal	77460155	69917357	7542798	0.902624	0.0973765
CMT-121-tumor	76738503	70274132	6464371	0.915761	0.084239
CMT-124-tumor	80327245	73752757	6574488	0.918154	0.0818463
CMT-128-tumor	80060261	73583533	6476728	0.919102	0.0808982
CMT-129-tumor	68623602	62774264	5849338	0.914762	0.085238
CMT-136-tumor	74363853	67839035	6524818	0.912258	0.0877418
CMT-142-tumor	69863546	63778827	6084719	0.912906	0.0870943
CMT-147-tumor	73595215	67414377	6180838	0.916016	0.0839842
CMT-148-tumor	76397868	70199247	6198621	0.918864	0.081136
CMT-149-normal	77065384	69558080	7507304	0.902585	0.0974147
CMT-149-tumor	71320981	65237595	6083386	0.914704	0.0852959
CMT-153-tumor	84637688	77532846	7104842	0.916056	0.0839442
CMT-156-tumor	74994442	66823802	8170640	0.89105	0.10895
CMT-157-tumor	70334687	64100697	6233990	0.911367	0.0886332
CMT-158-tumor	79596583	72757954	6838629	0.914084	0.0859161
CMT-159-tumor	76576953	70634818	5942135	0.922403	0.0775969
CMT-162-normal	78587699	71245175	7342524	0.906569	0.093431
CMT-162-tumor	74311630	67968130	6343500	0.914637	0.0853635
CMT-169-normal	70805002	63960201	6844801	0.903329	0.0966712
CMT-169-tumor	76695867	70588777	6107090	0.920373	0.0796274
CMT-173-tumor	72697310	66990712	5706598	0.921502	0.0784981
CMT-183-tumor	78983656	72647743	6335913	0.919782	0.080218
CMT-184-normal	74699311	67201199	7498112	0.899623	0.100377
CMT-184-tumor	66623933	61423885	5200048	0.921949	0.0780508
CMT-187-tumor	71700833	65796227	5904606	0.917649	0.0823506
CMT-188-normal	67091176	61165732	5925444	0.911681	0.0883193
CMT-188-tumor	71584263	64888308	6695955	0.906461	0.0935395
CMT-190-tumor	76678384	70024344	6654040	0.913221	0.0867786
CMT-193-normal	71054977	64709084	6345893	0.91069	0.0893096
CMT-193-tumor	69492295	63342280	6150015	0.911501	0.0884992
CMT-197-normal	77117142	69508210	7608932	0.901333	0.0986672
CMT-197-tumor	74508426	68103302	6405124	0.914035	0.0859651
CMT-201-normal	72683261	66739410	5943851	0.918223	0.0817774
CMT-201-tumor	73185526	66958908	6226618	0.91492	0.0850799
CMT-203-tumor	73462584	67045206	6417378	0.912644	0.0873557
CMT-206-normal	71202133	64738978	6463155	0.909228	0.0907719
CMT-206-tumor	67744512	62340912	5403600	0.920236	0.0797644
CMT-207-tumor	66616576	60783228	5833348	0.912434	0.087566
CMT-210-normal	82982303	73160666	9821637	0.881642	0.118358
CMT-210-tumor	75529611	68682947	6846664	0.909351	0.0906487
CMT-215-tumor	75285288	68990298	6294990	0.916385	0.0836151
CMT-217-normal	81473552	73373717	8099835	0.900583	0.0994167
CMT-217-tumor	66843490	60892298	5951192	0.910968	0.0890317
CMT-227-tumor	68280056	62551863	5728193	0.916107	0.0838926
CMT-231-normal	86182686	77335812	8846874	0.897347	0.102653
CMT-231-tumor	66813782	60975247	5838535	0.912615	0.0873852
CMT-232-normal	85272722	77040765	8231957	0.903463	0.0965368
CMT-232-tumor	72989457	64520800	8468657	0.883974	0.116026
CMT-233-tumor	74678469	67897253	6781216	0.909194	0.0908055
CMT-234-tumor	74512208	66402024	8110184	0.891156	0.108844
CMT-241-normal	78557678	71331435	7226243	0.908014	0.0919865
CMT-241-tumor	73222384	65949555	7272829	0.900675	0.0993252
CMT-242-normal	84388907	76436964	7951943	0.90577	0.0942297
CMT-242-tumor	73776507	66793570	6982937	0.90535	0.0946499
CMT-245-tumor	94258535	87252921	7005614	0.925677	0.0743234
CMT-247-tumor	62950013	57326013	5624000	0.910659	0.0893407
CMT-250-tumor	64905509	59895826	5009683	0.922816	0.0771842
CMT-252-tumor	69804001	63903875	5900126	0.915476	0.0845242
CMT-257-tumor	133328677	119219828	14108849	0.89418	0.10582
CMT-259-tumor	57743991	52159703	5584288	0.903292	0.0967077
CMT-262-tumor	102464194	94425088	8039106	0.921542	0.0784577
CMT-263-tumor	78309468	70445789	7863679	0.899582	0.100418
CMT-271-tumor	70111040	64947099	5163941	0.926346	0.0736537
CMT-272-normal	95829507	87197659	8631848	0.909925	0.0900751
CMT-272-tumor	68713993	63349316	5364677	0.921927	0.0780726
CMT-278-normal	84200446	76183260	8017186	0.904785	0.0952155
CMT-278-tumor	68154604	62993776	5160828	0.924278	0.0757224
CMT-290-normal	83730249	75308322	8421927	0.899416	0.100584
CMT-290-tumor	63377917	59054991	4322926	0.931791	0.0682087
CMT-292-normal	64417106	57847506	6569600	0.898015	0.101985
CMT-292-tumor	78253793	71280541	6973252	0.910889	0.0891107
CMT-301-normal	73404587	67507625	5896962	0.919665	0.0803351
CMT-301-tumor	71079979	65710483	5369496	0.924458	0.0755416
CMT-306-tumor	82251925	76516432	5735493	0.930269	0.0697308
CMT-307-tumor	82524669	75771190	6753479	0.918164	0.0818359
CMT-308-normal	67009922	60796348	6213574	0.907274	0.0927262
CMT-308-tumor	72534085	66677383	5856702	0.919256	0.0807441
CMT-317-tumor	85776685	77350328	8426357	0.901764	0.098236
CMT-318-tumor	60195173	54147533	6047640	0.899533	0.100467
CMT-321-normal	90378540	83804134	6574406	0.927257	0.072743
CMT-321-tumor	103000406	94713998	8286408	0.91955	0.0804502
CMT-332-tumor	71495576	66048919	5446657	0.923818	0.0761817
CMT-336-tumor	82782490	76202664	6579826	0.920517	0.0794833
CMT-340-normal	93548604	82214368	11334236	0.878841	0.121159
CMT-340-tumor	68833287	63267504	5565783	0.919141	0.0808589
CMT-344-normal	83650849	77226815	6424034	0.923204	0.0767958
CMT-344-tumor	80656277	74114757	6541520	0.918896	0.0811037
CMT-346-tumor	78642164	71997359	6644805	0.915506	0.0844942
CMT-348-normal	73469084	67667153	5801931	0.921029	0.0789711
CMT-348-tumor	77917612	71743119	6174493	0.920756	0.0792439
CMT-351-tumor	79828304	73808354	6019950	0.924589	0.0754112
CMT-354-tumor	64949397	59524411	5424986	0.916474	0.0835263
CMT-355-normal	120571233	108573048	11998185	0.900489	0.0995112
CMT-355-tumor	87880805	81392703	6488102	0.926172	0.0738284
CMT-360-tumor	63469256	58415043	5054213	0.920368	0.0796325
CMT-365-tumor	96407597	88968774	7438823	0.92284	0.0771601
CMT-374-normal	64708076	57557689	7150387	0.889498	0.110502
CMT-374-tumor	76881615	70689253	6192362	0.919456	0.0805441
CMT-377-normal	66508935	60775347	5733588	0.913792	0.0862078
CMT-377-tumor	84117071	78111708	6005363	0.928607	0.0713929
CMT-381-tumor	71656094	65775482	5880612	0.917933	0.0820672
CMT-392-tumor	82514841	75891023	6623818	0.919726	0.0802743
CMT-400-tumor	70346321	65078031	5268290	0.925109	0.0748908
CMT-402-tumor	82616671	76636437	5980234	0.927615	0.0723853
CMT-407-tumor	105595576	97762904	7832672	0.925824	0.0741761
CMT-414-tumor	68040537	62333715	5706822	0.916126	0.0838739
CMT-417-normal	61011368	52428301	8583067	0.85932	0.14068
CMT-417-tumor	71602734	65682264	5920470	0.917315	0.082685
CMT-435-normal	76109587	70170797	5938790	0.921971	0.0780295
CMT-435-tumor	80505894	73748937	6756957	0.916069	0.0839312
CMT-436-tumor	74791980	68751266	6040714	0.919233	0.0807669
CMT-439-normal	77089601	70647884	6441717	0.916439	0.0835614
CMT-439-tumor	68144243	62850954	5293289	0.922322	0.0776777
CMT-440-tumor	78624383	73131132	5493251	0.930133	0.069867
CMT-442-tumor	81482078	72931679	8550399	0.895064	0.104936
CMT-452-tumor	84829842	78119863	6709979	0.920901	0.0790993
CMT-456-tumor	100900405	91889380	9011025	0.910694	0.0893061
CMT-458-normal	85915173	76765125	9150048	0.893499	0.106501
CMT-458-tumor	68224560	62991266	5233294	0.923293	0.0767069
CMT-459-tumor	111892260	103352772	8539488	0.923681	0.0763188
CMT-471-tumor	80891580	73809611	7081969	0.912451	0.0875489
CMT-476-tumor	66335957	60522827	5813130	0.912368	0.0876317
CMT-480-normal	71287965	62793967	8493998	0.880849	0.119151
CMT-480-tumor	97764449	89798011	7966438	0.918514	0.081486
CMT-493-tumor	83616492	77830975	5785517	0.930809	0.0691911
CMT-495-tumor	88037314	81585709	6451605	0.926717	0.0732826
CMT-496-tumor	67953743	59603095	8350648	0.877113	0.122887
CMT-505-tumor	85058869	77803012	7255857	0.914696	0.0853039
CMT-522-tumor	105769932	95726198	10043734	0.905042	0.0949583
CMT-523-normal	60791465	53812602	6978863	0.8852	0.1148
CMT-523-tumor	85195519	78199065	6996454	0.917878	0.0821223
CMT-538-normal	121146567	109525495	11621072	0.904074	0.0959257
CMT-538-tumor	100576252	92801825	7774427	0.922701	0.0772988
CMT-577-tumor	69835429	64201123	5634306	0.91932	0.0806798
CMT-581-normal	98049502	89369162	8680340	0.91147	0.0885302
CMT-581-tumor	77494164	70586359	6907805	0.91086	0.0891397
CMT-586-normal	83831985	75941732	7890253	0.90588	0.0941198
CMT-586-tumor	67252203	61199870	6052333	0.910005	0.0899946
CMT-603-tumor	72572633	65637719	6934914	0.904442	0.0955583
CMT-606-normal	101655042	91574778	10080264	0.900839	0.0991615
CMT-606-tumor	161862834	139663770	22199064	0.862853	0.137147
CMT-613-normal	83203139	75007488	8195651	0.901498	0.0985017
CMT-613-tumor	57645132	52280834	5364298	0.906943	0.0930573
CMT-632-tumor	116770134	104486373	12283761	0.894804	0.105196
CMT-634-tumor	113359590	99821086	13538504	0.88057	0.11943
CMT-644-normal	69546753	63920554	5626199	0.919102	0.0808981
CMT-644-tumor	73829612	66345723	7483889	0.898633	0.101367
CMT-651-normal	72284540	65276299	7008241	0.903046	0.0969535
CMT-651-tumor	78468911	70085390	8383521	0.893161	0.106839
CMT-659-tumor	63084234	56314335	6769899	0.892685	0.107315
CMT-660-tumor	73816460	65808977	8007483	0.891522	0.108478
CMT-667-normal	71194791	61672547	9522244	0.866251	0.133749
CMT-667-tumor	97830687	86681266	11149421	0.886033	0.113967
CMT-678-normal	87040284	78610022	8430262	0.903145	0.0968547
CMT-678-tumor	65800161	58740076	7060085	0.892704	0.107296
CMT-685-normal	73559373	65775287	7784086	0.89418	0.10582
CMT-685-tumor	80588491	70312495	10275996	0.872488	0.127512
CMT-686-tumor	88727670	76431552	12296118	0.861417	0.138583
CMT-688-normal	91318266	82209163	9109103	0.900249	0.0997512
CMT-688-tumor	67301013	60242283	7058730	0.895117	0.104883
CMT-695-tumor	58247411	52007828	6239583	0.892878	0.107122
CMT-719-normal	97716704	87398106	10318598	0.894403	0.105597
CMT-719-tumor	74026055	65902682	8123373	0.890263	0.109737
CMT-724-normal	83962459	74665162	9297297	0.889268	0.110732
CMT-724-tumor	139923370	127946473	11976897	0.914404	0.0855961
CMT-725-normal	78905222	68870835	10034387	0.87283	0.12717
CMT-725-tumor	74015869	66620820	7395049	0.900088	0.0999117
CMT-730-tumor	85521603	78320549	7201054	0.915798	0.0842016
CMT-743-normal	85079654	75234352	9845302	0.884281	0.115719
CMT-743-tumor	88520035	77146121	11373914	0.87151	0.12849
CMT-755-tumor	81108527	73873668	7234859	0.9108	0.0891997
CMT-756-normal	83974672	75736138	8238534	0.901893	0.0981074
CMT-756-tumor	75722936	69306676	6416260	0.915267	0.0847334
CMT-771-tumor	163936799	147634076	16302723	0.900555	0.0994452
CMT-774-tumor	134113227	89362020	44751207	0.666318	0.333682
CMT-776-normal	63611329	56158988	7452341	0.882846	0.117154
CMT-776-tumor	67275004	61815079	5459925	0.918842	0.0811583
CMT-785-normal	63690915	57587801	6103114	0.904176	0.0958239
CMT-785-tumor	65695984	61158744	4537240	0.930936	0.0690642
