# Supplementary material for: Cross-species oncogenic signatures of breast cancer in canine mammary tumors
Source: Nat Commun. 2020 Jul 17;11:3616. doi: 10.1038/s41467-020-17458-0 (PMC7367841; doi:10.1038/s41467-020-17458-0)
Supplement: Supplementary file 7 — Supplementary Data 4 [file 41467_2020_17458_MOESM7_ESM.xlsx]

## Sheet: Sheet1
Case	Chromosome	Position	Ref	Alt	Symbol	Gene	Feature	Consequence	cDNA_position	CDS_position	Protein_position	Amino_acids	Codons	Existing_variation	IMPACT	Strand	Type
CMT-033	27	36666694	G	A	A2M	ENSCAFG00000025567	ENSCAFT00000021846	missense_variant	1574	1205	402	R/H	cGt/cAt	rs851040628	MODERATE	1	SNV
CMT-033	27	36683514	T	C	A2M	ENSCAFG00000025567	ENSCAFT00000021846	synonymous_variant	3279	2910	970	P	ccT/ccC	rs23385083	LOW	1	SNV
CMT-033	27	36846338	-	T	A2ML1	ENSCAFG00000013853	ENSCAFT00000021984	frameshift_variant	4309-4310	4309-4310	1437	T/NX	acc/aAcc	rs852021037	HIGH	-1	INDEL
CMT-033	27	36848201	G	A	A2ML1	ENSCAFG00000013853	ENSCAFT00000021984	synonymous_variant	4134	4134	1378	Y	taC/taT	rs851506146	LOW	-1	SNV
CMT-033	27	36863128	A	T	A2ML1	ENSCAFG00000013853	ENSCAFT00000021984	missense_variant	2051	2051	684	L/Q	cTg/cAg	rs8837182	MODERATE	-1	SNV
CMT-033	27	36870945	A	G	A2ML1	ENSCAFG00000013853	ENSCAFT00000021984	missense_variant	1199	1199	400	I/T	aTc/aCc	rs9201860	MODERATE	-1	SNV
CMT-241	27	36875642	A	C	A2ML1	ENSCAFG00000013853	ENSCAFT00000021984	splice_donor_variant	-	-	-	-	-	-	HIGH	-1	SNV
CMT-033	27	36882258	C	G	A2ML1	ENSCAFG00000013853	ENSCAFT00000021984	missense_variant	367	367	123	E/Q	Gag/Cag	rs8994183	MODERATE	-1	SNV
CMT-026	2	68137278	C	T	A3GALT2	ENSCAFG00000010375	ENSCAFT00000016490	missense_variant	272	272	91	P/L	cCa/cTa	-	MODERATE	1	SNV
CMT-033	10	22775035	C	T	A4GALT	ENSCAFG00000000946	ENSCAFT00000001468	missense_variant	202	202	68	R/W	Cgg/Tgg	rs852490105	MODERATE	1	SNV
CMT-360	26	4961376	G	A	AACS	ENSCAFG00000006931	ENSCAFT00000011130	missense_variant	61	61	21	P/S	Ccg/Tcg	-	MODERATE	-1	SNV
CMT-634	23	46292534	G	A	AADACL2	609872	XM_847596.3	synonymous_variant	403	231	77	E	gaG/gaA	rs852667373	LOW	1	SNV
CMT-033	23	46311243	G	A	AADACL2	609872	XM_847596.3	missense_variant	788	616	206	A/T	Gct/Act	rs851537041	MODERATE	1	SNV
CMT-033	23	46311314	G	T	AADACL2	609872	XM_847596.3	synonymous_variant	859	687	229	L	ctG/ctT	rs852179050	LOW	1	SNV
CMT-634	23	46311617	G	A	AADACL2	609872	XM_847596.3	synonymous_variant	1162	990	330	L	ttG/ttA	rs851040708	LOW	1	SNV
CMT-026	30	31372566	A	G	AAGAB	ENSCAFG00000017414	ENSCAFT00000027599	missense_variant	1956	995	332	L/S	tTa/tCa	-	MODERATE	-1	SNV
CMT-495	10	68221915	C	T	AAK1	474625	XM_005626181.1	missense_variant	1606	1172	391	R/K	aGa/aAa	-	MODERATE	-1	SNV
CMT-667	5	76295658	T	C	AARS	ENSCAFG00000020132	ENSCAFT00000032047	synonymous_variant	1773	1773	591	L	ctA/ctG	rs852631546	LOW	-1	SNV
CMT-033	9	36810537	G	A	AATF	100856664	XM_005624771.1	missense_variant	1164	958	320	E/K	Gaa/Aaa	rs852180586	MODERATE	1	SNV
CMT-033	37	22219657	C	T	ABCA12	478900	XM_536058.3	missense_variant	1546	1261	421	V/I	Gtt/Att	rs852780179	MODERATE	-1	SNV
CMT-033	37	22220872	A	G	ABCA12	478900	XM_536058.3	synonymous_variant	1413	1128	376	Y	taT/taC	rs851804435	LOW	-1	SNV
CMT-033	37	22237536	C	T	ABCA12	478900	XM_536058.3	missense_variant	871	586	196	A/T	Gcc/Acc	rs851221941	MODERATE	-1	SNV
CMT-149	18	178013	C	T	ABCA13	ENSCAFG00000003334	ENSCAFT00000005349	synonymous_variant	2049	2049	683	D	gaC/gaT	-	LOW	1	SNV
CMT-581	18	181120	A	G	ABCA13	ENSCAFG00000003334	ENSCAFT00000005349	missense_variant	5156	5156	1719	K/R	aAa/aGa	-	MODERATE	1	SNV
CMT-100	18	181653	C	A	ABCA13	ENSCAFG00000003334	ENSCAFT00000005349	missense_variant	5689	5689	1897	L/I	Ctt/Att	-	MODERATE	1	SNV
CMT-114	18	186436	G	C	ABCA13	ENSCAFG00000003334	ENSCAFT00000005349	missense_variant	8307	8307	2769	E/D	gaG/gaC	rs852733338	MODERATE	1	SNV
CMT-724	18	252159	G	A	ABCA13	ENSCAFG00000003334	ENSCAFT00000005349	synonymous_variant	11721	11721	3907	R	cgG/cgA	-	LOW	1	SNV
CMT-272	18	262608	G	A	ABCA13	ENSCAFG00000003334	ENSCAFT00000005349	synonymous_variant	12291	12291	4097	T	acG/acA	-	LOW	1	SNV
CMT-147	18	289582	C	T	ABCA13	ENSCAFG00000003334	ENSCAFT00000005349	synonymous_variant	12675	12675	4225	S	agC/agT	-	LOW	1	SNV
CMT-017	6	55058414	C	A	ABCA4	ENSCAFG00000020121	ENSCAFT00000005367	synonymous_variant	54	6	2	G	ggC/ggA	-	LOW	1	SNV
CMT-033	6	55113789	A	C	ABCA4	ENSCAFG00000020121	ENSCAFT00000005367	missense_variant	1928	1880	627	E/A	gAg/gCg	rs24346917	MODERATE	1	SNV
CMT-033	20	57674187	T	C	ABCA7	485090	XM_542208.4	missense_variant	4802	4310	1437	Q/R	cAg/cGg	-	MODERATE	-1	SNV
CMT-577	9	15430097	CCTCACCTG	-	ABCA8	490898	XM_005624282.1	splice_acceptor_variant,coding_sequence_variant,intron_variant	?-4361	?-3958	?-1320	-	-	-	HIGH	-1	INDEL
CMT-033	9	15528862	T	A	ABCA9	ENSCAFG00000010877	ENSCAFT00000017398	synonymous_variant	3858	3858	1286	A	gcA/gcT	rs852284557	LOW	-1	SNV
CMT-093	9	15528862	T	A	ABCA9	ENSCAFG00000010877	ENSCAFT00000017398	synonymous_variant	3858	3858	1286	A	gcA/gcT	rs852284557	LOW	-1	SNV
CMT-353	9	15558800	C	T	ABCA9	ENSCAFG00000010877	ENSCAFT00000017398	missense_variant	1411	1411	471	V/M	Gtg/Atg	-	MODERATE	-1	SNV
CMT-613	9	15559700	GCTGG	-	ABCA9	ENSCAFG00000010877	ENSCAFT00000017398	splice_acceptor_variant,coding_sequence_variant,intron_variant	?-1129	?-1129	?-377	-	-	-	HIGH	-1	INDEL
CMT-613	9	15589650	CTGGGAGGG	-	ABCA9	480456	XM_005624307.1	splice_acceptor_variant,intron_variant	-	-	-	-	-	-	HIGH	-1	INDEL
CMT-283	14	13686684	C	A	ABCB1	ENSCAFG00000001835	ENSCAFT00000002896	stop_gained	2299	1906	636	E/*	Gaa/Taa	-	HIGH	-1	SNV
CMT-667	14	13742160	GCCCA	-	ABCB1	ENSCAFG00000001835	ENSCAFT00000002896	frameshift_variant	446-450	53-57	18-19	MG/X	aTGGGC/a	-	HIGH	-1	INDEL
CMT-538	36	13756955	T	C	ABCB11	ENSCAFG00000011980	ENSCAFT00000019045	synonymous_variant	2886	2886	962	Q	caA/caG	rs851809623	LOW	-1	SNV
CMT-033	14	13572371	C	T	ABCB4	ENSCAFG00000001833	ENSCAFT00000002889	missense_variant	2030	2030	677	R/Q	cGa/cAa	rs22287837	MODERATE	-1	SNV
CMT-278	14	13598584	C	A	ABCB4	ENSCAFG00000001833	ENSCAFT00000002889	synonymous_variant	366	366	122	G	ggG/ggT	-	LOW	-1	SNV
CMT-033	37	25762278	A	G	ABCB6	ENSCAFG00000015130	ENSCAFT00000024031	synonymous_variant	3255	2319	773	D	gaT/gaC	rs852698042	LOW	-1	SNV
CMT-374	12	11904901	G	A	ABCC10	ENSCAFG00000001853	ENSCAFT00000002921	missense_variant	2473	1709	570	R/Q	cGg/cAg	-	MODERATE	1	SNV
CMT-685	2	66826611	T	C	ABCC11	ENSCAFG00000010061	ENSCAFT00000016007	missense_variant	626	626	209	F/S	tTc/tCc	-	MODERATE	1	SNV
CMT-538	2	66860921	A	G	ABCC11	ENSCAFG00000010061	ENSCAFT00000016007	synonymous_variant	3162	3162	1054	T	acA/acG	rs852668606	LOW	1	SNV
CMT-340	2	66934745	C	T	ABCC12	487294	XM_544420.4	synonymous_variant	2210	1917	639	H	caC/caT	rs851395492	LOW	1	SNV
CMT-033	2	66965072	A	G	ABCC12	487294	XM_544420.4	synonymous_variant	4118	3825	1275	E	gaA/gaG	rs853045803	LOW	1	SNV
CMT-033	28	12700878	C	T	ABCC2	ENSCAFG00000009536	ENSCAFT00000015149	synonymous_variant	1242	1113	371	A	gcC/gcT	rs23477848	LOW	1	SNV
CMT-538	28	12700878	C	T	ABCC2	ENSCAFG00000009536	ENSCAFT00000015149	synonymous_variant	1242	1113	371	A	gcC/gcT	rs23477848	LOW	1	SNV
CMT-785	34	16908969	G	A	ABCC5	ENSCAFG00000012085	ENSCAFT00000019223	synonymous_variant	1565	1092	364	Y	taC/taT	rs851462278	LOW	-1	SNV
CMT-711	34	16916086	G	C	ABCC5	ENSCAFG00000012085	ENSCAFT00000019223	synonymous_variant	791	318	106	L	ctC/ctG	-	LOW	-1	SNV
CMT-030	34	16916423	C	T	ABCC5	ENSCAFG00000012085	ENSCAFT00000019223	missense_variant	645	172	58	G/S	Ggc/Agc	-	MODERATE	-1	SNV
CMT-634	6	27843789	A	G	ABCC6	ENSCAFG00000018197	ENSCAFT00000028908	synonymous_variant	3900	3792	1264	G	ggA/ggG	rs851517863	LOW	1	SNV
CMT-033	6	27845980	G	A	ABCC6	ENSCAFG00000018197	ENSCAFT00000028908	synonymous_variant	4278	4170	1390	G	ggG/ggA	rs851362088	LOW	1	SNV
CMT-613	27	25207993	CCAGGG	-	ABCC9	ENSCAFG00000012066	ENSCAFT00000019308	splice_acceptor_variant,coding_sequence_variant,intron_variant	?-144	?-144	?-48	-	-	-	HIGH	1	INDEL
CMT-630	27	25260895	T	C	ABCC9	ENSCAFG00000012066	ENSCAFT00000019308	missense_variant	1969	1969	657	Y/H	Tat/Cat	rs852998727	MODERATE	1	SNV
CMT-092	X	121546318	C	T	ABCD1	ENSCAFG00000019247	ENSCAFT00000030549	missense_variant	659	205	69	R/W	Cgg/Tgg	-	MODERATE	1	SNV
CMT-017	X	121562736	C	T	ABCD1	ENSCAFG00000019247	ENSCAFT00000030549	missense_variant	2331	1877	626	A/V	gCg/gTg	-	MODERATE	1	SNV
CMT-033	31	36617291	A	G	ABCG1	ENSCAFG00000010285	ENSCAFT00000044127	synonymous_variant	1742	1734	578	A	gcA/gcG	rs23720467	LOW	1	SNV
CMT-201	10	46287595	G	A	ABCG5	ENSCAFG00000002504	ENSCAFT00000003956	missense_variant	601	601	201	R/W	Cgg/Tgg	-	MODERATE	-1	SNV
CMT-538	10	46292151	T	C	ABCG5	ENSCAFG00000002504	ENSCAFT00000003956	synonymous_variant	459	459	153	A	gcA/gcG	rs22092747	LOW	-1	SNV
CMT-033	10	46311823	G	C	ABCG8	ENSCAFG00000002518	ENSCAFT00000003971	synonymous_variant	1281	675	225	L	ctG/ctC	rs852702033	LOW	1	SNV
CMT-452	33	16617797	GA	AG	ABHD10	ENSCAFG00000028739	ENSCAFT00000045754	missense_variant	332-333	332-333	111	G/E	gGA/gAG	-	MODERATE	1	INDEL
CMT-033	8	27240301	A	G	ABHD12B	100856165	XM_005623392.1	missense_variant	370	149	50	H/R	cAc/cGc	-	MODERATE	1	SNV
CMT-642	8	27264263	GCAGAGA	-	ABHD12B	100856165	XM_005623392.1	splice_acceptor_variant,coding_sequence_variant,intron_variant	?-1246	?-1025	?-342	-	-	-	HIGH	1	INDEL
CMT-033	24	47350299	A	G	ABHD16B	100856732	XM_003639852.2	missense_variant	1720	1720	574	T/A	Acc/Gcc	-	MODERATE	1	SNV
CMT-158	24	47350779	C	G	ABHD16B	100856732	XM_003639852.2	missense_variant	2200	2200	734	P/A	Ccc/Gcc	-	MODERATE	1	SNV
CMT-392	7	66334966	CAG	-	ABHD3	480177	XM_537301.3	splice_acceptor_variant,intron_variant	-	-	-	-	-	-	HIGH	1	INDEL
CMT-449	2	7057651	C	T	ABI1	ENSCAFG00000004365	ENSCAFT00000007017	synonymous_variant	1494	1494	498	N	aaC/aaT	-	LOW	1	SNV
CMT-336	9	53121082	-	T	ABL1	491292	XM_548413.4	frameshift_variant	3642-3643	2817-2818	939-940	-/X	-/A	-	HIGH	-1	INDEL
CMT-033	7	20712204	T	C	ABL2	480052	XM_537174.4	synonymous_variant	528	528	176	S	agT/agC	rs24456432	LOW	1	SNV
CMT-217	4	59761065	T	C	ABLIM3	ENSCAFG00000018323	ENSCAFT00000029116	synonymous_variant	24	24	8	Q	caA/caG	rs24077985	LOW	-1	SNV
CMT-033	9	49749227	G	A	ABO	491265	XM_005625141.1	synonymous_variant	572	564	188	G	ggC/ggT	rs24574208	LOW	-1	SNV
CMT-033	9	49750771	G	C	ABO	491265	XM_005625141.1	synonymous_variant	398	390	130	T	acC/acG	rs850994486	LOW	-1	SNV
CMT-276	9	44812812	C	T	ABR	ENSCAFG00000019060	ENSCAFT00000030275	missense_variant	1885	1885	629	R/W	Cgg/Tgg	-	MODERATE	1	SNV
CMT-033	32	7310367	A	G	ABRAXAS1	478459	XM_535636.4	synonymous_variant	288	192	64	Y	taT/taC	rs853162815	LOW	-1	SNV
CMT-033	35	24357550	T	G	ABT1	ENSCAFG00000029249	ENSCAFT00000049560	missense_variant	952	91	31	C/G	Tgc/Ggc	rs851266790	MODERATE	1	SNV
CMT-332	35	24357550	T	G	ABT1	ENSCAFG00000029249	ENSCAFT00000049560	missense_variant	952	91	31	C/G	Tgc/Ggc	rs851266790	MODERATE	1	SNV
CMT-033	35	24357567	A	G	ABT1	ENSCAFG00000029249	ENSCAFT00000049560	synonymous_variant	969	108	36	A	gcA/gcG	rs852019793	LOW	1	SNV
CMT-471	18	33608025	TTCAG	-	ABTB2	ENSCAFG00000006977	ENSCAFT00000011214	frameshift_variant	1843-1847	1396-1400	466-467	FS/X	TTCAGt/t	-	HIGH	1	INDEL
CMT-033	18	33637015	C	T	ABTB2	ENSCAFG00000006977	ENSCAFT00000011214	synonymous_variant	2682	2235	745	S	tcC/tcT	-	LOW	1	SNV
CMT-033	7	79041956	G	A	ACAA2	ENSCAFG00000019019	ENSCAFT00000030204	synonymous_variant	192	192	64	S	tcG/tcA	-	LOW	1	SNV
CMT-374	26	17848518	G	T	ACACB	ENSCAFG00000010991	ENSCAFT00000017668	missense_variant	1353	642	214	D/E	gaC/gaA	-	MODERATE	-1	SNV
CMT-638	26	17870935	A	G	ACACB	ENSCAFG00000010991	ENSCAFT00000017668	missense_variant	866	155	52	V/A	gTc/gCc	rs8876350	MODERATE	-1	SNV
CMT-737	28	32585599	CCCCCCTACA	-	ACADSB	ENSCAFG00000012674	ENSCAFT00000020120	splice_acceptor_variant,intron_variant	-	-	-	-	-	-	HIGH	1	INDEL
CMT-033	3	52017413	G	A	ACAN	ENSCAFG00000011534	ENSCAFT00000018302	synonymous_variant	5727	5727	1909	A	gcG/gcA	rs851118922	LOW	1	SNV
CMT-737	33	30715793	CG	TT	ACAP2	488039	XM_005639656.1	missense_variant	2514-2515	2350-2351	784	R/F	CGt/TTt	-	MODERATE	1	INDEL
CMT-737	33	30715796	GA	TT	ACAP2	488039	XM_005639656.1	missense_variant	2517-2518	2353-2354	785	D/F	GAt/TTt	-	MODERATE	1	INDEL
CMT-776	9	18396877	G	A	ACBD4	490928	XM_005624369.1	missense_variant	1433	361	121	R/W	Cgg/Tgg	-	MODERATE	-1	SNV
CMT-603	2	6894241	-	CAGTTTTTC	ACBD5	477987	XM_005616977.1	inframe_insertion	1909-1910	844-845	282	A/GKTA	gct/gGAAAAACTGct	rs851224121	MODERATE	-1	INDEL
CMT-652	2	6894241	-	CAGTTTTTC	ACBD5	477987	XM_005616977.1	inframe_insertion	1909-1910	844-845	282	A/GKTA	gct/gGAAAAACTGct	rs851224121	MODERATE	-1	INDEL
CMT-077	6	8877534	C	T	ACHE	489828	XM_005621022.1	missense_variant	1659	1435	479	R/C	Cgc/Tgc	-	MODERATE	1	SNV
CMT-033	8	3389356	C	T	ACIN1	ENSCAFG00000011427	ENSCAFT00000018142	missense_variant	1844	1844	615	R/H	cGt/cAt	rs853081828	MODERATE	-1	SNV
CMT-452	8	3389356	C	T	ACIN1	ENSCAFG00000011427	ENSCAFT00000018142	missense_variant	1844	1844	615	R/H	cGt/cAt	rs853081828	MODERATE	-1	SNV
CMT-033	8	3390387	C	T	ACIN1	ENSCAFG00000011427	ENSCAFT00000018142	synonymous_variant	813	813	271	E	gaG/gaA	rs24448200	LOW	-1	SNV
CMT-634	38	22763269	C	T	ACKR1	100856110	XM_005640950.1	missense_variant	1785	361	121	A/T	Gca/Aca	rs852106713	MODERATE	-1	SNV
CMT-634	38	22763280	C	G	ACKR1	100856110	XM_005640950.1	missense_variant	1774	350	117	S/T	aGc/aCc	rs850960892	MODERATE	-1	SNV
CMT-374	38	22763552	G	C	ACKR1	100856110	XM_005640950.1	missense_variant	1502	78	26	D/E	gaC/gaG	rs24052332	MODERATE	-1	SNV
CMT-686	23	11961222	G	A	ACKR2	ENSCAFG00000005368	ENSCAFT00000008633	missense_variant	242	242	81	R/Q	cGg/cAg	-	MODERATE	1	SNV
CMT-239	25	47337878	G	A	ACKR3	ENSCAFG00000012206	ENSCAFT00000019378	synonymous_variant	223	195	65	V	gtG/gtA	-	LOW	1	SNV
CMT-586	25	47338178	C	T	ACKR3	ENSCAFG00000012206	ENSCAFT00000019378	synonymous_variant	523	495	165	C	tgC/tgT	rs851873863	LOW	1	SNV
CMT-033	25	47338412	C	T	ACKR3	ENSCAFG00000012206	ENSCAFT00000019378	synonymous_variant	757	729	243	S	agC/agT	rs23275140	LOW	1	SNV
CMT-033	19	37696478	T	G	ACMSD	ENSCAFG00000005020	ENSCAFT00000008072	missense_variant,splice_region_variant	487	487	163	L/V	Tta/Gta	rs22717756	MODERATE	1	SNV
CMT-247	10	23745803	C	T	ACO2	ENSCAFG00000001075	ENSCAFT00000001657	synonymous_variant	1530	1530	510	E	gaG/gaA	-	LOW	-1	SNV
CMT-495	5	54515499	C	A	ACOT11	ENSCAFG00000019022	ENSCAFT00000045798	missense_variant,splice_region_variant	1325	1156	386	V/L	Gtg/Ttg	-	MODERATE	-1	SNV
CMT-033	5	54524392	C	G	ACOT11	ENSCAFG00000019022	ENSCAFT00000045798	synonymous_variant	598	429	143	V	gtG/gtC	rs24282441	LOW	-1	SNV
CMT-577	3	25945529	G	T	ACOT12	488925	XM_546042.3	missense_variant	368	271	91	V/F	Gtc/Ttc	-	MODERATE	1	SNV
CMT-033	24	33161550	T	G	ACOT8	ENSCAFG00000009768	ENSCAFT00000047650	missense_variant	148	148	50	K/Q	Aag/Cag	rs852961734	MODERATE	-1	SNV
CMT-332	X	19397652	C	T	ACOT9	ENSCAFG00000013388	ENSCAFT00000050116	synonymous_variant	1654	1104	368	K	aaG/aaA	rs24611662	LOW	-1	SNV
CMT-586	X	19397652	C	T	ACOT9	ENSCAFG00000013388	ENSCAFT00000050116	synonymous_variant	1654	1104	368	K	aaG/aaA	rs24611662	LOW	-1	SNV
CMT-577	9	4677275	TTGCTGC	-	ACOX1	483322	XM_005624073.1	frameshift_variant	1531-1537	1520-1526	507-509	IAA/X	aTTGCTGCa/aa	-	HIGH	1	INDEL
CMT-033	9	4677830	G	A	ACOX1	483322	XM_005624073.1	synonymous_variant	1784	1773	591	T	acG/acA	rs22649794	LOW	1	SNV
CMT-644	3	60154217	G	A	ACOX3	ENSCAFG00000014554	ENSCAFT00000023112	synonymous_variant	2766	2022	674	S	agC/agT	-	LOW	-1	SNV
CMT-033	17	35363837	G	A	ACOXL	ENSCAFG00000007073	ENSCAFT00000049359	synonymous_variant	1294	906	302	G	ggG/ggA	rs22583241	LOW	1	SNV
CMT-435	17	35505400	G	A	ACOXL	ENSCAFG00000007073	ENSCAFT00000049359	missense_variant	1860	1472	491	R/H	cGt/cAt	-	MODERATE	1	SNV
CMT-033	23	29321097	T	C	ACPP	ENSCAFG00000006237	ENSCAFT00000010096	synonymous_variant	1604	876	292	T	acT/acC	rs8929184	LOW	1	SNV
CMT-033	20	53963404	A	G	ACSBG2	476732	XM_005632993.1	synonymous_variant	1161	918	306	P	ccT/ccC	rs851740421	LOW	-1	SNV
CMT-060	X	82904551	G	T	ACSL4	481018	XM_005641666.1	missense_variant	528	221	74	P/H	cCc/cAc	-	MODERATE	-1	SNV
CMT-116	6	24639094	C	T	ACSM4	479821	XM_005622071.1	missense_variant	214	214	72	G/R	Ggg/Agg	rs852426713	MODERATE	-1	SNV
CMT-442	23	1252128	T	C	ACSS1	ENSCAFG00000004360	ENSCAFT00000007012	missense_variant	128	128	43	K/R	aAg/aGg	rs852421025	MODERATE	-1	SNV
CMT-250	6	12423511	A	G	ACTB	403580	XM_005621019.1	synonymous_variant	1163	1053	351	A	gcA/gcG	-	LOW	1	SNV
CMT-435	18	50792555	G	A	ACTN3	ENSCAFG00000012504	ENSCAFT00000019966	missense_variant	1624	1624	542	R/C	Cgc/Tgc	-	MODERATE	-1	SNV
CMT-360	1	114358617	T	C	ACTN4	484526	XM_005616611.1	missense_variant	2382	2243	748	N/S	aAc/aGc	-	MODERATE	-1	SNV
CMT-613	8	33587823	A	T	ACTR10	ENSCAFG00000015269	ENSCAFT00000024246	missense_variant	651	447	149	L/F	ttA/ttT	-	MODERATE	1	SNV
CMT-033	10	44968344	A	G	ACTR1B	ENSCAFG00000002380	ENSCAFT00000003738	synonymous_variant	162	162	54	G	ggA/ggG	rs8897489	LOW	1	SNV
CMT-642	10	64696209	G	T	ACTR2	481396	XM_847614.3	synonymous_variant	155	24	8	V	gtG/gtT	-	LOW	1	SNV
CMT-336	24	27155917	G	A	ACTR5	ENSCAFG00000009000	ENSCAFT00000014316	missense_variant	1290	468	156	M/I	atG/atA	-	MODERATE	1	SNV
CMT-033	20	36123828	C	T	ACTR8	ENSCAFG00000008248	ENSCAFT00000013097	synonymous_variant	390	390	130	P	ccC/ccT	rs851722067	LOW	1	SNV
CMT-292	X	99376930	T	C	ACTRT1	ENSCAFG00000018658	ENSCAFT00000029616	missense_variant	181	181	61	K/E	Aaa/Gaa	-	MODERATE	-1	SNV
CMT-033	5	57660266	C	T	ACTRT2	ENSCAFG00000019471	ENSCAFT00000030961	synonymous_variant	1005	1005	335	P	ccC/ccT	rs852325489	LOW	1	SNV
CMT-033	27	3082659	C	T	ACVRL1	477603	XM_005636802.1	synonymous_variant	1216	804	268	T	acG/acA	rs23361248	LOW	-1	SNV
CMT-026	30	10210454	T	C	ADAL	ENSCAFG00000012043	ENSCAFT00000019123	synonymous_variant	750	750	250	F	ttT/ttC	rs850550640	LOW	1	SNV
CMT-638	30	23623836	C	T	ADAM10	ENSCAFG00000016568	ENSCAFT00000026245	synonymous_variant	1689	1689	563	V	gtG/gtA	rs23628421	LOW	-1	SNV
CMT-495	16	25841172	T	A	ADAM2	475576	XM_005629835.1	missense_variant	1169	961	321	I/L	Ata/Tta	-	MODERATE	-1	SNV
CMT-505	8	44264034	CCA	TTT	ADAM20	ENSCAFG00000016666	ENSCAFT00000026396	missense_variant	2252-2254	2252-2254	751-752	ME/KK	aTGGaa/aAAAaa	-	MODERATE	-1	INDEL
CMT-033	8	44264129	G	A	ADAM20	ENSCAFG00000016666	ENSCAFT00000026396	missense_variant	2159	2159	720	T/M	aCg/aTg	rs24489435	MODERATE	-1	SNV
CMT-033	8	44264647	G	A	ADAM20	ENSCAFG00000016666	ENSCAFT00000026396	synonymous_variant	1641	1641	547	D	gaC/gaT	rs851725744	LOW	-1	SNV
CMT-678	8	44265310	G	C	ADAM20	ENSCAFG00000016666	ENSCAFT00000026396	synonymous_variant	978	978	326	L	ctC/ctG	rs24479529	LOW	-1	SNV
CMT-033	8	44239926	A	T	ADAM21	ENSCAFG00000016663	ENSCAFT00000026389	synonymous_variant	1107	1107	369	A	gcT/gcA	rs24486700	LOW	-1	SNV
CMT-112	14	14194434	G	C	ADAM22	482286	XM_005628465.1	synonymous_variant	1328	1059	353	S	tcG/tcC	-	LOW	1	SNV
CMT-247	25	33131769	T	A	ADAM28	ENSCAFG00000009056	ENSCAFT00000014470	missense_variant	757	725	242	K/M	aAg/aTg	-	MODERATE	-1	SNV
CMT-634	25	25441638	GGCGAAGA	-	ADAM29	100687448	XM_005635645.1	frameshift_variant	1949-1956	1555-1562	519-521	GED/X	GGCGAAGAt/t	-	HIGH	1	INDEL
CMT-033	24	17668708	G	A	ADAM33	ENSCAFG00000006234	ENSCAFT00000010085	start_lost	2	2	1	C/Y	tGt/tAt	rs851129823	HIGH	1	SNV
CMT-142	25	32961938	G	A	ADAM7	ENSCAFG00000025018	ENSCAFT00000014408	synonymous_variant	1584	1584	528	C	tgC/tgT	-	LOW	-1	SNV
CMT-452	25	32990886	A	G	ADAM7	ENSCAFG00000025018	ENSCAFT00000014408	synonymous_variant	264	264	88	T	acT/acC	-	LOW	-1	SNV
CMT-033	28	40858902	C	T	ADAM8	ENSCAFG00000013440	ENSCAFT00000021319	synonymous_variant	1278	1278	426	A	gcG/gcA	rs853159241	LOW	-1	SNV
CMT-613	16	26431181	TCTGG	-	ADAM9	ENSCAFG00000005847	ENSCAFT00000049621	splice_acceptor_variant,coding_sequence_variant,intron_variant	?-1947	?-1882	?-628	-	-	-	HIGH	-1	INDEL
CMT-737	16	26431181	TCTGG	-	ADAM9	ENSCAFG00000005847	ENSCAFT00000049621	splice_acceptor_variant,coding_sequence_variant,intron_variant	?-1947	?-1882	?-628	-	-	-	HIGH	-1	INDEL
CMT-242	25	33059330	C	A	ADAMDEC1	ENSCAFG00000024869	ENSCAFT00000014421	missense_variant	217	192	64	E/D	gaG/gaT	-	MODERATE	-1	SNV
CMT-116	31	22177968	G	A	ADAMTS1	ENSCAFG00000008586	ENSCAFT00000013624	synonymous_variant	927	411	137	S	agC/agT	-	LOW	-1	SNV
CMT-033	4	74151376	C	T	ADAMTS12	ENSCAFG00000018844	ENSCAFT00000029912	synonymous_variant	3747	2991	997	P	ccC/ccT	rs852264912	LOW	1	SNV
CMT-033	9	49848867	C	T	ADAMTS13	ENSCAFG00000019776	ENSCAFT00000031444	synonymous_variant	1625	1515	505	L	ctC/ctT	rs852986593	LOW	1	SNV
CMT-033	9	49853015	A	G	ADAMTS13	ENSCAFG00000019776	ENSCAFT00000031444	synonymous_variant	2279	2169	723	T	acA/acG	rs9020214	LOW	1	SNV
CMT-652	4	21582310	C	T	ADAMTS14	489031	XM_005618984.1	missense_variant	991	991	331	R/C	Cgc/Tgc	rs852624522	MODERATE	1	SNV
CMT-033	4	21610795	G	A	ADAMTS14	489031	XM_005618984.1	synonymous_variant	3492	3492	1164	P	ccG/ccA	rs852328880	LOW	1	SNV
CMT-033	5	4458620	A	G	ADAMTS15	ENSCAFG00000009961	ENSCAFT00000015848	synonymous_variant	2744	2184	728	N	aaT/aaC	rs852972922	LOW	-1	SNV
CMT-630	5	4462673	A	G	ADAMTS15	ENSCAFG00000009961	ENSCAFT00000015848	synonymous_variant	2138	1578	526	G	ggT/ggC	rs24231186	LOW	-1	SNV
CMT-182	34	8274909	G	A	ADAMTS16	488061	XM_005639704.1	missense_variant	1642	1642	548	P/S	Ccc/Tcc	-	MODERATE	-1	SNV
CMT-033	5	73836576	A	G	ADAMTS18	489704	XM_005620886.1	synonymous_variant	1302	1302	434	S	tcA/tcG	rs851537467	LOW	1	SNV
CMT-402	11	18301722	T	-	ADAMTS19	ENSCAFG00000000722	ENSCAFT00000001124	splice_acceptor_variant	-	-	-	-	-	-	HIGH	1	INDEL
CMT-402	11	18301723	T	A	ADAMTS19	ENSCAFG00000000722	ENSCAFT00000001124	splice_acceptor_variant	-	-	-	-	-	-	HIGH	1	SNV
CMT-459	27	10586886	G	C	ADAMTS20	486602	XM_847045.3	missense_variant	3925	3738	1246	E/D	gaG/gaC	-	MODERATE	1	SNV
CMT-033	38	21288820	G	A	ADAMTS4	ENSCAFG00000012836	ENSCAFT00000020354	synonymous_variant	1926	1926	642	S	tcG/tcA	rs852976828	LOW	1	SNV
CMT-033	38	21290675	G	A	ADAMTS4	ENSCAFG00000012836	ENSCAFT00000020354	synonymous_variant	2475	2475	825	K	aaG/aaA	rs852703623	LOW	1	SNV
CMT-031	2	51042775	G	A	ADAMTS6	478077	XM_005617441.1	missense_variant	2394	1817	606	S/F	tCc/tTc	-	MODERATE	-1	SNV
CMT-603	20	26661214	G	A	ADAMTS9	ENSCAFG00000006777	ENSCAFT00000010923	missense_variant	2803	2803	935	V/I	Gtt/Att	-	MODERATE	1	SNV
CMT-737	20	26674288	G	A	ADAMTS9	ENSCAFG00000006777	ENSCAFT00000010923	missense_variant	3958	3958	1320	V/M	Gtg/Atg	-	MODERATE	1	SNV
CMT-033	11	38460376	T	C	ADAMTSL1	474717	XM_005626657.1	synonymous_variant	779	603	201	I	atT/atC	rs22142341	LOW	1	SNV
CMT-033	11	38544989	G	A	ADAMTSL1	474717	XM_005626657.1	missense_variant	1779	1603	535	V/I	Gtc/Atc	rs22119949	MODERATE	1	SNV
CMT-634	11	38564807	T	C	ADAMTSL1	474717	XM_005626657.1	synonymous_variant	2057	1881	627	Y	taT/taC	rs22126896	LOW	1	SNV
CMT-077	3	55681587	C	T	ADAMTSL3	479060	XM_536209.4	missense_variant	6389	6389	2130	T/M	aCg/aTg	-	MODERATE	1	SNV
CMT-033	3	55692000	A	G	ADAMTSL3	479060	XM_536209.4	synonymous_variant	6606	6606	2202	T	acA/acG	rs850719102	LOW	1	SNV
CMT-523	3	55692135	A	G	ADAMTSL3	479060	XM_536209.4	synonymous_variant	6741	6741	2247	P	ccA/ccG	rs852197493	LOW	1	SNV
CMT-053	31	38759568	C	T	ADARB1	ENSCAFG00000011077	ENSCAFT00000017660	synonymous_variant	1249	1062	354	G	ggC/ggT	-	LOW	1	SNV
CMT-241	2	33765714	C	G	ADARB2	487153	XM_005617207.1	missense_variant	1487	776	259	P/R	cCg/cGg	-	MODERATE	1	SNV
CMT-374	2	33765916	G	A	ADARB2	487153	XM_005617207.1	synonymous_variant	1689	978	326	A	gcG/gcA	-	LOW	1	SNV
CMT-033	8	50656502	C	A	ADCK1	490811	XM_005623709.1	missense_variant	2307	1428	476	F/L	ttC/ttA	rs24543190	MODERATE	1	SNV
CMT-033	13	37810428	T	A	ADCK5	ENSCAFG00000001595	ENSCAFT00000002499	missense_variant	131	131	44	L/H	cTc/cAc	rs853145681	MODERATE	1	SNV
CMT-030	16	1099316	C	T	ADCY1	ENSCAFG00000012249	ENSCAFT00000019469	missense_variant	2129	2129	710	S/N	aGc/aAc	rs852411918	MODERATE	-1	SNV
CMT-644	16	1099316	C	T	ADCY1	ENSCAFG00000012249	ENSCAFT00000019469	missense_variant	2129	2129	710	S/N	aGc/aAc	rs852411918	MODERATE	-1	SNV
CMT-128	16	1099942	C	T	ADCY1	ENSCAFG00000012249	ENSCAFT00000019469	missense_variant	2086	2086	696	V/M	Gtg/Atg	-	MODERATE	-1	SNV
CMT-407	16	1139250	G	-	ADCY1	ENSCAFG00000012249	ENSCAFT00000019469	frameshift_variant	882	882	294	P/X	ccC/cc	rs851210276	HIGH	-1	INDEL
CMT-111	16	1139318	G	A	ADCY1	ENSCAFG00000012249	ENSCAFT00000019469	missense_variant	814	814	272	R/W	Cgg/Tgg	rs852396006	MODERATE	-1	SNV
CMT-033	7	30586529	G	A	ADCY10	ENSCAFG00000015387	ENSCAFT00000024423	synonymous_variant	560	372	124	L	ctG/ctA	rs24438339	LOW	1	SNV
CMT-033	7	30600747	C	T	ADCY10	ENSCAFG00000015387	ENSCAFT00000024423	synonymous_variant	1382	1194	398	H	caC/caT	rs24367638	LOW	1	SNV
CMT-538	34	6145027	G	A	ADCY2	478624	XM_535798.4	synonymous_variant	3105	3105	1035	S	agC/agT	rs851774641	LOW	-1	SNV
CMT-354	17	19167751	C	A	ADCY3	ENSCAFG00000004090	ENSCAFT00000006552	missense_variant	1628	1628	543	S/I	aGc/aTc	-	MODERATE	-1	SNV
CMT-033	27	5739557	T	C	ADCY6	477625	XM_005636693.1	synonymous_variant	1356	48	16	D	gaT/gaC	rs23356896	LOW	1	SNV
CMT-318	6	37213990	G	A	ADCY9	ENSCAFG00000019237	ENSCAFT00000044604	missense_variant	623	266	89	R/Q	cGg/cAg	-	MODERATE	1	SNV
CMT-496	14	43738282	G	A	ADCYAP1R1	ENSCAFG00000003111	ENSCAFT00000005018	missense_variant	790	790	264	E/K	Gag/Aag	-	MODERATE	1	SNV
CMT-033	3	61358436	A	G	ADD1	488796	XM_005618500.1	missense_variant	2132	2132	711	V/A	gTg/gCg	rs23537602	MODERATE	-1	SNV
CMT-634	3	61362806	G	C	ADD1	ENSCAFG00000014808	ENSCAFT00000023513	missense_variant	1859	1859	620	S/C	tCt/tGt	rs23596162	MODERATE	-1	SNV
CMT-033	10	69062316	C	T	ADD2	ENSCAFG00000003407	ENSCAFT00000005489	synonymous_variant	2478	1827	609	T	acG/acA	rs853016564	LOW	-1	SNV
CMT-033	10	69062346	A	G	ADD2	ENSCAFG00000003407	ENSCAFT00000005489	synonymous_variant	2448	1797	599	S	tcT/tcC	rs850528872	LOW	-1	SNV
CMT-407	10	69081333	C	T	ADD2	ENSCAFG00000003407	ENSCAFT00000005489	missense_variant	1195	544	182	A/T	Gcg/Acg	-	MODERATE	-1	SNV
CMT-603	10	69081861	C	T	ADD2	ENSCAFG00000003407	ENSCAFT00000005489	synonymous_variant	1044	393	131	R	cgG/cgA	-	LOW	-1	SNV
CMT-033	28	21524944	A	T	ADD3	ENSCAFG00000010696	ENSCAFT00000017013	missense_variant	2249	2002	668	I/F	Att/Ttt	-	MODERATE	1	SNV
CMT-756	1	37810973	ACAGG	-	ADGB	100856646	XM_003638764.2	splice_acceptor_variant,coding_sequence_variant,intron_variant	?-1268	?-1196	?-399	-	-	-	HIGH	1	INDEL
CMT-678	1	37852848	CACA	-	ADGB	100856646	XM_003638764.2	frameshift_variant	2581-2584	2509-2512	837-838	HI/X	CACAtt/tt	-	HIGH	1	INDEL
CMT-632	1	37852979	T	A	ADGB	100856646	XM_003638764.2	splice_donor_variant	-	-	-	-	-	-	HIGH	1	SNV
CMT-581	28	40746174	G	A	ADGRA1	ENSCAFG00000013706	ENSCAFT00000021738	missense_variant	1361	1361	454	R/H	cGc/cAc	-	MODERATE	1	SNV
CMT-630	28	40746371	C	T	ADGRA1	ENSCAFG00000013706	ENSCAFT00000021738	missense_variant	1558	1558	520	R/C	Cgc/Tgc	-	MODERATE	1	SNV
CMT-033	3	87434041	C	A	ADGRA3	488859	XM_005618659.1	synonymous_variant	2734	2724	908	T	acC/acA	rs852445343	LOW	1	SNV
CMT-033	3	87434314	G	A	ADGRA3	488859	XM_005618659.1	synonymous_variant	3007	2997	999	P	ccG/ccA	rs851812791	LOW	1	SNV
CMT-660	2	69374753	C	G	ADGRB2	ENSCAFG00000010872	ENSCAFT00000017327	missense_variant	1582	1582	528	P/A	Cca/Gca	-	MODERATE	1	SNV
CMT-523	20	53416356	A	G	ADGRE1	ENSCAFG00000018571	ENSCAFT00000029481	synonymous_variant	2807	2748	916	H	caT/caC	rs22877118	LOW	-1	SNV
CMT-586	20	47952181	C	A	ADGRE2	610750	NM_001038667.1	missense_variant	1223	1219	407	D/Y	Gat/Tat	-	MODERATE	-1	SNV
CMT-638	20	48055090	C	T	ADGRE3	ENSCAFG00000023992	ENSCAFT00000025768	synonymous_variant	1735	1659	553	T	acC/acT	rs851476972	LOW	1	SNV
CMT-374	20	48056936	C	T	ADGRE3	ENSCAFG00000023992	ENSCAFT00000025768	missense_variant	1857	1781	594	T/I	aCc/aTc	rs853107522	MODERATE	1	SNV
CMT-538	20	48056936	C	T	ADGRE3	ENSCAFG00000023992	ENSCAFT00000025768	missense_variant	1857	1781	594	T/I	aCc/aTc	rs853107522	MODERATE	1	SNV
CMT-586	12	15170342	CTCTATCTTGG	-	ADGRF1	ENSCAFG00000002068	ENSCAFT00000003280	frameshift_variant	1631-1641	1631-1641	544-547	SKIE/X	tCCAAGATAGAG/t	-	HIGH	-1	INDEL
CMT-402	12	15726642	C	T	ADGRF2	609995	XM_847368.3	missense_variant	1464	1246	416	R/C	Cgc/Tgc	-	MODERATE	1	SNV
CMT-033	12	15726666	G	A	ADGRF2	609995	XM_847368.3	missense_variant	1488	1270	424	A/T	Gcg/Acg	rs851070916	MODERATE	1	SNV
CMT-147	12	15726960	C	T	ADGRF2	609995	XM_847368.3	missense_variant	1782	1564	522	R/W	Cgg/Tgg	-	MODERATE	1	SNV
CMT-290	17	20411339	G	T	ADGRF3	483001	XM_005630226.1	synonymous_variant	1064	609	203	P	ccC/ccA	-	LOW	-1	SNV
CMT-033	X	15020110	G	C	ADGRG2	491763	XM_548883.4	synonymous_variant	1380	1353	451	A	gcC/gcG	rs850631605	LOW	-1	SNV
CMT-033	X	15023161	T	C	ADGRG2	491763	XM_548883.4	synonymous_variant	1071	1044	348	T	acA/acG	rs852236276	LOW	-1	SNV
CMT-156	X	106718028	A	G	ADGRG4	492163	XM_549283.3	missense_variant	2809	2809	937	T/A	Aca/Gca	-	MODERATE	1	SNV
CMT-332	X	106718154	C	T	ADGRG4	492163	XM_549283.3	missense_variant	2935	2935	979	H/Y	Cat/Tat	-	MODERATE	1	SNV
CMT-033	2	58886427	G	A	ADGRG5	ENSCAFG00000008706	ENSCAFT00000050147	synonymous_variant	343	258	86	A	gcC/gcT	rs853036732	LOW	-1	SNV
CMT-685	1	34067758	TTA	-	ADGRG6	484013	XM_005615460.1	splice_acceptor_variant,intron_variant	-	-	-	-	-	-	HIGH	1	INDEL
CMT-182	20	48380475	A	C	ADGRL1	ENSCAFG00000016453	ENSCAFT00000026103	synonymous_variant	4365	4365	1455	P	ccA/ccC	-	LOW	1	SNV
CMT-276	13	53505837	C	T	ADGRL3	482166	XM_005628235.1	missense_variant	4194	3697	1233	R/C	Cgc/Tgc	-	MODERATE	1	SNV
CMT-495	13	53512829	C	T	ADGRL3	482166	XM_005628235.1	missense_variant	4243	3746	1249	T/M	aCg/aTg	-	MODERATE	1	SNV
CMT-099	6	68078284	C	G	ADGRL4	ENSCAFG00000020340	ENSCAFT00000032396	synonymous_variant	490	39	13	S	tcC/tcG	-	LOW	1	SNV
CMT-033	3	18213500	T	C	ADGRV1	ENSCAFG00000008218	ENSCAFT00000013109	synonymous_variant	12378	12378	4126	P	ccA/ccG	rs851312346	LOW	-1	SNV
CMT-033	3	18243063	T	C	ADGRV1	ENSCAFG00000008218	ENSCAFT00000013109	missense_variant	10045	10045	3349	I/V	Att/Gtt	rs852964959	MODERATE	-1	SNV
CMT-659	3	18247866	T	C	ADGRV1	ENSCAFG00000008218	ENSCAFT00000013109	missense_variant	9447	9447	3149	I/M	atA/atG	rs851944829	MODERATE	-1	SNV
CMT-153	3	18250206	G	A	ADGRV1	ENSCAFG00000008218	ENSCAFT00000013109	missense_variant	9253	9253	3085	L/F	Ctc/Ttc	-	MODERATE	-1	SNV
CMT-033	3	18263287	T	C	ADGRV1	ENSCAFG00000008218	ENSCAFT00000013109	synonymous_variant	8322	8322	2774	E	gaA/gaG	rs853114410	LOW	-1	SNV
CMT-033	3	18313435	A	G	ADGRV1	ENSCAFG00000008218	ENSCAFT00000013109	synonymous_variant	3753	3753	1251	L	ctT/ctC	rs850859228	LOW	-1	SNV
CMT-033	3	18339645	G	A	ADGRV1	ENSCAFG00000008218	ENSCAFT00000013109	missense_variant	1444	1444	482	P/S	Cct/Tct	rs852432779	MODERATE	-1	SNV
CMT-241	3	18351403	-	GAAT	ADGRV1	ENSCAFG00000008218	ENSCAFT00000013109	frameshift_variant	133-134	133-134	45	R/HSX	cgt/cATTCgt	-	HIGH	-1	INDEL
CMT-456	29	16028943	A	G	ADHFE1	477899	XM_005638025.1	synonymous_variant	645	621	207	V	gtA/gtG	rs852331645	LOW	1	SNV
CMT-241	21	33473704	CCT	-	ADM	ENSCAFG00000007539	ENSCAFT00000012064	inframe_deletion	786-788	552-554	184-185	NL/N	aaCCTc/aac	-	MODERATE	1	INDEL
CMT-048	17	63897970	C	A	ADORA3	ENSCAFG00000013692	ENSCAFT00000036183	missense_variant	1256	725	242	S/Y	tCc/tAc	-	MODERATE	1	SNV
CMT-033	4	50677557	C	A	ADRA1B	ENSCAFG00000017281	ENSCAFT00000044020	missense_variant	1355	1228	410	G/C	Ggc/Tgc	-	MODERATE	-1	SNV
CMT-033	17	34615881	A	G	ADRA2B	100855976	XM_005642442.1	synonymous_variant	764	549	183	A	gcA/gcG	rs22532375	LOW	1	SNV
CMT-031	28	24909652	A	C	ADRB1	ENSCAFG00000011219	ENSCAFT00000017826	missense_variant	1396	1396	466	S/R	Agc/Cgc	-	MODERATE	1	SNV
CMT-307	16	27447502	C	A	ADRB3	ENSCAFG00000006161	ENSCAFT00000009965	missense_variant,splice_region_variant	1199	1199	400	A/D	gCt/gAt	-	MODERATE	1	SNV
CMT-033	8	72300672	G	T	ADSSL1	612692	XM_005623943.1	missense_variant	1214	1214	405	R/L	cGc/cTc	rs850999274	MODERATE	1	SNV
CMT-538	8	72301701	G	A	ADSSL1	612692	XM_005623943.1	missense_variant	1738	1738	580	V/I	Gtc/Atc	rs24503333	MODERATE	1	SNV
CMT-169	3	51814623	C	G	AEN	ENSCAFG00000011521	ENSCAFT00000018286	missense_variant	26	26	9	S/C	tCt/tGt	-	MODERATE	1	SNV
CMT-459	28	25139707	A	G	AFAP1L2	486898	XM_005637881.1	synonymous_variant	3249	3249	1083	N	aaT/aaC	rs852175005	LOW	-1	SNV
CMT-252	1	55510403	T	C	AFDN	ENSCAFG00000000860	ENSCAFT00000001341	missense_variant	3080	3080	1027	V/A	gTg/gCg	-	MODERATE	1	SNV
CMT-340	1	55516782	G	A	AFDN	ENSCAFG00000000860	ENSCAFT00000001341	missense_variant	3770	3770	1257	R/Q	cGg/cAg	-	MODERATE	1	SNV
CMT-033	32	10541092	C	T	AFF1	100683405	XM_005639160.1	synonymous_variant	1239	924	308	Y	taC/taT	rs851553135	LOW	1	SNV
CMT-613	32	10605996	GTTGGTC	-	AFF1	100683405	XM_005639160.1	frameshift_variant	2802-2808	2487-2493	829-831	KLV/X	aaGTTGGTC/aa	-	HIGH	1	INDEL
CMT-452	32	10624945	A	G	AFF1	100683405	XM_005639160.1	synonymous_variant	3780	3465	1155	Q	caA/caG	rs23763927	LOW	1	SNV
CMT-730	11	21184554	T	C	AFF4	474678	XM_845216.3	missense_variant	1203	1108	370	T/A	Act/Gct	-	MODERATE	-1	SNV
CMT-615	12	65313229	C	T	AFG1L	ENSCAFG00000003778	ENSCAFT00000006076	synonymous_variant	90	90	30	A	gcC/gcT	rs852849042	LOW	1	SNV
CMT-667	12	65350078	A	G	AFG1L	ENSCAFG00000003778	ENSCAFT00000006076	missense_variant	184	184	62	K/E	Aag/Gag	rs8616614	MODERATE	1	SNV
CMT-091	12	65384924	A	T	AFG1L	ENSCAFG00000003778	ENSCAFT00000006076	missense_variant	446	446	149	Y/F	tAt/tTt	-	MODERATE	1	SNV
CMT-613	7	77770869	CAAGAAA	-	AFG3L2	ENSCAFG00000018817	ENSCAFT00000029872	frameshift_variant	1065-1071	978-984	326-328	NFL/X	aaTTTCTTG/aa	-	HIGH	-1	INDEL
CMT-581	13	62231766	G	A	AFM	ENSCAFG00000003021	ENSCAFT00000036330	missense_variant	1480	1480	494	D/N	Gat/Aat	rs22327381	MODERATE	1	SNV
CMT-613	10	64131286	CCAGG	-	AFTPH	474618	XM_005626159.1	splice_acceptor_variant,5_prime_UTR_variant,intron_variant	?-383	-	-	-	-	-	HIGH	1	INDEL
CMT-033	16	52318922	G	A	AGA	ENSCAFG00000008381	ENSCAFT00000013320	missense_variant	400	400	134	E/K	Gaa/Aaa	rs851137752	MODERATE	1	SNV
CMT-033	16	52318972	G	A	AGA	ENSCAFG00000008381	ENSCAFT00000013320	synonymous_variant	450	450	150	A	gcG/gcA	rs8626386	LOW	1	SNV
CMT-182	25	46774327	G	A	AGAP1	606892	XM_005635908.1	synonymous_variant	1526	1077	359	K	aaG/aaA	rs851672407	LOW	1	SNV
CMT-182	25	46774391	G	A	AGAP1	606892	XM_005635908.1	missense_variant	1590	1141	381	V/M	Gtg/Atg	rs853157075	MODERATE	1	SNV
CMT-033	25	46774396	G	A	AGAP1	606892	XM_005635908.1	synonymous_variant	1595	1146	382	L	ctG/ctA	rs23274321	LOW	1	SNV
CMT-354	10	1793628	G	A	AGAP2	ENSCAFG00000000273	ENSCAFT00000000434	synonymous_variant	1815	1815	605	H	caC/caT	-	LOW	-1	SNV
CMT-685	10	1799675	C	A	AGAP2	ENSCAFG00000000273	ENSCAFT00000000434	missense_variant	579	579	193	L/F	ttG/ttT	-	MODERATE	-1	SNV
CMT-538	3	49795378	G	A	AGBL1	479034	XM_005618341.1	synonymous_variant	1474	1230	410	T	acG/acA	rs852051135	LOW	1	SNV
CMT-634	16	13023630	A	G	AGBL3	475504	XM_005629595.1	missense_variant	2779	2390	797	I/T	aTt/aCt	rs851659725	MODERATE	-1	SNV
CMT-360	12	1577065	A	T	AGER	ENSCAFG00000000777	ENSCAFT00000001212	missense_variant	134	134	45	L/H	cTc/cAc	-	MODERATE	-1	SNV
CMT-118	25	40124406	G	A	AGFG1	ENSCAFG00000010465	ENSCAFT00000016584	missense_variant	567	415	139	G/R	Gga/Aga	-	MODERATE	1	SNV
CMT-452	25	40284752	C	G	AGFG1	ENSCAFG00000010465	ENSCAFT00000016584	missense_variant	1177	1025	342	A/G	gCt/gGt	rs851159002	MODERATE	1	SNV
CMT-586	25	40284752	C	G	AGFG1	ENSCAFG00000010465	ENSCAFT00000016584	missense_variant	1177	1025	342	A/G	gCt/gGt	rs851159002	MODERATE	1	SNV
CMT-613	3	29661423	CTT	-	AGGF1	479176	XM_005618185.1	splice_acceptor_variant,intron_variant	-	-	-	-	-	-	HIGH	-1	INDEL
CMT-724	3	29661423	CTT	-	AGGF1	479176	XM_005618185.1	splice_acceptor_variant,intron_variant	-	-	-	-	-	-	HIGH	-1	INDEL
CMT-725	3	29661423	CTT	-	AGGF1	479176	XM_005618185.1	splice_acceptor_variant,intron_variant	-	-	-	-	-	-	HIGH	-1	INDEL
CMT-737	3	29661423	CTT	-	AGGF1	479176	XM_005618185.1	splice_acceptor_variant,intron_variant	-	-	-	-	-	-	HIGH	-1	INDEL
CMT-756	3	29661423	CTT	-	AGGF1	479176	XM_005618185.1	splice_acceptor_variant,intron_variant	-	-	-	-	-	-	HIGH	-1	INDEL
CMT-785	3	29661423	CTT	-	AGGF1	479176	XM_005618185.1	splice_acceptor_variant,intron_variant	-	-	-	-	-	-	HIGH	-1	INDEL
CMT-348	6	50053261	T	C	AGL	ENSCAFG00000020040	ENSCAFT00000047455	missense_variant	3981	3913	1305	R/G	Aga/Gga	-	MODERATE	-1	SNV
CMT-033	6	50077855	A	C	AGL	ENSCAFG00000020040	ENSCAFT00000047455	synonymous_variant	2309	2241	747	V	gtT/gtG	rs24342065	LOW	-1	SNV
CMT-456	6	50077855	A	C	AGL	ENSCAFG00000020040	ENSCAFT00000047455	synonymous_variant	2309	2241	747	V	gtT/gtG	rs24342065	LOW	-1	SNV
CMT-097	31	37879660	G	T	AGPAT3	ENSCAFG00000010654	ENSCAFT00000016943	stop_gained	1123	1123	375	E/*	Gaa/Taa	-	HIGH	1	SNV
CMT-257	36	21131603	G	A	AGPS	488421	XM_545543.4	missense_variant	62	40	14	A/T	Gcg/Acg	-	MODERATE	1	SNV
CMT-678	36	21179818	CAACAGCC	-	AGPS	ENSCAFG00000013522	ENSCAFT00000042787	splice_acceptor_variant,coding_sequence_variant,intron_variant	?-642	?-642	?-214	-	-	-	HIGH	1	INDEL
CMT-169	5	56271256	C	T	AGRN	479574	XM_005620359.1	missense_variant	5913	5782	1928	R/C	Cgc/Tgc	-	MODERATE	1	SNV
CMT-026	5	81925803	C	T	AGRP	611198	XM_848839.2	synonymous_variant	357	357	119	C	tgC/tgT	-	LOW	1	SNV
CMT-634	1	73974444	A	G	AGTPBP1	ENSCAFG00000001358	ENSCAFT00000043460	synonymous_variant	2776	2274	758	P	ccA/ccG	rs9179840	LOW	1	SNV
CMT-033	1	74029427	T	C	AGTPBP1	ENSCAFG00000001358	ENSCAFT00000043460	missense_variant	4101	3599	1200	V/A	gTg/gCg	rs850558601	MODERATE	1	SNV
CMT-033	23	43615896	G	A	AGTR1	ENSCAFG00000008205	ENSCAFT00000013045	synonymous_variant	738	738	246	V	gtG/gtA	rs852541975	LOW	1	SNV
CMT-638	7	37551726	G	A	AHCTF1	ENSCAFG00000015937	ENSCAFT00000050162	missense_variant	7491	6809	2270	P/L	cCg/cTg	rs852734406	MODERATE	-1	SNV
CMT-613	7	37559287	GGTAACAGA	-	AHCTF1	ENSCAFG00000015937	ENSCAFT00000050162	inframe_deletion	6428-6436	5746-5754	1916-1918	SVT/-	TCTGTTACC/-	-	MODERATE	-1	INDEL
CMT-667	7	37580834	TGGTCTTTC	-	AHCTF1	ENSCAFG00000015937	ENSCAFT00000050162	splice_acceptor_variant,coding_sequence_variant,intron_variant	?-2996	?-2314	?-772	-	-	-	HIGH	-1	INDEL
CMT-355	2	72749348	-	CC	AHDC1	487342	XM_544468.5	frameshift_variant	3126-3127	1540-1541	514	A/AX	gcc/gCCcc	-	HIGH	1	INDEL
CMT-340	18	54101471	G	C	AHNAK	476059	XM_005631625.1	missense_variant	3365	2948	983	G/A	gGc/gCc	rs22669850	MODERATE	1	SNV
CMT-737	18	54102515	G	A	AHNAK	476059	XM_005631625.1	missense_variant	4409	3992	1331	G/E	gGa/gAa	-	MODERATE	1	SNV
CMT-405	18	54102994	G	C	AHNAK	476059	XM_005631625.1	missense_variant	4888	4471	1491	V/L	Gtg/Ctg	-	MODERATE	1	SNV
CMT-340	18	54110982	T	C	AHNAK	ENSCAFG00000032525	ENSCAFT00000048755	synonymous_variant	12562	12459	4153	P	ccT/ccC	-	LOW	1	SNV
CMT-613	14	31778758	AAACAGAG	-	AHR	ENSCAFG00000002448	ENSCAFT00000003863	splice_acceptor_variant,coding_sequence_variant,intron_variant	?-907	?-907	?-303	-	-	-	HIGH	1	INDEL
CMT-033	8	50259964	A	T	AHSA1	ENSCAFG00000017215	ENSCAFT00000027264	missense_variant	116	116	39	K/M	aAg/aTg	rs852574366	MODERATE	1	SNV
CMT-613	8	50265028	CCCCCTACAG	-	AHSA1	ENSCAFG00000017215	ENSCAFT00000027264	splice_acceptor_variant,intron_variant	-	-	-	-	-	-	HIGH	1	INDEL
CMT-737	8	50265028	CCCCCTACAG	-	AHSA1	ENSCAFG00000017215	ENSCAFT00000027264	splice_acceptor_variant,intron_variant	-	-	-	-	-	-	HIGH	1	INDEL
CMT-033	26	30525292	G	T	AIFM3	486440	XM_005636661.1	synonymous_variant	1388	1192	398	R	Cgg/Agg	rs852145141	LOW	-1	SNV
CMT-033	31	38143885	T	C	AIRE	487796	XM_544921.4	synonymous_variant	996	996	332	H	caT/caC	rs853146677	LOW	1	SNV
CMT-737	5	58963572	G	A	AJAP1	ENSCAFG00000019507	ENSCAFT00000031010	synonymous_variant	711	249	83	P	ccG/ccA	-	LOW	1	SNV
CMT-678	5	59010861	TGCCAGG	-	AJAP1	ENSCAFG00000019507	ENSCAFT00000031010	splice_acceptor_variant,coding_sequence_variant,intron_variant	?-1304	?-842	?-281	-	-	-	HIGH	1	INDEL
CMT-206	12	66398866	C	-	AK9	ENSCAFG00000003835	ENSCAFT00000006176	frameshift_variant	4639	4639	1547	E/X	Gaa/aa	-	HIGH	-1	INDEL
CMT-374	12	66426560	C	T	AK9	ENSCAFG00000003835	ENSCAFT00000006176	missense_variant	2822	2822	941	C/Y	tGt/tAt	-	MODERATE	-1	SNV
CMT-538	5	40268897	A	C	AKAP10	ENSCAFG00000018087	ENSCAFT00000028753	synonymous_variant	421	216	72	A	gcA/gcC	rs8602285	LOW	1	SNV
CMT-182	22	8481255	G	A	AKAP11	ENSCAFG00000004677	ENSCAFT00000007520	missense_variant	4950	4898	1633	S/F	tCt/tTt	rs23015292	MODERATE	-1	SNV
CMT-033	22	8481418	C	T	AKAP11	ENSCAFG00000004677	ENSCAFT00000007520	missense_variant	4787	4735	1579	A/T	Gcg/Acg	rs852850174	MODERATE	-1	SNV
CMT-033	22	8482823	T	C	AKAP11	ENSCAFG00000004677	ENSCAFT00000007520	synonymous_variant	3382	3330	1110	V	gtA/gtG	rs851656959	LOW	-1	SNV
CMT-033	22	8484452	G	A	AKAP11	ENSCAFG00000004677	ENSCAFT00000007520	synonymous_variant	1753	1701	567	L	ctC/ctT	rs852541689	LOW	-1	SNV
CMT-033	22	8485257	T	C	AKAP11	ENSCAFG00000004677	ENSCAFT00000007520	missense_variant	948	896	299	Q/R	cAg/cGg	rs851760815	MODERATE	-1	SNV
CMT-442	3	49164131	T	C	AKAP13	479032	XM_005618333.1	synonymous_variant	2053	2019	673	G	ggT/ggC	rs23527323	LOW	1	SNV
CMT-033	11	65143996	C	T	AKAP2	481660	XM_005626411.1	synonymous_variant	1552	1461	487	D	gaC/gaT	rs22144670	LOW	1	SNV
CMT-033	11	65145439	G	A	AKAP2	481660	XM_005626411.1	synonymous_variant	2995	2904	968	P	ccG/ccA	rs22131196	LOW	1	SNV
CMT-033	11	65145446	A	G	AKAP2	481660	XM_005626411.1	missense_variant	3002	2911	971	T/A	Acg/Gcg	rs22131194	MODERATE	1	SNV
CMT-033	11	65145727	G	A	AKAP2	481660	XM_005626411.1	synonymous_variant	3283	3192	1064	P	ccG/ccA	rs22131192	LOW	1	SNV
CMT-332	27	40235661	T	C	AKAP3	ENSCAFG00000015325	ENSCAFT00000024329	synonymous_variant	1050	1050	350	N	aaT/aaC	rs853123745	LOW	1	SNV
CMT-290	27	40235866	A	T	AKAP3	ENSCAFG00000015325	ENSCAFT00000024329	missense_variant	1255	1255	419	M/L	Atg/Ttg	-	MODERATE	1	SNV
CMT-169	8	11745547	G	T	AKAP6	490644	XM_005623315.1	splice_donor_variant	-	-	-	-	-	-	HIGH	1	SNV
CMT-644	20	46807254	C	T	AKAP8	ENSCAFG00000016083	ENSCAFT00000025526	missense_variant	961	961	321	R/W	Cgg/Tgg	-	MODERATE	1	SNV
CMT-033	20	46800262	C	T	AKAP8L	ENSCAFG00000016050	ENSCAFT00000025467	missense_variant	1934	1934	645	A/V	gCa/gTa	rs851433801	MODERATE	1	SNV
CMT-480	14	17635676	A	G	AKAP9	ENSCAFG00000001935	ENSCAFT00000047762	missense_variant	2589	2530	844	T/A	Aca/Gca	rs851842340	MODERATE	1	SNV
CMT-652	14	17665479	C	T	AKAP9	ENSCAFG00000001935	ENSCAFT00000047762	missense_variant	4768	4709	1570	A/V	gCg/gTg	rs852903548	MODERATE	1	SNV
CMT-121	8	72323242	-	AACGGATGATGAAGGTGTTGGGCCTGGGCCGCTCAGTCTTCA	AKT1	ENSCAFG00000018354	ENSCAFT00000029177	inframe_insertion	446-447	229-230	77	C/LKTERPRPNTFIIRC	tgc/tTGAAGACTGAGCGGCCCAGGCCCAACACCTTCATCATCCGTTgc	-	MODERATE	-1	INDEL
CMT-021	8	72326481	C	T	AKT1	ENSCAFG00000018354	ENSCAFT00000029177	missense_variant,splice_region_variant	266	49	17	E/K	Gag/Aag	-	MODERATE	-1	SNV
CMT-147	8	72326481	C	T	AKT1	ENSCAFG00000018354	ENSCAFT00000029177	missense_variant,splice_region_variant	266	49	17	E/K	Gag/Aag	-	MODERATE	-1	SNV
CMT-227	8	72326481	C	T	AKT1	ENSCAFG00000018354	ENSCAFT00000029177	missense_variant,splice_region_variant	266	49	17	E/K	Gag/Aag	-	MODERATE	-1	SNV
CMT-246	8	72326481	C	T	AKT1	ENSCAFG00000018354	ENSCAFT00000029177	missense_variant,splice_region_variant	266	49	17	E/K	Gag/Aag	-	MODERATE	-1	SNV
CMT-278	8	72326481	C	T	AKT1	ENSCAFG00000018354	ENSCAFT00000029177	missense_variant,splice_region_variant	266	49	17	E/K	Gag/Aag	-	MODERATE	-1	SNV
CMT-308	8	72326481	C	T	AKT1	ENSCAFG00000018354	ENSCAFT00000029177	missense_variant,splice_region_variant	266	49	17	E/K	Gag/Aag	-	MODERATE	-1	SNV
CMT-353	8	72326481	C	T	AKT1	ENSCAFG00000018354	ENSCAFT00000029177	missense_variant,splice_region_variant	266	49	17	E/K	Gag/Aag	-	MODERATE	-1	SNV
CMT-435	8	72326481	C	T	AKT1	ENSCAFG00000018354	ENSCAFT00000029177	missense_variant,splice_region_variant	266	49	17	E/K	Gag/Aag	-	MODERATE	-1	SNV
CMT-207	1	106690922	G	C	AKT1S1	610130	XM_005616283.1	missense_variant	1219	572	191	S/T	aGc/aCc	-	MODERATE	1	SNV
CMT-678	7	34808464	C	T	AKT3	ENSCAFG00000015806	ENSCAFT00000025041	missense_variant,splice_region_variant	635	49	17	E/K	Gaa/Aaa	-	MODERATE	-1	SNV
CMT-776	11	67744275	G	A	ALAD	ENSCAFG00000003246	ENSCAFT00000005204	missense_variant	353	353	118	T/M	aCg/aTg	-	MODERATE	-1	SNV
CMT-033	20	37558744	A	G	ALAS1	ENSCAFG00000009881	ENSCAFT00000015704	synonymous_variant	1282	1266	422	D	gaT/gaC	rs851888813	LOW	-1	SNV
CMT-417	20	37558768	C	T	ALAS1	ENSCAFG00000009881	ENSCAFT00000015704	synonymous_variant	1258	1242	414	P	ccG/ccA	rs852760060	LOW	-1	SNV
CMT-348	X	46719449	C	A	ALAS2	491498	XM_548619.4	missense_variant	496	496	166	A/S	Gct/Tct	-	MODERATE	-1	SNV
CMT-033	13	62162298	T	G	ALB	ENSCAFG00000003016	ENSCAFT00000004843	missense_variant	1256	1075	359	S/A	Tca/Gca	rs852211303	MODERATE	1	SNV
CMT-033	13	62164905	T	A	ALB	ENSCAFG00000003016	ENSCAFT00000004843	missense_variant	1603	1422	474	D/E	gaT/gaA	rs851238996	MODERATE	1	SNV
CMT-013	33	11191056	A	C	ALCAM	ENSCAFG00000009721	ENSCAFT00000015434	missense_variant	2677	1679	560	H/P	cAc/cCc	-	MODERATE	1	SNV
CMT-774	1	107039257	G	A	ALDH16A1	610267	XM_846601.3	synonymous_variant	1694	939	313	V	gtC/gtT	-	LOW	-1	SNV
CMT-033	3	40160954	G	A	ALDH1A3	ENSCAFG00000010617	ENSCAFT00000016965	synonymous_variant	485	336	112	A	gcC/gcT	rs852380912	LOW	-1	SNV
CMT-033	11	54577451	G	A	ALDH1B1	481620	XM_005626843.1	missense_variant	610	329	110	R/H	cGc/cAc	-	MODERATE	1	SNV
CMT-577	38	17660700	A	G	ALDH9A1	ENSCAFG00000013422	ENSCAFT00000021314	missense_variant	1415	1324	442	M/V	Atg/Gtg	rs24015786	MODERATE	1	SNV
CMT-634	10	17296295	C	T	ALG12	ENSCAFG00000000711	ENSCAFT00000001106	missense_variant	779	230	77	A/V	gCg/gTg	rs852106644	MODERATE	1	SNV
CMT-033	10	17296353	C	T	ALG12	ENSCAFG00000000711	ENSCAFT00000001106	synonymous_variant	837	288	96	Y	taC/taT	rs850916602	LOW	1	SNV
CMT-538	10	17296353	C	T	ALG12	ENSCAFG00000000711	ENSCAFT00000001106	synonymous_variant	837	288	96	Y	taC/taT	rs850916602	LOW	1	SNV
CMT-033	10	17298569	A	G	ALG12	ENSCAFG00000000711	ENSCAFT00000001106	missense_variant	1277	728	243	K/R	aAg/aGg	rs850784427	MODERATE	1	SNV
CMT-033	X	84789165	G	A	ALG13	481021	XM_005641700.1	missense_variant	1887	1859	620	G/D	gGc/gAc	rs851754608	MODERATE	1	SNV
CMT-634	X	84796803	C	T	ALG13	481021	XM_005641700.1	missense_variant	2529	2501	834	P/L	cCt/cTt	rs851667753	MODERATE	1	SNV
CMT-033	6	54324415	G	A	ALG14	ENSCAFG00000020102	ENSCAFT00000050205	synonymous_variant	605	480	160	K	aaG/aaA	rs851258545	LOW	1	SNV
CMT-496	34	17140785	C	A	ALG3	478653	XM_005639773.1	missense_variant	189	100	34	G/C	Ggc/Tgc	-	MODERATE	-1	SNV
CMT-632	5	46748388	A	G	ALG6	609974	XM_847338.2	synonymous_variant	526	279	93	D	gaT/gaC	rs24196721	LOW	-1	SNV
CMT-538	26	17914884	G	C	ALKBH2	ENSCAFG00000011152	ENSCAFT00000017727	missense_variant	1331	104	35	S/T	aGc/aCc	rs853166301	MODERATE	1	SNV
CMT-033	18	25865201	C	T	ALKBH3	475938	XM_005631094.1	synonymous_variant	1063	786	262	V	gtG/gtA	rs851556747	LOW	-1	SNV
CMT-667	6	7719746	G	T	ALKBH4	ENSCAFG00000013712	ENSCAFT00000021747	missense_variant	281	281	94	R/L	cGt/cTt	-	MODERATE	1	SNV
CMT-033	17	2197967	C	T	ALLC	ENSCAFG00000003277	ENSCAFT00000005258	synonymous_variant	55	55	19	L	Ctg/Ttg	rs852013528	LOW	1	SNV
CMT-033	17	2205055	T	C	ALLC	ENSCAFG00000003277	ENSCAFT00000005258	synonymous_variant	282	282	94	F	ttT/ttC	rs852005284	LOW	1	SNV
CMT-651	17	49413910	CGTTGTTC	-	ALMS1	475795	XM_533005.4	frameshift_variant	8932-8939	8827-8834	2943-2945	EQR/X	GAACAACGt/t	-	HIGH	-1	INDEL
CMT-158	17	49446787	TGGATATAC	-	ALMS1	475795	XM_533005.4	splice_donor_variant,intron_variant	-	-	-	-	-	-	HIGH	-1	INDEL
CMT-776	5	32904451	C	T	ALOX12B	ENSCAFG00000023464	ENSCAFT00000026827	missense_variant	961	961	321	G/S	Ggc/Agc	-	MODERATE	-1	SNV
CMT-332	3	54065538	G	A	ALPK3	479052	XM_536201.5	missense_variant	491	491	164	R/H	cGt/cAt	-	MODERATE	1	SNV
CMT-033	3	54102549	T	C	ALPK3	479052	XM_536201.5	synonymous_variant	2709	2709	903	T	acT/acC	rs23574358	LOW	1	SNV
CMT-033	3	54103919	T	C	ALPK3	479052	XM_536201.5	missense_variant	4079	4079	1360	L/P	cTg/cCg	rs852254445	MODERATE	1	SNV
CMT-033	2	77572644	A	G	ALPL	ENSCAFG00000014853	ENSCAFT00000023578	synonymous_variant	661	393	131	S	agT/agC	rs850728491	LOW	-1	SNV
CMT-033	20	42073029	A	G	ALS2CL	ENSCAFG00000013696	ENSCAFT00000046780	splice_acceptor_variant	-	-	-	-	-	rs22882531	HIGH	1	SNV
CMT-033	20	42075534	C	T	ALS2CL	484786	XM_541902.4	synonymous_variant	1731	1032	344	R	cgC/cgT	rs22882552	LOW	1	SNV
CMT-033	20	42082035	G	A	ALS2CL	484786	XM_541902.4	synonymous_variant	2778	2079	693	A	gcG/gcA	rs852720415	LOW	1	SNV
CMT-033	20	42087306	T	C	ALS2CL	484786	XM_541902.4	synonymous_variant	3618	2919	973	S	tcT/tcC	rs22882265	LOW	1	SNV
CMT-632	13	59910124	GAACAGAACG	-	AMBN	ENSCAFG00000002904	ENSCAFT00000004648	splice_acceptor_variant,coding_sequence_variant,intron_variant	?-733	?-733	?-245	-	-	-	HIGH	1	INDEL
CMT-033	11	68351821	G	A	AMBP	ENSCAFG00000003303	ENSCAFT00000005291	synonymous_variant	81	81	27	D	gaC/gaT	rs851466512	LOW	-1	SNV
CMT-660	X	49437349	TCTTTGGCTTGGACAGAGAAAGAGCCTTCTCAGCCTCAGCTTTCTCTGTGGCTCCAGCCACAGATG	-	AMER1	ENSCAFG00000016549	ENSCAFT00000026214	inframe_deletion	434-499	434-499	145-167	TSVAGATEKAEAEKALSLSKPKK/K	aCATCTGTGGCTGGAGCCACAGAGAAAGCTGAGGCTGAGAAGGCTCTTTCTCTGTCCAAGCCAAAGAaa/aaa	-	MODERATE	-1	INDEL
CMT-660	X	49437546	T	C	AMER1	ENSCAFG00000016549	ENSCAFT00000026214	missense_variant	302	302	101	E/G	gAa/gGa	-	MODERATE	-1	SNV
CMT-660	X	49437620	C	-	AMER1	ENSCAFG00000016549	ENSCAFT00000026214	frameshift_variant	228	228	76	G/X	ggG/gg	-	HIGH	-1	INDEL
CMT-033	25	14287209	G	C	AMER2	100688297	XM_005635597.1	missense_variant	611	611	204	G/A	gGc/gCc	-	MODERATE	1	SNV
CMT-033	X	83408417	T	C	AMMECR1	492063	XM_549183.4	missense_variant	884	884	295	Q/R	cAa/cGa	rs850851119	MODERATE	-1	SNV
CMT-182	8	70801408	-	GGACCCTGGG	AMN	403434	XM_005623938.1	splice_acceptor_variant	-	-	-	-	-	rs853003248	HIGH	1	INDEL
CMT-033	X	85749900	G	A	AMOT	ENSCAFG00000018218	ENSCAFT00000028944	synonymous_variant	2115	2115	705	T	acC/acT	rs24590604	LOW	-1	SNV
CMT-785	21	6119306	G	A	AMOTL1	ENSCAFG00000004137	ENSCAFT00000043869	missense_variant	2783	2531	844	T/M	aCg/aTg	-	MODERATE	-1	SNV
CMT-756	3	84881563	TCTTG	-	ANAPC4	479123	XM_536270.5	splice_acceptor_variant,coding_sequence_variant,intron_variant	?-1937	?-1827	?-609	-	-	-	HIGH	-1	INDEL
CMT-100	3	84902527	T	-	ANAPC4	479123	XM_536270.5	frameshift_variant	924	814	272	M/X	Atg/tg	-	HIGH	-1	INDEL
CMT-048	3	84909418	C	T	ANAPC4	479123	XM_536270.5	missense_variant	445	335	112	C/Y	tGt/tAt	-	MODERATE	-1	SNV
CMT-336	26	7832010	G	T	ANAPC5	ENSCAFG00000008313	ENSCAFT00000013197	synonymous_variant	1800	1800	600	A	gcG/gcT	-	LOW	1	SNV
CMT-577	13	8124465	CTGC	-	ANGPT1	403656	XM_005627803.1	splice_acceptor_variant,intron_variant	-	-	-	-	-	-	HIGH	-1	INDEL
CMT-033	16	23948558	G	A	ANK1	ENSCAFG00000005691	ENSCAFT00000009199	missense_variant	5784	4868	1623	G/D	gGc/gAc	rs851002541	MODERATE	1	SNV
CMT-033	32	33116851	G	A	ANK2	487908	XM_005639285.1	synonymous_variant	6556	6348	2116	R	agG/agA	rs851766456	LOW	1	SNV
CMT-033	32	33117586	C	G	ANK2	487908	XM_005639285.1	synonymous_variant	7291	7083	2361	L	ctC/ctG	rs852085989	LOW	1	SNV
CMT-033	32	33117913	C	G	ANK2	487908	XM_005639285.1	synonymous_variant	7618	7410	2470	S	tcC/tcG	rs852732184	LOW	1	SNV
CMT-033	32	33119849	T	C	ANK2	487908	XM_005639285.1	missense_variant	9554	9346	3116	S/P	Tca/Cca	rs23807944	MODERATE	1	SNV
CMT-033	32	33120322	T	C	ANK2	487908	XM_005639285.1	synonymous_variant	10027	9819	3273	D	gaT/gaC	rs852894841	LOW	1	SNV
CMT-523	32	33120361	G	T	ANK2	487908	XM_005639285.1	synonymous_variant	10066	9858	3286	P	ccG/ccT	rs852266160	LOW	1	SNV
CMT-523	32	33120518	G	A	ANK2	487908	XM_005639285.1	missense_variant	10223	10015	3339	A/T	Gct/Act	rs852132690	MODERATE	1	SNV
CMT-340	4	12191551	T	C	ANK3	479215	XM_536358.4	synonymous_variant	13696	13047	4349	E	gaA/gaG	rs852816391	LOW	-1	SNV
CMT-538	4	12191551	T	C	ANK3	479215	XM_536358.4	synonymous_variant	13696	13047	4349	E	gaA/gaG	rs852816391	LOW	-1	SNV
CMT-523	4	12203490	CCTGACGAGG	-	ANK3	479215	XM_536358.4	frameshift_variant	12132-12141	11483-11492	3828-3831	TSSG/X	aCCTCGTCAGGa/aa	-	HIGH	-1	INDEL
CMT-402	4	12204515	G	A	ANK3	479215	XM_536358.4	synonymous_variant	11116	10467	3489	S	tcC/tcT	-	LOW	-1	SNV
CMT-033	4	12206613	T	A	ANK3	479215	XM_536358.4	missense_variant	9018	8369	2790	K/M	aAg/aTg	rs852307351	MODERATE	-1	SNV
CMT-538	4	12206782	A	G	ANK3	479215	XM_536358.4	missense_variant	8849	8200	2734	S/P	Tct/Cct	rs851866221	MODERATE	-1	SNV
CMT-634	4	12209312	A	G	ANK3	479215	XM_536358.4	synonymous_variant	6319	5670	1890	S	tcT/tcC	rs8785889	LOW	-1	SNV
CMT-033	4	12209712	C	T	ANK3	479215	XM_536358.4	missense_variant	5919	5270	1757	S/N	aGc/aAc	rs24101052	MODERATE	-1	SNV
CMT-634	4	12209712	C	T	ANK3	479215	XM_536358.4	missense_variant	5919	5270	1757	S/N	aGc/aAc	rs24101052	MODERATE	-1	SNV
CMT-033	4	12209881	GG	AC	ANK3	479215	XM_536358.4	missense_variant	5749-5750	5100-5101	1700-1701	LP/LS	ctCCca/ctGTca	-	MODERATE	-1	INDEL
CMT-178	4	12240798	GGGCTGG	-	ANK3	479215	XM_536358.4	splice_acceptor_variant,coding_sequence_variant,intron_variant	?-3825	?-3176	?-1059	-	-	-	HIGH	-1	INDEL
CMT-033	4	12305407	G	A	ANK3	479215	XM_536358.4	synonymous_variant	2710	2061	687	N	aaC/aaT	rs24153983	LOW	-1	SNV
CMT-480	4	12374485	C	T	ANK3	479215	XM_536358.4	synonymous_variant	1177	528	176	P	ccG/ccA	rs851577386	LOW	-1	SNV
CMT-630	24	12247181	CAAAAA	-	ANKEF1	477159	XM_005634796.1	inframe_deletion	1017-1022	508-513	170-171	FL/-	TTTTTG/-	-	MODERATE	-1	INDEL
CMT-173	9	31333942	A	C	ANKFN1	491099	XM_548219.4	missense_variant	1533	1489	497	S/R	Agc/Cgc	-	MODERATE	1	SNV
CMT-033	2	35729921	G	A	ANKHD1	ENSCAFG00000005786	ENSCAFT00000009355	missense_variant	6046	6046	2016	V/I	Gtt/Att	rs852767283	MODERATE	1	SNV
CMT-026	20	45463426	T	C	ANKLE1	610155	XM_847571.3	missense_variant	1244	1244	415	Q/R	cAa/cGa	rs22889896	MODERATE	-1	SNV
CMT-613	26	392015	C	T	ANKLE2	609795	XM_847135.3	missense_variant	1195	1156	386	R/W	Cgg/Tgg	-	MODERATE	1	SNV
CMT-586	25	50515615	A	G	ANKMY1	486198	XM_005635931.1	missense_variant	1778	1766	589	M/T	aTg/aCg	rs851388365	MODERATE	-1	SNV
CMT-033	25	50519068	C	T	ANKMY1	486198	XM_005635931.1	missense_variant	1147	1135	379	D/N	Gac/Aac	rs23238865	MODERATE	-1	SNV
CMT-480	25	50520872	C	T	ANKMY1	486198	XM_005635931.1	missense_variant	905	893	298	G/E	gGa/gAa	rs853084714	MODERATE	-1	SNV
CMT-480	25	50520946	A	G	ANKMY1	486198	XM_005635931.1	synonymous_variant	831	819	273	P	ccT/ccC	rs851370710	LOW	-1	SNV
CMT-355	5	64215917	A	G	ANKRD11	489658	XM_005620554.1	missense_variant	1119	889	297	T/A	Acc/Gcc	-	MODERATE	1	SNV
CMT-239	5	64217477	T	A	ANKRD11	489658	XM_005620554.1	missense_variant	2263	2033	678	L/H	cTt/cAt	-	MODERATE	1	SNV
CMT-711	7	75290679	T	-	ANKRD12	ENSCAFG00000018691	ENSCAFT00000029672	frameshift_variant	3735	3735	1245	P/X	ccT/cc	-	HIGH	1	INDEL
CMT-048	2	30102577	T	C	ANKRD16	100684420	XM_005617204.1	missense_variant	902	902	301	V/A	gTg/gCg	rs852730347	MODERATE	1	SNV
CMT-414	13	62046384	GCCGCCGCCGCCGCCGCCGCCTCCGCCGCCTCCGCC	-	ANKRD17	ENSCAFG00000002998	ENSCAFT00000004833	inframe_deletion	313-348	313-348	105-116	GGGGGGGGGGGG/-	GGCGGAGGCGGCGGAGGCGGCGGCGGCGGCGGCGGC/-	-	MODERATE	-1	INDEL
CMT-106	13	62046384	GCCGCCGCCGCCGCCGCCGCCTCCGCCGCCTCC	-	ANKRD17	ENSCAFG00000002998	ENSCAFT00000004833	inframe_deletion	316-348	316-348	106-116	GGGGGGGGGGG/-	GGAGGCGGCGGAGGCGGCGGCGGCGGCGGCGGC/-	-	MODERATE	-1	INDEL
CMT-505	13	62046384	GCCGCCGCCGCCGCCGCCGCCTCCGCCGCCTCC	-	ANKRD17	ENSCAFG00000002998	ENSCAFT00000004833	inframe_deletion	316-348	316-348	106-116	GGGGGGGGGGG/-	GGAGGCGGCGGAGGCGGCGGCGGCGGCGGCGGC/-	-	MODERATE	-1	INDEL
CMT-013	13	62046385	CCGCCGCCGCCGCCGCCGCCTCCGCCGCCT	-	ANKRD17	ENSCAFG00000002998	ENSCAFT00000004833	inframe_deletion	318-347	318-347	106-116	GGGGGGGGGGG/G	ggAGGCGGCGGAGGCGGCGGCGGCGGCGGCGGc/ggc	-	MODERATE	-1	INDEL
CMT-093	13	62046385	CCGCCGCCGCCGCCGCCGCCTCCGCCGCCT	-	ANKRD17	ENSCAFG00000002998	ENSCAFT00000004833	inframe_deletion	318-347	318-347	106-116	GGGGGGGGGGG/G	ggAGGCGGCGGAGGCGGCGGCGGCGGCGGCGGc/ggc	-	MODERATE	-1	INDEL
CMT-100	13	62046385	CCGCCGCCGCCGCCGCCGCCTCCGCCGCCT	-	ANKRD17	ENSCAFG00000002998	ENSCAFT00000004833	inframe_deletion	318-347	318-347	106-116	GGGGGGGGGGG/G	ggAGGCGGCGGAGGCGGCGGCGGCGGCGGCGGc/ggc	-	MODERATE	-1	INDEL
CMT-183	13	62046385	CCGCCGCCGCCGCCGCCGCCTCCGCCGCCT	-	ANKRD17	ENSCAFG00000002998	ENSCAFT00000004833	inframe_deletion	318-347	318-347	106-116	GGGGGGGGGGG/G	ggAGGCGGCGGAGGCGGCGGCGGCGGCGGCGGc/ggc	-	MODERATE	-1	INDEL
CMT-259	13	62046385	CCGCCGCCGCCGCCGCCGCCTCCGCCGCCT	-	ANKRD17	ENSCAFG00000002998	ENSCAFT00000004833	inframe_deletion	318-347	318-347	106-116	GGGGGGGGGGG/G	ggAGGCGGCGGAGGCGGCGGCGGCGGCGGCGGc/ggc	-	MODERATE	-1	INDEL
CMT-392	13	62046385	CCGCCGCCGCCGCCGCCGCCTCCGCCGCCT	-	ANKRD17	ENSCAFG00000002998	ENSCAFT00000004833	inframe_deletion	318-347	318-347	106-116	GGGGGGGGGGG/G	ggAGGCGGCGGAGGCGGCGGCGGCGGCGGCGGc/ggc	-	MODERATE	-1	INDEL
CMT-651	13	62046385	CCGCCGCCGCCGCCGCCGCCTCCGCCGCCT	-	ANKRD17	ENSCAFG00000002998	ENSCAFT00000004833	inframe_deletion	318-347	318-347	106-116	GGGGGGGGGGG/G	ggAGGCGGCGGAGGCGGCGGCGGCGGCGGCGGc/ggc	-	MODERATE	-1	INDEL
CMT-678	13	62046385	CCGCCGCCGCCGCCGCCGCCTCCGCCGCCT	-	ANKRD17	ENSCAFG00000002998	ENSCAFT00000004833	inframe_deletion	318-347	318-347	106-116	GGGGGGGGGGG/G	ggAGGCGGCGGAGGCGGCGGCGGCGGCGGCGGc/ggc	-	MODERATE	-1	INDEL
CMT-026	10	45130038	C	T	ANKRD23	481344	XM_538465.4	synonymous_variant	205	93	31	G	ggC/ggT	-	LOW	1	SNV
CMT-332	1	119342109	T	C	ANKRD27	484603	XM_005616899.1	synonymous_variant	643	486	162	S	agT/agC	rs850702193	LOW	1	SNV
CMT-685	23	27003171	CCTCCCAGAGA	-	ANKRD28	477058	XM_005634384.1	splice_acceptor_variant,coding_sequence_variant,intron_variant	?-4122	?-2719	?-907	-	-	-	HIGH	1	INDEL
CMT-638	27	3104324	G	C	ANKRD33	ENSCAFG00000007345	ENSCAFT00000011753	synonymous_variant	288	288	96	L	ctC/ctG	rs852855167	LOW	-1	SNV
CMT-033	34	3705401	C	T	ANKRD33B	ENSCAFG00000009997	ENSCAFT00000015899	synonymous_variant	1019	810	270	S	tcG/tcA	rs851605478	LOW	-1	SNV
CMT-033	3	57849317	A	G	ANKRD34C	ENSCAFG00000013992	ENSCAFT00000022204	synonymous_variant	1354	1354	452	L	Ttg/Ctg	rs23603668	LOW	-1	SNV
CMT-033	17	58670295	G	A	ANKRD35	ENSCAFG00000011331	ENSCAFT00000018011	missense_variant	3134	2650	884	R/W	Cgg/Tgg	-	MODERATE	-1	SNV
CMT-147	17	58673293	C	T	ANKRD35	ENSCAFG00000011331	ENSCAFT00000018011	missense_variant	1134	650	217	S/N	aGc/aAc	-	MODERATE	-1	SNV
CMT-033	16	45233250	C	T	ANKRD37	ENSCAFG00000007563	ENSCAFT00000012109	synonymous_variant	197	24	8	P	ccG/ccA	rs851888755	LOW	-1	SNV
CMT-074	16	45233253	G	T	ANKRD37	ENSCAFG00000007563	ENSCAFT00000012109	missense_variant	194	21	7	N/K	aaC/aaA	-	MODERATE	-1	SNV
CMT-033	10	45117994	G	A	ANKRD39	ENSCAFG00000002396	ENSCAFT00000047439	synonymous_variant	230	72	24	Q	caG/caA	rs852522885	LOW	1	SNV
CMT-033	10	45123050	A	G	ANKRD39	ENSCAFG00000002396	ENSCAFT00000047439	missense_variant	423	265	89	K/E	Aag/Gag	rs851406759	MODERATE	1	SNV
CMT-033	21	15956821	T	C	ANKRD42	100688339	XM_005633427.1	synonymous_variant	1797	1182	394	K	aaA/aaG	rs852535862	LOW	-1	SNV
CMT-523	10	69293175	G	A	ANKRD53	474629	XM_005626198.1	missense_variant	954	928	310	E/K	Gag/Aag	rs8534672	MODERATE	1	SNV
CMT-033	10	69293475	A	G	ANKRD53	474629	XM_005626198.1	missense_variant	1254	1228	410	S/G	Agt/Ggt	rs853008762	MODERATE	1	SNV
CMT-033	10	69293638	G	A	ANKRD53	474629	XM_005626198.1	missense_variant	1417	1391	464	R/Q	cGg/cAg	rs850795797	MODERATE	1	SNV
CMT-290	2	43349817	G	C	ANKRD55	ENSCAFG00000006908	ENSCAFT00000043259	synonymous_variant	1346	1125	375	T	acC/acG	-	LOW	-1	SNV
CMT-538	24	43025218	G	A	ANKRD60	477272	XM_534464.4	synonymous_variant	402	402	134	T	acC/acT	rs851305795	LOW	-1	SNV
CMT-033	12	14928019	G	T	ANKRD66	ENSCAFG00000028803	ENSCAFT00000044617	synonymous_variant	480	252	84	A	gcG/gcT	rs852925759	LOW	1	SNV
CMT-033	12	4181742	T	C	ANKS1A	608187	XM_005627238.1	synonymous_variant	1194	1083	361	D	gaT/gaC	rs852803602	LOW	1	SNV
CMT-033	12	4207076	C	T	ANKS1A	608187	XM_005627238.1	missense_variant	2116	2005	669	R/W	Cgg/Tgg	-	MODERATE	1	SNV
CMT-106	15	38572627	G	A	ANKS1B	482621	XM_005629264.1	synonymous_variant	2198	2175	725	A	gcC/gcT	-	LOW	-1	SNV
CMT-360	18	48122784	-	G	ANO1	611698	XM_849396.4	frameshift_variant	2499-2500	2499-2500	833-834	-/X	-/C	-	HIGH	-1	INDEL
CMT-355	21	47247624	C	T	ANO3	476892	XM_534094.4	synonymous_variant	98	51	17	S	tcC/tcT	rs852534000	LOW	1	SNV
CMT-033	15	40089290	G	A	ANO4	ENSCAFG00000006923	ENSCAFT00000011119	synonymous_variant	2007	1317	439	T	acG/acA	rs850999143	LOW	1	SNV
CMT-033	21	43979958	C	T	ANO5	485416	NM_001168413.1	synonymous_variant	2400	2400	800	P	ccC/ccT	rs852662897	LOW	1	SNV
CMT-033	25	51209461	C	-	ANO7	ENSCAFG00000012881	ENSCAFT00000020452	frameshift_variant	40	40	14	P/X	Ccc/cc	rs853160916	HIGH	1	INDEL
CMT-033	25	51210711	G	A	ANO7	486204	XM_543329.4	missense_variant	1118	1118	373	R/H	cGc/cAc	rs852609914	MODERATE	1	SNV
CMT-033	25	51216097	T	G	ANO7	486204	XM_543329.4	missense_variant	1345	1345	449	S/A	Tcc/Gcc	rs850984673	MODERATE	1	SNV
CMT-033	25	51217316	G	A	ANO7	486204	XM_543329.4	missense_variant	1588	1588	530	D/N	Gac/Aac	rs852068042	MODERATE	1	SNV
CMT-033	25	51217879	G	A	ANO7	486204	XM_543329.4	missense_variant	1721	1721	574	S/N	aGc/aAc	rs850840448	MODERATE	1	SNV
CMT-652	25	51218028	TT	GC	ANO7	486204	XM_543329.4	missense_variant	1768-1769	1768-1769	590	F/A	TTc/GCc	-	MODERATE	1	INDEL
CMT-033	25	51223363	C	T	ANO7	486204	XM_543329.4	missense_variant	3149	3149	1050	A/V	gCg/gTg	-	MODERATE	1	SNV
CMT-033	20	45433788	C	T	ANO8	484839	XM_003639775.2	synonymous_variant	2207	1956	652	A	gcC/gcT	rs850980349	LOW	1	SNV
CMT-033	20	45433797	C	T	ANO8	484839	XM_003639775.2	synonymous_variant	2216	1965	655	D	gaC/gaT	rs851505816	LOW	1	SNV
CMT-033	20	45434037	C	T	ANO8	484839	XM_003639775.2	synonymous_variant	2456	2205	735	Y	taC/taT	rs851048311	LOW	1	SNV
CMT-033	20	45435939	C	T	ANO8	484839	XM_003639775.2	synonymous_variant	2972	2721	907	H	caC/caT	rs852556664	LOW	1	SNV
CMT-033	20	45436018	G	A	ANO8	484839	XM_003639775.2	missense_variant	3051	2800	934	A/T	Gct/Act	rs851746945	MODERATE	1	SNV
CMT-051	3	52779295	G	T	ANPEP	ENSCAFG00000012013	ENSCAFT00000019074	missense_variant	452	222	74	S/R	agC/agA	-	MODERATE	-1	SNV
CMT-033	3	52779302	G	T	ANPEP	ENSCAFG00000012013	ENSCAFT00000019074	missense_variant	445	215	72	A/D	gCc/gAc	rs851500224	MODERATE	-1	SNV
CMT-033	15	63635390	C	T	ANXA10	612718	XM_005629457.1	synonymous_variant	1386	1386	462	A	gcC/gcT	rs852772570	LOW	1	SNV
CMT-033	13	21973540	C	T	ANXA13	ENSCAFG00000001015	ENSCAFT00000001562	synonymous_variant	711	633	211	L	ctG/ctA	rs850907969	LOW	-1	SNV
CMT-197	30	25193765	G	C	ANXA2	ENSCAFG00000016686	ENSCAFT00000026423	stop_gained	236	225	75	Y/*	taC/taG	-	HIGH	-1	SNV
CMT-660	19	18445530	GGGGT	-	ANXA5	ENSCAFG00000004151	ENSCAFT00000006664	splice_donor_variant,coding_sequence_variant	1321-?	623-?	208-?	-	-	-	HIGH	1	INDEL
CMT-033	4	58106940	T	C	ANXA6	ENSCAFG00000017943	ENSCAFT00000028499	synonymous_variant	90	90	30	T	acT/acC	rs851651727	LOW	1	SNV
CMT-033	14	47979120	C	T	AOAH	482402	XM_539519.4	synonymous_variant	846	819	273	K	aaG/aaA	rs852701787	LOW	-1	SNV
CMT-630	16	14960398	GC	CT	AOC1	ENSCAFG00000004665	ENSCAFT00000046851	missense_variant	978-979	974-975	325	G/A	gGC/gCT	-	MODERATE	1	INDEL
CMT-033	16	14960600	C	T	AOC1	ENSCAFG00000004665	ENSCAFT00000046851	synonymous_variant	1180	1176	392	P	ccC/ccT	rs852738379	LOW	1	SNV
CMT-008	16	14962450	C	T	AOC1	ENSCAFG00000004665	ENSCAFT00000046851	synonymous_variant	2005	2001	667	N	aaC/aaT	-	LOW	1	SNV
CMT-318	37	9960773	T	C	AOX2	ENSCAFG00000025299	ENSCAFT00000018786	synonymous_variant	3155	3024	1008	Y	taT/taC	-	LOW	1	SNV
CMT-033	37	9978369	C	T	AOX2	ENSCAFG00000025299	ENSCAFT00000018786	synonymous_variant	4007	3876	1292	D	gaC/gaT	rs851214617	LOW	1	SNV
CMT-417	37	9874565	T	C	AOX4	ENSCAFG00000011544	ENSCAFT00000018640	missense_variant	2059	2039	680	I/T	aTc/aCc	rs23964347	MODERATE	1	SNV
CMT-033	37	9885920	G	A	AOX4	ENSCAFG00000011544	ENSCAFT00000018640	synonymous_variant	2912	2892	964	Q	caG/caA	rs23993707	LOW	1	SNV
CMT-785	37	9895163	A	T	AOX4	ENSCAFG00000011544	ENSCAFT00000018640	missense_variant	3411	3391	1131	S/C	Agc/Tgc	rs851088015	MODERATE	1	SNV
CMT-414	32	32120521	C	T	AP1AR	ENSCAFG00000011643	ENSCAFT00000018483	missense_variant	587	587	196	S/L	tCa/tTa	-	MODERATE	1	SNV
CMT-442	26	22655770	G	A	AP1B1	486344	XM_847105.3	missense_variant	1325	1135	379	R/C	Cgc/Tgc	-	MODERATE	-1	SNV
CMT-523	20	50594915	C	G	AP1M2	ENSCAFG00000017746	ENSCAFT00000028157	missense_variant	19	19	7	R/G	Cgc/Ggc	rs851015426	MODERATE	1	SNV
CMT-495	X	12103475	C	G	AP1S2	611468	XM_005641138.1	splice_donor_variant	-	-	-	-	-	-	HIGH	-1	SNV
CMT-523	X	12103609	GCAGTCGAAG	-	AP1S2	611468	XM_005641138.1	frameshift_variant	349-358	37-46	13-16	LRLQ/X	CTTCGACTGCaa/aa	-	HIGH	-1	INDEL
CMT-301	18	45357831	A	G	AP2A2	475994	XM_005631731.1	missense_variant,splice_region_variant	2776	2776	926	M/V	Atg/Gtg	-	MODERATE	1	SNV
CMT-054	34	17073479	G	A	AP2M1	ENSCAFG00000012257	ENSCAFT00000019532	missense_variant	62	62	21	R/Q	cGg/cAg	rs852499741	MODERATE	1	SNV
CMT-182	34	17073479	G	A	AP2M1	ENSCAFG00000012257	ENSCAFT00000019532	missense_variant	62	62	21	R/Q	cGg/cAg	rs852499741	MODERATE	1	SNV
CMT-210	34	17073479	G	A	AP2M1	ENSCAFG00000012257	ENSCAFT00000019532	missense_variant	62	62	21	R/Q	cGg/cAg	rs852499741	MODERATE	1	SNV
CMT-690	34	17073479	G	A	AP2M1	ENSCAFG00000012257	ENSCAFT00000019532	missense_variant	62	62	21	R/Q	cGg/cAg	rs852499741	MODERATE	1	SNV
CMT-033	3	54513379	G	A	AP3B2	479053	XM_005618390.1	synonymous_variant	3430	3006	1002	G	ggC/ggT	rs851835235	LOW	-1	SNV
CMT-033	3	54514993	G	A	AP3B2	479053	XM_005618390.1	synonymous_variant	2866	2442	814	A	gcC/gcT	rs851025067	LOW	-1	SNV
CMT-756	17	51709020	C	T	AP4B1	ENSCAFG00000009267	ENSCAFT00000014726	missense_variant	1468	631	211	V/M	Gtg/Atg	rs851076980	MODERATE	-1	SNV
CMT-063	17	51711023	T	C	AP4B1	ENSCAFG00000009267	ENSCAFT00000014726	missense_variant	1042	205	69	S/G	Agc/Ggc	-	MODERATE	-1	SNV
CMT-033	6	9489213	C	T	AP4M1	ENSCAFG00000014674	ENSCAFT00000023359	synonymous_variant	1053	1053	351	E	gaG/gaA	rs24309342	LOW	-1	SNV
CMT-538	18	51474025	C	G	AP5B1	ENSCAFG00000025135	ENSCAFT00000038960	missense_variant	695	542	181	P/R	cCg/cGg	-	MODERATE	1	SNV
CMT-695	1	87969968	G	A	APBA1	ENSCAFG00000001897	ENSCAFT00000003001	missense_variant	2160	2089	697	V/M	Gtg/Atg	-	MODERATE	1	SNV
CMT-033	3	38411233	A	G	APBA2	ENSCAFG00000010382	ENSCAFT00000016503	synonymous_variant	1418	1272	424	S	tcA/tcG	rs852854971	LOW	1	SNV
CMT-523	3	255470	GGCA	-	APC	479139	XM_005618034.1	frameshift_variant	6142-6145	6142-6145	2048-2049	CQ/X	TGCCaa/aa	-	HIGH	-1	INDEL
CMT-033	3	256756	T	C	APC	479139	XM_005618034.1	missense_variant	4859	4859	1620	H/R	cAc/cGc	rs852868757	MODERATE	-1	SNV
CMT-495	20	57384677	T	G	APC2	485084	XM_542202.4	missense_variant	4973	4936	1646	T/P	Acg/Ccg	-	MODERATE	-1	SNV
CMT-033	20	57387186	C	T	APC2	485084	XM_542202.4	synonymous_variant	2464	2427	809	A	gcG/gcA	-	LOW	-1	SNV
CMT-247	20	57387294	G	A	APC2	485084	XM_542202.4	synonymous_variant	2356	2319	773	F	ttC/ttT	-	LOW	-1	SNV
CMT-033	7	76353306	G	A	APCDD1	480209	XM_537333.3	missense_variant	809	529	177	A/T	Gct/Act	-	MODERATE	1	SNV
CMT-033	24	43253912	C	G	APCDD1L	ENSCAFG00000029961	ENSCAFT00000050042	missense_variant	1266	637	213	A/P	Gcc/Ccc	rs23166907	MODERATE	-1	SNV
CMT-660	15	17788329	G	A	APEX1	ENSCAFG00000032033	ENSCAFT00000048382	synonymous_variant	423	264	88	A	gcG/gcA	-	LOW	1	SNV
CMT-033	5	16753534	G	C	APOA4	489392	XM_546510.4	missense_variant	5320	616	206	D/H	Gac/Cac	rs852733013	MODERATE	1	SNV
CMT-003	5	16776229	C	A	APOA5	ENSCAFG00000013327	ENSCAFT00000021156	missense_variant	574	574	192	L/I	Ctc/Atc	-	MODERATE	1	SNV
CMT-381	17	15881910	T	C	APOB	475680	XM_005630596.1	synonymous_variant	11571	11571	3857	K	aaA/aaG	-	LOW	-1	SNV
CMT-719	17	15882496	A	G	APOB	475680	XM_005630596.1	missense_variant	10985	10985	3662	F/S	tTc/tCc	rs22595277	MODERATE	-1	SNV
CMT-630	17	15884825	C	T	APOB	475680	XM_005630596.1	missense_variant	8656	8656	2886	V/I	Gtt/Att	rs852644262	MODERATE	-1	SNV
CMT-630	17	15885105	A	G	APOB	475680	XM_005630596.1	synonymous_variant	8376	8376	2792	F	ttT/ttC	rs851840832	LOW	-1	SNV
CMT-449	17	15886067	T	C	APOB	475680	XM_005630596.1	missense_variant	7414	7414	2472	M/V	Atg/Gtg	rs851043345	MODERATE	-1	SNV
CMT-128	17	15887347	G	T	APOB	475680	XM_005630596.1	missense_variant	6134	6134	2045	A/E	gCa/gAa	-	MODERATE	-1	SNV
CMT-272	17	15887963	T	C	APOB	475680	XM_005630596.1	missense_variant	5518	5518	1840	T/A	Acc/Gcc	rs22590848	MODERATE	-1	SNV
CMT-480	17	15888295	T	C	APOB	475680	XM_005630596.1	missense_variant	5186	5186	1729	K/R	aAg/aGg	rs22590847	MODERATE	-1	SNV
CMT-613	17	15888655	GAGTCCAAA	-	APOB	475680	XM_005630596.1	inframe_deletion	4818-4826	4818-4826	1606-1609	HLDS/Q	caTTTGGACTCa/caa	-	MODERATE	-1	INDEL
CMT-033	17	15889601	A	G	APOB	475680	XM_005630596.1	missense_variant	4402	4402	1468	S/P	Tct/Cct	rs852128321	MODERATE	-1	SNV
CMT-630	17	15904296	A	G	APOB	475680	XM_005630596.1	synonymous_variant	1779	1779	593	P	ccT/ccC	rs22585097	LOW	-1	SNV
CMT-577	27	37105133	C	T	APOBEC1	ENSCAFG00000013901	ENSCAFT00000022059	missense_variant	349	201	67	M/I	atG/atA	rs852685626	MODERATE	-1	SNV
CMT-033	6	18249238	C	T	APOBR	ENSCAFG00000017135	ENSCAFT00000045568	missense_variant	4024	3871	1291	A/T	Gcc/Acc	rs851979352	MODERATE	-1	SNV
CMT-116	6	18251087	C	T	APOBR	ENSCAFG00000017135	ENSCAFT00000045568	missense_variant	2260	2107	703	A/T	Gcc/Acc	rs853055639	MODERATE	-1	SNV
CMT-452	6	18251227	A	G	APOBR	ENSCAFG00000017135	ENSCAFT00000045568	missense_variant	2120	1967	656	F/S	tTt/tCt	rs850886364	MODERATE	-1	SNV
CMT-785	6	18253315	-	CTGT	APOBR	ENSCAFG00000017135	ENSCAFT00000045568	frameshift_variant	365-366	212-213	71	R/RQX	agg/agACAGg	rs852807917	HIGH	-1	INDEL
CMT-630	1	110521701	G	A	APOC1	ENSCAFG00000004615	ENSCAFT00000037131	synonymous_variant	206	186	62	S	agC/agT	rs852362824	LOW	-1	SNV
CMT-033	9	14083514	C	T	APOH	ENSCAFG00000011281	ENSCAFT00000017923	missense_variant	195	182	61	T/M	aCg/aTg	rs851208439	MODERATE	1	SNV
CMT-033	27	4746196	T	C	AQP2	ENSCAFG00000028842	ENSCAFT00000044387	synonymous_variant	936	768	256	S	tcA/tcG	-	LOW	-1	SNV
CMT-033	30	23225357	A	G	AQP9	ENSCAFG00000016556	ENSCAFT00000026224	synonymous_variant	521	27	9	G	ggA/ggG	rs9029863	LOW	1	SNV
CMT-785	30	2592788	CCTATG	-	AQR	478251	XM_535425.4	splice_acceptor_variant,coding_sequence_variant,intron_variant	?-2959	?-2817	?-939	-	-	-	HIGH	-1	INDEL
CMT-311	X	51971299	T	C	AR	ENSCAFG00000016656	ENSCAFT00000026381	synonymous_variant	1515	1515	505	S	agT/agC	-	LOW	1	SNV
CMT-149	21	25492469	C	T	ARAP1	485207	XM_005633549.1	synonymous_variant	612	390	130	S	tcC/tcT	rs22970379	LOW	1	SNV
CMT-033	3	75702097	T	C	ARAP2	488840	XM_545958.4	missense_variant	2037	1763	588	V/A	gTa/gCa	rs23530729	MODERATE	1	SNV
CMT-471	3	75742220	G	A	ARAP2	488840	XM_545958.4	missense_variant	3314	3040	1014	A/T	Gct/Act	-	MODERATE	1	SNV
CMT-033	29	16760494	A	G	ARFGEF1	ENSCAFG00000007516	ENSCAFT00000012079	synonymous_variant	2331	2331	777	F	ttT/ttC	rs852352525	LOW	-1	SNV
CMT-440	1	30528108	A	G	ARFGEF3	484007	XM_005615451.1	missense_variant	382	323	108	N/S	aAt/aGt	-	MODERATE	1	SNV
CMT-458	1	30587996	G	A	ARFGEF3	484007	XM_005615451.1	missense_variant	1785	1726	576	A/T	Gcg/Acg	-	MODERATE	1	SNV
CMT-685	1	30647200	A	G	ARFGEF3	484007	XM_005615451.1	synonymous_variant	5204	5145	1715	V	gtA/gtG	rs850881129	LOW	1	SNV
CMT-232	1	30648051	A	G	ARFGEF3	484007	XM_005615451.1	missense_variant	6055	5996	1999	D/G	gAc/gGc	-	MODERATE	1	SNV
CMT-317	1	30648051	A	G	ARFGEF3	484007	XM_005615451.1	missense_variant	6055	5996	1999	D/G	gAc/gGc	-	MODERATE	1	SNV
CMT-332	1	30648051	A	G	ARFGEF3	484007	XM_005615451.1	missense_variant	6055	5996	1999	D/G	gAc/gGc	-	MODERATE	1	SNV
CMT-577	1	30648051	A	G	ARFGEF3	484007	XM_005615451.1	missense_variant	6055	5996	1999	D/G	gAc/gGc	-	MODERATE	1	SNV
CMT-615	1	30648051	A	G	ARFGEF3	484007	XM_005615451.1	missense_variant	6055	5996	1999	D/G	gAc/gGc	-	MODERATE	1	SNV
CMT-785	1	30648051	A	G	ARFGEF3	484007	XM_005615451.1	missense_variant	6055	5996	1999	D/G	gAc/gGc	-	MODERATE	1	SNV
CMT-232	1	30648054	-	A	ARFGEF3	484007	XM_005615451.1	frameshift_variant	6057-6058	5998-5999	2000	A/DX	gcg/gAcg	-	HIGH	1	INDEL
CMT-317	1	30648054	-	A	ARFGEF3	484007	XM_005615451.1	frameshift_variant	6057-6058	5998-5999	2000	A/DX	gcg/gAcg	-	HIGH	1	INDEL
CMT-332	1	30648054	-	A	ARFGEF3	484007	XM_005615451.1	frameshift_variant	6057-6058	5998-5999	2000	A/DX	gcg/gAcg	-	HIGH	1	INDEL
CMT-577	1	30648054	-	A	ARFGEF3	484007	XM_005615451.1	frameshift_variant	6057-6058	5998-5999	2000	A/DX	gcg/gAcg	-	HIGH	1	INDEL
CMT-615	1	30648054	-	A	ARFGEF3	484007	XM_005615451.1	frameshift_variant	6057-6058	5998-5999	2000	A/DX	gcg/gAcg	-	HIGH	1	INDEL
CMT-667	1	30648054	-	A	ARFGEF3	484007	XM_005615451.1	frameshift_variant	6057-6058	5998-5999	2000	A/DX	gcg/gAcg	-	HIGH	1	INDEL
CMT-785	1	30648054	-	A	ARFGEF3	484007	XM_005615451.1	frameshift_variant	6057-6058	5998-5999	2000	A/DX	gcg/gAcg	-	HIGH	1	INDEL
CMT-634	6	21167928	A	G	ARHGAP17	ENSCAFG00000017492	ENSCAFT00000027716	synonymous_variant	2551	2496	832	P	ccA/ccG	rs850706245	LOW	1	SNV
CMT-033	2	8861370	C	T	ARHGAP21	100687590	XM_005616993.1	synonymous_variant	3728	3126	1042	D	gaC/gaT	rs852557452	LOW	1	SNV
CMT-033	2	8863403	C	T	ARHGAP21	100687590	XM_005616993.1	synonymous_variant	3788	3186	1062	T	acC/acT	rs852262693	LOW	1	SNV
CMT-033	28	424374	T	G	ARHGAP22	100685787	XM_005637860.1	missense_variant	1672	1325	442	Q/P	cAg/cCg	rs850557194	MODERATE	-1	SNV
CMT-480	10	67679198	T	C	ARHGAP25	481407	XM_005626249.1	synonymous_variant	1128	1113	371	I	atT/atC	rs22114993	LOW	1	SNV
CMT-290	6	55020578	A	G	ARHGAP29	ENSCAFG00000020116	ENSCAFT00000032016	synonymous_variant	2829	2829	943	V	gtA/gtG	rs850769888	LOW	1	SNV
CMT-033	6	55023326	G	A	ARHGAP29	ENSCAFG00000020116	ENSCAFT00000032016	missense_variant	3296	3296	1099	S/N	aGt/aAt	rs852136540	MODERATE	1	SNV
CMT-033	33	23072608	C	T	ARHGAP31	ENSCAFG00000010917	ENSCAFT00000044131	missense_variant	2601	2159	720	A/V	gCg/gTg	-	MODERATE	1	SNV
CMT-033	5	5680421	C	T	ARHGAP32	ENSCAFG00000010235	ENSCAFT00000016261	missense_variant	2743	2743	915	L/F	Ctt/Ttt	rs850823668	MODERATE	1	SNV
CMT-348	1	116852922	T	G	ARHGAP33	484573	XM_005616895.1	synonymous_variant	2812	2619	873	P	ccA/ccC	-	LOW	-1	SNV
CMT-033	1	109031467	A	G	ARHGAP35	ENSCAFG00000004190	ENSCAFT00000049532	synonymous_variant	2863	2670	890	D	gaT/gaC	rs852864807	LOW	-1	SNV
CMT-033	1	109032172	C	T	ARHGAP35	ENSCAFG00000004190	ENSCAFT00000049532	synonymous_variant	2158	1965	655	T	acG/acA	rs852495322	LOW	-1	SNV
CMT-193	X	102221758	C	T	ARHGAP36	ENSCAFG00000018785	ENSCAFT00000029818	missense_variant	333	310	104	R/C	Cgt/Tgt	-	MODERATE	1	SNV
CMT-033	X	7736735	A	G	ARHGAP6	491738	XM_548858.3	synonymous_variant	1929	1659	553	T	acT/acC	rs851117620	LOW	-1	SNV
CMT-471	10	21082140	TT	-	ARHGAP8	ENSCAFG00000030691	ENSCAFT00000001354	frameshift_variant	1575-1576	1487-1488	496	K/X	aAA/aA	-	HIGH	-1	INDEL
CMT-471	10	21082140	TT	-	ARHGAP8	ENSCAFG00000030691	ENSCAFT00000001354	frameshift_variant	1575-1576	1487-1488	496	K/X	aAA/a	-	HIGH	-1	INDEL
CMT-538	10	21082140	TT	-	ARHGAP8	ENSCAFG00000030691	ENSCAFT00000001354	frameshift_variant	1575-1576	1487-1488	496	K/X	aAA/a	-	HIGH	-1	INDEL
CMT-538	10	21082140	TT	-	ARHGAP8	ENSCAFG00000030691	ENSCAFT00000001354	frameshift_variant	1575-1576	1487-1488	496	K/X	aAA/aA	-	HIGH	-1	INDEL
CMT-332	16	54318561	T	C	ARHGEF10	609511	XM_005630036.1	synonymous_variant	500	222	74	D	gaT/gaC	rs852336037	LOW	1	SNV
CMT-374	16	54318699	T	C	ARHGEF10	609511	XM_005630036.1	synonymous_variant	638	360	120	S	agT/agC	rs851617161	LOW	1	SNV
CMT-374	16	54318714	C	T	ARHGEF10	609511	XM_005630036.1	synonymous_variant	653	375	125	P	ccC/ccT	rs852267863	LOW	1	SNV
CMT-033	16	54379952	C	T	ARHGEF10	491504	XM_548625.5	synonymous_variant	113	102	34	A	gcC/gcT	rs852180167	LOW	1	SNV
CMT-234	7	41074313	A	G	ARHGEF11	490402	XM_005622673.1	missense_variant	1511	1076	359	N/S	aAc/aGc	-	MODERATE	1	SNV
CMT-033	7	41090418	G	A	ARHGEF11	490402	XM_005622673.1	synonymous_variant	3480	3045	1015	A	gcG/gcA	rs852516989	LOW	1	SNV
CMT-449	5	13545574	T	C	ARHGEF12	ENSCAFG00000011934	ENSCAFT00000018981	synonymous_variant	2473	2361	787	K	aaA/aaG	rs24236720	LOW	-1	SNV
CMT-667	5	13545574	T	C	ARHGEF12	ENSCAFG00000011934	ENSCAFT00000018981	synonymous_variant	2473	2361	787	K	aaA/aaG	rs24236720	LOW	-1	SNV
CMT-247	5	13556076	C	T	ARHGEF12	ENSCAFG00000011934	ENSCAFT00000018981	synonymous_variant	1771	1659	553	K	aaG/aaA	-	LOW	-1	SNV
CMT-471	7	41838593	C	T	ARHGEF2	ENSCAFG00000016889	ENSCAFT00000043708	missense_variant	1003	982	328	R/C	Cgc/Tgc	-	MODERATE	1	SNV
CMT-097	7	41849073	C	T	ARHGEF2	ENSCAFG00000016889	ENSCAFT00000043708	missense_variant	3275	3254	1085	T/M	aCg/aTg	-	MODERATE	1	SNV
CMT-417	16	5655892	T	C	ARHGEF5	ENSCAFG00000003503	ENSCAFT00000005632	missense_variant	4387	4199	1400	K/R	aAg/aGg	-	MODERATE	-1	SNV
CMT-581	16	5659363	C	T	ARHGEF5	ENSCAFG00000003503	ENSCAFT00000005632	splice_donor_variant	-	-	-	-	-	-	HIGH	-1	SNV
CMT-495	16	5662167	G	A	ARHGEF5	ENSCAFG00000003503	ENSCAFT00000005632	missense_variant	3661	3473	1158	S/F	tCc/tTc	-	MODERATE	-1	SNV
CMT-173	2	73333992	C	-	ARID1A	ENSCAFG00000012314	ENSCAFT00000019631	frameshift_variant	5828	5828	1943	G/X	gGc/gc	-	HIGH	-1	INDEL
CMT-686	2	73400338	G	-	ARID1A	ENSCAFG00000012314	ENSCAFT00000019631	frameshift_variant	765	765	255	S/X	tcC/tc	-	HIGH	-1	INDEL
CMT-033	2	73400344	G	C	ARID1A	ENSCAFG00000012314	ENSCAFT00000019631	synonymous_variant	759	759	253	P	ccC/ccG	-	LOW	-1	SNV
CMT-053	2	73400424	-	G	ARID1A	ENSCAFG00000012314	ENSCAFT00000019631	frameshift_variant	679-680	679-680	227	Q/PX	cag/cCag	-	HIGH	-1	INDEL
CMT-227	1	46400081	AA	-	ARID1B	ENSCAFG00000000608	ENSCAFT00000000940	frameshift_variant	1300-1301	1300-1301	434	K/X	AAa/a	-	HIGH	1	INDEL
CMT-414	1	46400081	AA	-	ARID1B	ENSCAFG00000000608	ENSCAFT00000000940	frameshift_variant	1300-1301	1300-1301	434	K/X	AAa/Aa	-	HIGH	1	INDEL
CMT-414	1	46400081	AA	-	ARID1B	ENSCAFG00000000608	ENSCAFT00000000940	frameshift_variant	1300-1301	1300-1301	434	K/X	AAa/a	-	HIGH	1	INDEL
CMT-651	1	46798604	G	T	ARID1B	ENSCAFG00000000608	ENSCAFT00000000940	stop_gained	6226	6226	2076	E/*	Gag/Tag	-	HIGH	1	SNV
CMT-112	27	8463357	G	C	ARID2	100688573	XM_003433553.2	missense_variant	2231	2150	717	T/R	aCa/aGa	-	MODERATE	-1	SNV
CMT-184	27	8475343	C	A	ARID2	100688573	XM_003433553.2	stop_gained	979	898	300	E/*	Gag/Tag	-	HIGH	-1	SNV
CMT-227	20	57725594	-	GGCT	ARID3A	ENSCAFG00000019652	ENSCAFT00000031240	frameshift_variant	1946-1947	1714-1715	572	R/QPX	cgc/cAGCCgc	-	HIGH	-1	INDEL
CMT-033	20	57745278	A	G	ARID3A	ENSCAFG00000019652	ENSCAFT00000031240	synonymous_variant	916	684	228	H	caT/caC	rs852607458	LOW	-1	SNV
CMT-033	20	57745413	G	A	ARID3A	ENSCAFG00000019652	ENSCAFT00000031240	synonymous_variant	781	549	183	P	ccC/ccT	rs851795895	LOW	-1	SNV
CMT-360	30	37686294	G	C	ARID3B	ENSCAFG00000017932	ENSCAFT00000028463	missense_variant	1503	777	259	E/D	gaG/gaC	-	MODERATE	1	SNV
CMT-021	30	37686366	G	A	ARID3B	ENSCAFG00000017932	ENSCAFT00000028463	synonymous_variant	1575	849	283	T	acG/acA	-	LOW	1	SNV
CMT-033	8	33718759	A	G	ARID4A	480339	XM_005623445.1	synonymous_variant	3583	3258	1086	R	agA/agG	rs850814366	LOW	1	SNV
CMT-026	4	4737553	G	A	ARID4B	ENSCAFG00000011439	ENSCAFT00000018209	synonymous_variant	2845	2313	771	K	aaG/aaA	rs24086057	LOW	1	SNV
CMT-003	4	14098864	-	CCCGTGGGGT	ARID5B	ENSCAFG00000012991	ENSCAFT00000048488	frameshift_variant	2368-2369	1518-1519	506-507	-/PVGX	-/CCCGTGGGGT	-	HIGH	1	INDEL
CMT-634	4	36949995	G	A	ARL10	489105	XM_005619445.1	synonymous_variant	411	411	137	D	gaC/gaT	rs851128914	LOW	-1	SNV
CMT-442	18	36967136	A	G	ARL14EP	ENSCAFG00000028788	ENSCAFT00000046478	synonymous_variant	364	285	95	D	gaT/gaC	rs22657475	LOW	-1	SNV
CMT-054	25	45697111	G	A	ARL4C	ENSCAFG00000012001	ENSCAFT00000019059	synonymous_variant	459	459	153	G	ggC/ggT	-	LOW	-1	SNV
CMT-033	6	16783087	A	G	ARMC5	ENSCAFG00000016892	ENSCAFT00000026742	synonymous_variant	2829	2829	943	A	gcT/gcC	rs851091351	LOW	-1	SNV
CMT-638	6	16785856	C	T	ARMC5	ENSCAFG00000016892	ENSCAFT00000026742	missense_variant	1312	1312	438	A/T	Gct/Act	rs850988150	MODERATE	-1	SNV
CMT-063	X	75488072	A	T	ARMCX3	ENSCAFG00000017704	ENSCAFT00000028075	synonymous_variant	219	219	73	I	atA/atT	-	LOW	1	SNV
CMT-103	X	75401117	G	T	ARMCX4	100855994	XM_005641571.1	missense_variant	3290	2659	887	D/Y	Gat/Tat	-	MODERATE	1	SNV
CMT-033	3	57045538	T	C	ARNT2	608366	XM_005618415.1	synonymous_variant	1153	1137	379	A	gcA/gcG	rs853084716	LOW	-1	SNV
CMT-033	3	57118684	C	T	ARNT2	608366	XM_005618415.1	synonymous_variant	277	261	87	T	acG/acA	rs851176472	LOW	-1	SNV
CMT-033	3	52880673	T	G	ARPIN	ENSCAFG00000012034	ENSCAFT00000019103	synonymous_variant	414	171	57	R	cgA/cgC	-	LOW	-1	SNV
CMT-033	3	42655161	A	G	ARRDC4	ENSCAFG00000010896	ENSCAFT00000017333	synonymous_variant	1653	741	247	N	aaT/aaC	rs23575650	LOW	-1	SNV
CMT-634	3	42655161	A	G	ARRDC4	ENSCAFG00000010896	ENSCAFT00000017333	synonymous_variant	1653	741	247	N	aaT/aaC	rs23575650	LOW	-1	SNV
CMT-033	X	1533429	G	C	ARSD	491718	XM_548838.5	missense_variant	387	369	123	H/Q	caC/caG	rs851626798	MODERATE	-1	SNV
CMT-239	X	1548092	A	G	ARSE	ENSCAFG00000025078	ENSCAFT00000045735	missense_variant	555	533	178	I/T	aTc/aCc	-	MODERATE	-1	SNV
CMT-033	X	1569112	A	T	ARSH	491720	XM_005641000.1	missense_variant	493	247	83	T/S	Acc/Tcc	rs852858204	MODERATE	1	SNV
CMT-190	X	1575638	C	A	ARSH	491720	XM_005641000.1	synonymous_variant	1206	960	320	V	gtC/gtA	-	LOW	1	SNV
CMT-417	X	1586056	T	C	ARSH	491720	XM_005641000.1	synonymous_variant	1824	1578	526	N	aaT/aaC	rs851096517	LOW	1	SNV
CMT-033	32	33636561	G	A	ARSJ	ENSCAFG00000012156	ENSCAFT00000048607	synonymous_variant	1963	1353	451	H	caC/caT	rs852804103	LOW	-1	SNV
CMT-660	26	29530242	T	C	ARVCF	ENSCAFG00000014232	ENSCAFT00000022635	missense_variant	3134	2987	996	V/A	gTg/gCg	rs852351883	MODERATE	1	SNV
CMT-232	X	20553771	-	CGGCGG	ARX	ENSCAFG00000013545	ENSCAFT00000021479	inframe_insertion	880-881	880-881	294	V/AAV	gtg/gCCGCCGtg	-	MODERATE	-1	INDEL
CMT-317	13	27119293	T	C	ASAP1	482044	XM_005627938.1	synonymous_variant	3165	2940	980	K	aaA/aaG	rs851587922	LOW	-1	SNV
CMT-317	13	27119344	T	C	ASAP1	482044	XM_005627938.1	synonymous_variant	3114	2889	963	P	ccA/ccG	rs852068275	LOW	-1	SNV
CMT-756	2	75987138	T	C	ASAP3	487377	XM_005617929.1	synonymous_variant	1170	1155	385	R	cgT/cgC	rs852417019	LOW	1	SNV
CMT-033	25	47065019	C	T	ASB18	486175	XM_543301.4	missense_variant	514	442	148	A/T	Gcc/Acc	-	MODERATE	-1	SNV
CMT-033	26	22982681	G	A	ASCC2	486348	XM_543474.4	synonymous_variant	1289	1164	388	D	gaC/gaT	rs851090121	LOW	-1	SNV
CMT-033	12	58594662	G	A	ASCC3	ENSCAFG00000003554	ENSCAFT00000005717	missense_variant	6639	6280	2094	H/Y	Cac/Tac	rs851769785	MODERATE	-1	SNV
CMT-737	12	58829929	GACAACTGC	-	ASCC3	ENSCAFG00000003554	ENSCAFT00000005717	inframe_deletion	2063-2071	1704-1712	568-571	MQLS/I	atGCAGTTGTCa/ata	-	MODERATE	-1	INDEL
CMT-439	7	42192118	C	T	ASH1L	ENSCAFG00000016944	ENSCAFT00000026816	missense_variant	6343	6343	2115	L/F	Ctc/Ttc	-	MODERATE	1	SNV
CMT-496	15	53344581	G	A	ASIC5	ENSCAFG00000008583	ENSCAFT00000013613	synonymous_variant	1338	1338	446	G	ggC/ggT	-	LOW	-1	SNV
CMT-459	15	53354822	G	A	ASIC5	ENSCAFG00000008583	ENSCAFT00000013613	synonymous_variant	1014	1014	338	N	aaC/aaT	rs850999108	LOW	-1	SNV
CMT-173	6	768620	A	G	ASL	ENSCAFG00000010332	ENSCAFT00000017006	synonymous_variant	1384	1341	447	S	agT/agC	rs24394592	LOW	-1	SNV
CMT-033	X	1107779	C	T	ASMTL	609318	XM_005641064.1	synonymous_variant	728	567	189	P	ccC/ccT	rs852540399	LOW	1	SNV
CMT-033	X	1107827	G	A	ASMTL	609318	XM_005641064.1	synonymous_variant	776	615	205	T	acG/acA	rs851630991	LOW	1	SNV
CMT-737	9	47348584	A	C	ASPA	611064	XM_863442.3	missense_variant,splice_region_variant	498	434	145	N/T	aAt/aCt	rs851062758	MODERATE	1	SNV
CMT-667	1	106233419	C	T	ASPDH	ENSCAFG00000002965	ENSCAFT00000004750	missense_variant	458	458	153	T/I	aCc/aTc	-	MODERATE	1	SNV
CMT-033	8	71762534	G	T	ASPG	612664	XM_005623863.1	missense_variant	942	864	288	Q/H	caG/caT	rs853060293	MODERATE	1	SNV
CMT-107	29	11950847	C	T	ASPH	ENSCAFG00000007197	ENSCAFT00000039843	missense_variant	637	637	213	D/N	Gat/Aat	-	MODERATE	-1	SNV
CMT-232	29	11968208	C	T	ASPH	403846	NM_001003196.1	missense_variant	573	493	165	E/K	Gaa/Aaa	-	MODERATE	-1	SNV
CMT-642	7	5613149	TTTACTTCTG	-	ASPM	ENSCAFG00000011403	ENSCAFT00000018114	frameshift_variant	2296-2305	2296-2305	766-769	FTSE/X	TTTACTTCTGaa/aa	-	HIGH	1	INDEL
CMT-009	7	5616158	G	A	ASPM	ENSCAFG00000011403	ENSCAFT00000018114	missense_variant	2576	2576	859	R/K	aGa/aAa	-	MODERATE	1	SNV
CMT-667	7	5641581	C	T	ASPM	ENSCAFG00000011403	ENSCAFT00000018114	missense_variant	7499	7499	2500	S/F	tCc/tTc	-	MODERATE	1	SNV
CMT-033	7	5642140	A	C	ASPM	ENSCAFG00000011403	ENSCAFT00000018114	synonymous_variant	8058	8058	2686	T	acA/acC	-	LOW	1	SNV
CMT-374	7	5642752	T	C	ASPM	ENSCAFG00000011403	ENSCAFT00000018114	synonymous_variant	8670	8670	2890	S	tcT/tcC	rs851857019	LOW	1	SNV
CMT-737	9	53466459	C	A	ASS1	ENSCAFG00000019945	ENSCAFT00000031736	synonymous_variant	313	246	82	L	ctG/ctT	-	LOW	-1	SNV
CMT-613	23	28231189	GAA	TTT	ASTE1	ENSCAFG00000006097	ENSCAFT00000009866	missense_variant	1884-1886	1884-1886	628-629	NS/KK	aaTTCa/aaAAAa	-	MODERATE	-1	INDEL
CMT-730	23	28231189	GAA	TTT	ASTE1	ENSCAFG00000006097	ENSCAFT00000009866	missense_variant	1884-1886	1884-1886	628-629	NS/KK	aaTTCa/aaAAAa	-	MODERATE	-1	INDEL
CMT-756	23	28231189	GAA	TTT	ASTE1	ENSCAFG00000006097	ENSCAFT00000009866	missense_variant	1884-1886	1884-1886	628-629	NS/KK	aaTTCa/aaAAAa	-	MODERATE	-1	INDEL
CMT-439	23	28241269	C	T	ASTE1	ENSCAFG00000006097	ENSCAFT00000009866	missense_variant	1258	1258	420	A/T	Gca/Aca	-	MODERATE	-1	SNV
CMT-495	7	22669595	G	C	ASTN1	ENSCAFG00000014179	ENSCAFT00000022524	missense_variant	1938	1938	646	K/N	aaG/aaC	-	MODERATE	1	SNV
CMT-173	7	22746774	A	T	ASTN1	ENSCAFG00000014179	ENSCAFT00000022524	missense_variant	3556	3556	1186	N/Y	Aat/Tat	-	MODERATE	1	SNV
CMT-495	17	19923394	G	T	ASXL2	100684260	XM_003432160.2	missense_variant	3661	3506	1169	P/Q	cCa/cAa	-	MODERATE	-1	SNV
CMT-129	17	19970120	A	G	ASXL2	100684260	XM_003432160.2	missense_variant	345	190	64	S/P	Tcc/Ccc	-	MODERATE	-1	SNV
CMT-581	7	56100442	A	G	ASXL3	490492	XM_005622984.1	synonymous_variant	4350	4350	1450	S	agT/agC	-	LOW	-1	SNV
CMT-100	7	56104847	G	T	ASXL3	490492	XM_005622984.1	missense_variant	2696	2696	899	A/E	gCa/gAa	-	MODERATE	-1	SNV
CMT-644	13	21672333	CTGAGCTTC	-	ATAD2	ENSCAFG00000000992	ENSCAFT00000001534	splice_acceptor_variant,coding_sequence_variant,intron_variant	?-3995	?-3423	?-1141	-	-	-	HIGH	-1	INDEL
CMT-678	13	21679319	GATACAGGAG	-	ATAD2	ENSCAFG00000000992	ENSCAFT00000001534	frameshift_variant	3343-3352	2771-2780	924-927	PPVS/X	cCTCCTGTATCa/ca	-	HIGH	-1	INDEL
CMT-063	13	21698010	G	A	ATAD2	ENSCAFG00000000992	ENSCAFT00000001534	stop_gained	2130	1558	520	R/*	Cga/Tga	-	HIGH	-1	SNV
CMT-033	5	56603674	G	A	ATAD3A	ENSCAFG00000019256	ENSCAFT00000030573	missense_variant	1430	1430	477	R/Q	cGg/cAg	rs851317061	MODERATE	1	SNV
CMT-003	27	32139998	G	A	ATF7IP	486674	XM_005637119.1	synonymous_variant	714	624	208	F	ttC/ttT	-	LOW	-1	SNV
CMT-033	6	32081025	G	A	ATF7IP2	ENSCAFG00000018963	ENSCAFT00000030122	synonymous_variant	1651	1641	547	N	aaC/aaT	rs850976284	LOW	-1	SNV
CMT-033	6	32112470	C	T	ATF7IP2	479852	XM_005621554.1	synonymous_variant	1067	1047	349	G	ggG/ggA	rs9034581	LOW	-1	SNV
CMT-480	6	32118563	T	C	ATF7IP2	ENSCAFG00000018963	ENSCAFT00000030122	synonymous_variant	106	96	32	S	tcA/tcG	rs852867184	LOW	-1	SNV
CMT-756	8	31208851	C	A	ATG14	ENSCAFG00000015046	ENSCAFT00000023889	stop_gained,splice_region_variant	1617	1051	351	E/*	Gaa/Taa	-	HIGH	-1	SNV
CMT-756	8	31208853	CTGGG	-	ATG14	ENSCAFG00000015046	ENSCAFT00000023889	splice_acceptor_variant,intron_variant	-	-	-	-	-	-	HIGH	-1	INDEL
CMT-106	8	65077196	C	A	ATG2B	ENSCAFG00000017729	ENSCAFT00000028127	missense_variant	3346	2614	872	D/Y	Gat/Tat	-	MODERATE	-1	SNV
CMT-031	12	63568022	T	A	ATG5	ENSCAFG00000003701	ENSCAFT00000005953	synonymous_variant	988	747	249	T	acA/acT	-	LOW	-1	SNV
CMT-332	37	22428766	A	G	ATIC	ENSCAFG00000014303	ENSCAFT00000022733	synonymous_variant	856	366	122	E	gaA/gaG	rs24027163	LOW	1	SNV
CMT-033	8	27033328	C	T	ATL1	480318	XM_005623384.1	missense_variant	2078	1631	544	A/V	gCg/gTg	-	MODERATE	1	SNV
CMT-586	5	24233140	T	G	ATM	ENSCAFG00000014454	ENSCAFT00000023032	synonymous_variant	5113	4674	1558	L	ctA/ctC	rs24168717	LOW	-1	SNV
CMT-340	5	24261358	C	T	ATM	ENSCAFG00000014454	ENSCAFT00000023032	synonymous_variant	3133	2694	898	L	ttG/ttA	rs851913470	LOW	-1	SNV
CMT-452	5	24261358	C	T	ATM	ENSCAFG00000014454	ENSCAFT00000023032	synonymous_variant	3133	2694	898	L	ttG/ttA	rs851913470	LOW	-1	SNV
CMT-283	5	24274834	C	A	ATM	ENSCAFG00000014454	ENSCAFT00000023032	stop_gained	1106	667	223	E/*	Gaa/Taa	-	HIGH	-1	SNV
CMT-207	27	38108907	T	G	ATN1	611607	XM_003639958.2	missense_variant	1589	1421	474	Q/P	cAg/cCg	-	MODERATE	-1	SNV
CMT-215	27	38108907	T	G	ATN1	611607	XM_003639958.2	missense_variant	1589	1421	474	Q/P	cAg/cCg	-	MODERATE	-1	SNV
CMT-239	27	38108907	T	G	ATN1	611607	XM_003639958.2	missense_variant	1589	1421	474	Q/P	cAg/cCg	-	MODERATE	-1	SNV
CMT-259	27	38108907	T	G	ATN1	611607	XM_003639958.2	missense_variant	1589	1421	474	Q/P	cAg/cCg	-	MODERATE	-1	SNV
CMT-402	27	38108907	T	G	ATN1	611607	XM_003639958.2	missense_variant	1589	1421	474	Q/P	cAg/cCg	-	MODERATE	-1	SNV
CMT-630	27	38108907	T	G	ATN1	611607	XM_003639958.2	missense_variant	1589	1421	474	Q/P	cAg/cCg	-	MODERATE	-1	SNV
CMT-060	32	16807434	G	T	ATOH1	ENSCAFG00000010016	ENSCAFT00000015937	synonymous_variant	99	99	33	P	ccG/ccT	-	LOW	1	SNV
CMT-651	3	35027635	T	C	ATP10A	ENSCAFG00000010085	ENSCAFT00000016031	synonymous_variant	4122	4122	1374	S	tcT/tcC	-	LOW	1	SNV
CMT-642	3	35027777	CTGG	-	ATP10A	ENSCAFG00000010085	ENSCAFT00000016031	frameshift_variant	4264-4267	4264-4267	1422-1423	LE/X	CTGGaa/aa	-	HIGH	1	INDEL
CMT-033	4	50135037	A	G	ATP10B	489148	XM_005619235.1	synonymous_variant	3817	3333	1111	L	ctA/ctG	rs851834159	LOW	1	SNV
CMT-644	13	43469059	T	C	ATP10D	ENSCAFG00000001903	ENSCAFT00000003015	synonymous_variant	2685	2193	731	A	gcT/gcC	rs24747776	LOW	1	SNV
CMT-644	13	43469149	G	A	ATP10D	ENSCAFG00000001903	ENSCAFT00000003015	synonymous_variant	2775	2283	761	P	ccG/ccA	rs24747789	LOW	1	SNV
CMT-242	13	43484535	G	A	ATP10D	ENSCAFG00000001903	ENSCAFT00000003015	synonymous_variant	3966	3474	1158	A	gcG/gcA	-	LOW	1	SNV
CMT-307	25	18758873	C	T	ATP12A	ENSCAFG00000007432	ENSCAFT00000011912	missense_variant	2300	2300	767	R/Q	cGg/cAg	-	MODERATE	-1	SNV
CMT-354	2	81208971	C	T	ATP13A2	100686975	XM_005617949.1	missense_variant,splice_region_variant	1426	1336	446	R/W	Cgg/Tgg	-	MODERATE	1	SNV
CMT-442	2	81209091	CC	-	ATP13A2	100686975	XM_005617949.1	frameshift_variant	1464-1465	1374-1375	458-459	DL/DX	gaCCtg/gatg	-	HIGH	1	INDEL
CMT-634	33	31245030	C	T	ATP13A3	ENSCAFG00000013458	ENSCAFT00000046115	synonymous_variant	2530	1653	551	I	atC/atT	rs23817669	LOW	1	SNV
CMT-272	34	24940586	T	G	ATP13A4	ENSCAFG00000014158	ENSCAFT00000022472	synonymous_variant	2294	1980	660	A	gcA/gcC	rs851857733	LOW	-1	SNV
CMT-756	17	53833576	T	C	ATP1A1	ENSCAFG00000009795	ENSCAFT00000049162	synonymous_variant	1390	942	314	T	acT/acC	rs8653354	LOW	1	SNV
CMT-060	7	29468603	G	A	ATP1B1	ENSCAFG00000015258	ENSCAFT00000024212	synonymous_variant	492	492	164	N	aaC/aaT	-	LOW	-1	SNV
CMT-685	X	92352106	GG	-	ATP1B4	481036	XM_538158.4	frameshift_variant	235-236	157-158	53	G/X	GGg/g	-	HIGH	1	INDEL
CMT-116	26	8199932	G	A	ATP2A2	ENSCAFG00000008434	ENSCAFT00000027396	synonymous_variant	2287	2091	697	T	acG/acA	rs23279343	LOW	1	SNV
CMT-442	15	30570718	T	C	ATP2B1	403480	XM_005628821.1	missense_variant	2697	2237	746	E/G	gAa/gGa	-	MODERATE	-1	SNV
CMT-632	X	121378055	C	A	ATP2B3	ENSCAFG00000019230	ENSCAFT00000030531	missense_variant	2104	2104	702	R/S	Cgc/Agc	-	MODERATE	1	SNV
CMT-060	X	121402442	G	A	ATP2B3	ENSCAFG00000019230	ENSCAFT00000030531	missense_variant	3610	3610	1204	E/K	Gag/Aag	-	MODERATE	1	SNV
CMT-033	38	396440	A	G	ATP2B4	403731	XM_005640761.1	synonymous_variant	3642	2373	791	P	ccA/ccG	rs851727278	LOW	1	SNV
CMT-581	23	28209858	T	C	ATP2C1	477066	XM_005634415.1	synonymous_variant	2670	2340	780	A	gcT/gcC	-	LOW	1	SNV
CMT-737	X	35065038	AG	-	ATP6AP2	ENSCAFG00000014116	ENSCAFT00000022408	splice_acceptor_variant	-	-	-	-	-	-	HIGH	1	INDEL
CMT-685	26	5912985	CCCT	-	ATP6V0A2	ENSCAFG00000007234	ENSCAFT00000011722	splice_acceptor_variant,coding_sequence_variant	?-2467	?-2467	?-823	-	-	-	HIGH	-1	INDEL
CMT-737	26	5912985	CCCT	-	ATP6V0A2	ENSCAFG00000007234	ENSCAFT00000011722	splice_acceptor_variant,coding_sequence_variant	?-2467	?-2467	?-823	-	-	-	HIGH	-1	INDEL
CMT-632	10	69261398	C	T	ATP6V1B1	474628	XM_005626260.1	missense_variant	88	88	30	R/W	Cgg/Tgg	rs851585721	MODERATE	1	SNV
CMT-057	13	4553177	A	T	ATP6V1C1	ENSCAFG00000000649	ENSCAFT00000001002	missense_variant	2017	1210	404	T/S	Act/Tct	-	MODERATE	1	SNV
CMT-417	8	41333205	CTT	-	ATP6V1D	480360	XM_537484.4	inframe_deletion	1183-1185	1066-1068	356	K/-	AAG/-	-	MODERATE	-1	INDEL
CMT-332	14	7787210	G	A	ATP6V1F	ENSCAFG00000001620	ENSCAFT00000002545	missense_variant	247	247	83	R/C	Cgc/Tgc	-	MODERATE	-1	SNV
CMT-355	22	181403	-	GAGGAGGAG	ATP7B	ENSCAFG00000004261	ENSCAFT00000006859	inframe_insertion	147-148	147-148	49-50	-/EEE	-/GAGGAGGAG	rs852002480	MODERATE	1	INDEL
CMT-355	22	181463	G	C	ATP7B	ENSCAFG00000004261	ENSCAFT00000006859	missense_variant	208	208	70	G/R	Ggt/Cgt	rs851984380	MODERATE	1	SNV
CMT-053	22	207047	-	AT	ATP7B	476903	XM_005633822.1	frameshift_variant	2776-2777	2605-2606	869	T/NX	acc/aATcc	-	HIGH	1	INDEL
CMT-147	22	207047	-	ATCC	ATP7B	476903	XM_005633822.1	frameshift_variant	2776-2777	2605-2606	869	T/NPX	acc/aATCCcc	-	HIGH	1	INDEL
CMT-247	22	207047	CC	AT	ATP7B	476903	XM_005633822.1	missense_variant	2777-2778	2606-2607	869	T/N	aCC/aAT	-	MODERATE	1	INDEL
CMT-381	22	207047	CC	AT	ATP7B	476903	XM_005633822.1	missense_variant	2777-2778	2606-2607	869	T/N	aCC/aAT	-	MODERATE	1	INDEL
CMT-452	22	207047	-	AT	ATP7B	476903	XM_005633822.1	frameshift_variant	2776-2777	2605-2606	869	T/NX	acc/aATcc	-	HIGH	1	INDEL
CMT-613	22	207047	-	AT	ATP7B	476903	XM_005633822.1	frameshift_variant	2776-2777	2605-2606	869	T/NX	acc/aATcc	-	HIGH	1	INDEL
CMT-632	22	207047	CC	AT	ATP7B	476903	XM_005633822.1	missense_variant	2777-2778	2606-2607	869	T/N	aCC/aAT	-	MODERATE	1	INDEL
CMT-667	22	207047	CC	AT	ATP7B	476903	XM_005633822.1	missense_variant	2777-2778	2606-2607	869	T/N	aCC/aAT	-	MODERATE	1	INDEL
CMT-730	22	207047	-	ATCCC	ATP7B	476903	XM_005633822.1	frameshift_variant	2776-2777	2605-2606	869	T/NPX	acc/aATCCCcc	-	HIGH	1	INDEL
CMT-613	25	13874661	GTCTGTC	-	ATP8A2	100687016	XM_003433297.2	frameshift_variant	1830-1836	1798-1804	600-602	DRL/X	GACAGACtt/tt	-	HIGH	-1	INDEL
CMT-348	1	18242684	C	T	ATP8B1	476190	XM_533394.4	synonymous_variant	1289	1068	356	Y	taC/taT	-	LOW	1	SNV
CMT-210	1	18250637	G	A	ATP8B1	476190	XM_533394.4	synonymous_variant	1889	1668	556	V	gtG/gtA	-	LOW	1	SNV
CMT-033	1	18270769	C	T	ATP8B1	476190	XM_533394.4	synonymous_variant	3029	2808	936	V	gtC/gtT	rs851363034	LOW	1	SNV
CMT-033	20	57158799	-	T	ATP8B3	612245	XM_005633242.1	frameshift_variant	3470-3471	3470-3471	1157	P/PX	cct/ccTt	rs852236771	HIGH	1	INDEL
CMT-026	30	15892253	T	C	ATP8B4	ENSCAFG00000014960	ENSCAFT00000046088	missense_variant	3187	3146	1049	N/S	aAc/aGc	rs23633157	MODERATE	-1	SNV
CMT-105	30	15936698	C	T	ATP8B4	ENSCAFG00000014960	ENSCAFT00000046088	missense_variant	2004	1963	655	G/S	Ggt/Agt	-	MODERATE	-1	SNV
CMT-458	23	38210409	G	A	ATR	ENSCAFG00000007863	ENSCAFT00000012571	missense_variant	1835	1835	612	S/F	tCt/tTt	rs23098298	MODERATE	-1	SNV
CMT-586	23	38210409	G	A	ATR	ENSCAFG00000007863	ENSCAFT00000012571	missense_variant	1835	1835	612	S/F	tCt/tTt	rs23098298	MODERATE	-1	SNV
CMT-644	23	38210409	G	A	ATR	ENSCAFG00000007863	ENSCAFT00000012571	missense_variant	1835	1835	612	S/F	tCt/tTt	rs23098298	MODERATE	-1	SNV
CMT-003	24	17815760	T	C	ATRN	477170	XM_005634847.1	missense_variant	567	488	163	N/S	aAt/aGt	-	MODERATE	-1	SNV
CMT-613	28	26110972	CCCCCACAGA	-	ATRNL1	486901	XM_005637760.1	splice_acceptor_variant,coding_sequence_variant,intron_variant	?-3462	?-3365	?-1122	-	-	-	HIGH	1	INDEL
CMT-737	28	26110972	CCCCCACAGA	-	ATRNL1	486901	XM_005637760.1	splice_acceptor_variant,coding_sequence_variant,intron_variant	?-3462	?-3365	?-1122	-	-	-	HIGH	1	INDEL
CMT-785	28	26110972	CCCCCACAGA	-	ATRNL1	486901	XM_005637760.1	splice_acceptor_variant,coding_sequence_variant,intron_variant	?-3462	?-3365	?-1122	-	-	-	HIGH	1	INDEL
CMT-033	35	15476716	G	T	ATXN1	ENSCAFG00000009934	ENSCAFT00000044892	synonymous_variant	283	283	95	R	Cgg/Agg	rs851832421	LOW	-1	SNV
CMT-340	10	6266413	TGGCCACTG	-	AVPR1A	ENSCAFG00000000339	ENSCAFT00000000524	inframe_deletion	1041-1049	1041-1049	347-350	FSGH/F	ttCAGTGGCCAt/ttt	-	MODERATE	-1	INDEL
CMT-236	38	2440647	C	T	AVPR1B	ENSCAFG00000010214	ENSCAFT00000016207	missense_variant	1276	1276	426	A/T	Gca/Aca	-	MODERATE	-1	SNV
CMT-206	6	40209568	-	C	AXIN1	490099	XM_847228.4	frameshift_variant	1559-1560	1502-1503	501	F/FX	ttc/ttCc	-	HIGH	1	INDEL
CMT-033	6	40209915	A	G	AXIN1	490099	XM_847228.4	missense_variant	1907	1850	617	H/R	cAt/cGt	rs852457074	MODERATE	1	SNV
CMT-586	1	112714357	C	T	AXL	ENSCAFG00000005041	ENSCAFT00000008119	missense_variant	1696	929	310	S/N	aGc/aAc	rs850887305	MODERATE	-1	SNV
CMT-033	1	112724366	C	T	AXL	ENSCAFG00000005041	ENSCAFT00000008119	missense_variant	1305	538	180	A/T	Gcg/Acg	rs852447667	MODERATE	-1	SNV
CMT-097	2	68320638	AG	-	AZIN2	478144	XM_005617611.1	frameshift_variant	611-612	203-204	68	T/X	aCT/a	-	HIGH	-1	INDEL
CMT-114	34	27082924	T	C	B3GALNT1	ENSCAFG00000014327	ENSCAFT00000022757	synonymous_variant	534	534	178	K	aaA/aaG	rs850946652	LOW	-1	SNV
CMT-033	38	5874424	C	T	B3GALT2	ENSCAFG00000010542	ENSCAFT00000016756	synonymous_variant	414	414	138	Y	taC/taT	rs853094130	LOW	1	SNV
CMT-577	38	5874424	C	T	B3GALT2	ENSCAFG00000010542	ENSCAFT00000016756	synonymous_variant	414	414	138	Y	taC/taT	rs853094130	LOW	1	SNV
CMT-033	26	7145928	T	C	B3GNT4	486255	XM_005636173.1	synonymous_variant	2638	408	136	V	gtA/gtG	rs852302689	LOW	-1	SNV
CMT-033	18	25527071	C	A	B4GALNT4	ENSCAFG00000006492	ENSCAFT00000010486	missense_variant	1791	1788	596	D/E	gaC/gaA	rs852032042	MODERATE	1	SNV
CMT-685	18	25529656	C	T	B4GALNT4	ENSCAFG00000006492	ENSCAFT00000010486	synonymous_variant	2430	2427	809	H	caC/caT	rs852783570	LOW	1	SNV
CMT-308	38	21303589	G	A	B4GALT3	ENSCAFG00000031128	ENSCAFT00000043660	missense_variant	1089	407	136	R/H	cGt/cAt	-	MODERATE	1	SNV
CMT-033	18	50966147	G	A	B4GAT1	476013	XM_533222.4	synonymous_variant	1782	1782	594	K	aaG/aaA	rs853067132	LOW	1	SNV
CMT-495	11	58109333	G	A	BAAT	481635	XM_005626870.1	stop_gained	259	10	4	Q/*	Cag/Tag	-	HIGH	-1	SNV
CMT-033	18	52782092	C	A	BAD	ENSCAFG00000014488	ENSCAFT00000038335	missense_variant	287	287	96	A/D	gCc/gAc	-	MODERATE	1	SNV
CMT-577	16	27273862	CCAAC	-	BAG4	ENSCAFG00000006108	ENSCAFT00000009890	frameshift_variant	1353-1357	1353-1357	451-453	KLE/KX	aaGTTGGaa/aaaa	-	HIGH	-1	INDEL
CMT-667	30	7630995	A	G	BAHD1	487495	XM_005638243.1	missense_variant	3078	788	263	H/R	cAt/cGt	rs23621869	MODERATE	1	SNV
CMT-377	10	26574472	C	T	BAIAP2L2	ENSCAFG00000001427	ENSCAFT00000002222	missense_variant	544	544	182	R/W	Cgg/Tgg	-	MODERATE	1	SNV
CMT-538	32	23560690	C	T	BANK1	487881	XM_005639231.1	synonymous_variant	1456	1293	431	H	caC/caT	rs852593460	LOW	1	SNV
CMT-459	36	5132679	G	A	BAZ2B	478762	XM_005640211.1	missense_variant	3639	3470	1157	A/V	gCt/gTt	-	MODERATE	-1	SNV
CMT-402	36	5156598	G	A	BAZ2B	478762	XM_005640211.1	missense_variant	2909	2740	914	R/W	Cgg/Tgg	-	MODERATE	-1	SNV
CMT-332	36	5178642	T	C	BAZ2B	478762	XM_005640211.1	synonymous_variant	1558	1389	463	T	acA/acG	rs23937613	LOW	-1	SNV
CMT-725	36	5193461	CCTGAAGTCC	-	BAZ2B	478762	XM_005640211.1	frameshift_variant	630-639	461-470	154-157	RTSG/X	aGGACTTCAGGa/aa	-	HIGH	-1	INDEL
CMT-033	8	47274734	G	A	BBOF1	611882	XM_849607.3	missense_variant	1318	1204	402	D/N	Gat/Aat	rs853168336	MODERATE	1	SNV
CMT-149	21	47733503	C	T	BBOX1	ENSCAFG00000010174	ENSCAFT00000016157	synonymous_variant	443	408	136	H	caC/caT	-	LOW	1	SNV
CMT-678	15	19333047	C	T	BBS10	ENSCAFG00000031800	ENSCAFT00000044818	missense_variant	1169	1169	390	G/D	gGc/gAc	-	MODERATE	-1	SNV
CMT-613	2	59688962	CAGTCCAAAAA	-	BBS2	478121	XM_535296.4	splice_acceptor_variant,coding_sequence_variant,intron_variant	?-1646	?-1646	?-549	-	-	-	HIGH	1	INDEL
CMT-577	2	59691901	AGG	TTT	BBS2	478121	XM_535296.4	splice_acceptor_variant,coding_sequence_variant	?-1726	?-1726	?-576	-	-	-	HIGH	1	INDEL
CMT-033	19	18313290	C	T	BBS7	ENSCAFG00000004128	ENSCAFT00000006616	synonymous_variant	2073	1905	635	H	caC/caT	rs850896108	LOW	1	SNV
CMT-459	6	55419518	G	A	BCAR3	479941	XM_848004.3	synonymous_variant	228	147	49	S	tcG/tcA	rs24329118	LOW	1	SNV
CMT-538	24	39707246	G	A	BCAS1	611661	XM_005635188.1	missense_variant	1842	1565	522	A/V	gCg/gTg	rs851871958	MODERATE	-1	SNV
CMT-586	24	39765268	C	T	BCAS1	611661	XM_005635188.1	missense_variant	726	449	150	G/D	gGc/gAc	-	MODERATE	-1	SNV
CMT-577	9	35257864	CC	TT	BCAS3	480587	XM_005624755.1	missense_variant	2879-2880	2704-2705	902	G/K	GGa/AAa	-	MODERATE	-1	INDEL
CMT-278	1	107627037	-	AGAGGAGGGG	BCAT2	ENSCAFG00000003901	ENSCAFT00000006272	frameshift_variant	1578-1579	1578-1579	526-527	-/RGGX	-/AGAGGAGGGG	-	HIGH	1	INDEL
CMT-072	34	30970190	-	A	BCHE	ENSCAFG00000014473	ENSCAFT00000023011	frameshift_variant	1488-1489	1198-1199	400	Y/LX	tat/tTat	-	HIGH	-1	INDEL
CMT-603	12	41056114	-	TATCGC	BCKDHB	ENSCAFG00000002848	ENSCAFT00000004556	inframe_insertion	554-555	483-484	161-162	-/YR	-/TATCGC	-	MODERATE	1	INDEL
CMT-203	8	67622932	C	T	BCL11B	ENSCAFG00000017809	ENSCAFT00000028248	missense_variant	2790	2530	844	E/K	Gag/Aag	-	MODERATE	-1	SNV
CMT-013	8	67623170	G	A	BCL11B	ENSCAFG00000017809	ENSCAFT00000028248	synonymous_variant	2552	2292	764	S	tcC/tcT	-	LOW	-1	SNV
CMT-660	3	57463563	CTGTTTTGC	-	BCL2A1	488770	XM_545888.4	inframe_deletion	896-904	839-847	280-283	TVLQ/K	aCTGTTTTGCaa/aaa	-	MODERATE	1	INDEL
CMT-660	17	35650583	G	T	BCL2L11	612867	XM_005630424.1	stop_gained	592	553	185	E/*	Gaa/Taa	-	HIGH	1	SNV
CMT-577	5	14915080	G	C	BCL9L	489377	XM_546495.4	synonymous_variant	1634	1152	384	T	acG/acC	-	LOW	1	SNV
CMT-033	5	14915491	G	T	BCL9L	489377	XM_546495.4	synonymous_variant	2045	1563	521	L	ctG/ctT	rs851700900	LOW	1	SNV
CMT-033	5	14916472	T	G	BCL9L	489377	XM_546495.4	synonymous_variant	3026	2544	848	S	tcT/tcG	-	LOW	1	SNV
CMT-245	5	14918298	C	T	BCL9L	489377	XM_546495.4	missense_variant	4003	3521	1174	P/L	cCc/cTc	-	MODERATE	1	SNV
CMT-613	1	28872379	GCAGAGTGGA	-	BCLAF1	ENSCAFG00000000245	ENSCAFT00000000383	frameshift_variant	863-872	752-761	251-254	VHSA/X	gTCCACTCTGCa/ga	-	HIGH	-1	INDEL
CMT-603	X	101176601	C	T	BCORL1	ENSCAFG00000018726	ENSCAFT00000029733	missense_variant	930	886	296	P/S	Ccc/Tcc	-	MODERATE	1	SNV
CMT-033	26	27857031	A	C	BCR	ENSCAFG00000013773	ENSCAFT00000021894	missense_variant	951	100	34	S/R	Agc/Cgc	rs852284674	MODERATE	1	SNV
CMT-033	26	27918975	C	T	BCR	607482	XM_843561.4	missense_variant	1562	1370	457	T/M	aCg/aTg	rs23352420	MODERATE	1	SNV
CMT-033	21	48193354	G	T	BDNF	ENSCAFG00000010207	ENSCAFT00000016200	synonymous_variant	279	279	93	P	ccC/ccA	rs851749166	LOW	-1	SNV
CMT-630	2	54702115	T	A	BDP1	ENSCAFG00000007822	ENSCAFT00000049989	missense_variant	4865	4865	1622	V/E	gTa/gAa	-	MODERATE	1	SNV
CMT-317	2	54707563	T	A	BDP1	ENSCAFG00000007822	ENSCAFT00000049989	missense_variant	5048	5048	1683	I/N	aTt/aAt	rs8914881	MODERATE	1	SNV
CMT-332	5	82782563	G	A	BEAN1	100856428	XM_005620879.1	synonymous_variant	222	84	28	H	caC/caT	rs851134143	LOW	-1	SNV
CMT-785	5	82782563	G	A	BEAN1	100856428	XM_005620879.1	synonymous_variant	222	84	28	H	caC/caT	rs851134143	LOW	-1	SNV
CMT-247	X	14292080	G	A	BEND2	ENSCAFG00000012793	ENSCAFT00000020283	missense_variant	2098	1604	535	P/L	cCc/cTc	-	MODERATE	-1	SNV
CMT-245	12	64307901	T	C	BEND3	ENSCAFG00000029143	ENSCAFT00000048384	synonymous_variant	875	735	245	P	ccA/ccG	rs853029547	LOW	-1	SNV
CMT-340	12	24244117	G	A	BEND6	610495	XM_005627497.1	synonymous_variant	799	693	231	S	tcG/tcA	rs851306675	LOW	1	SNV
CMT-586	12	24244117	G	A	BEND6	610495	XM_005627497.1	synonymous_variant	799	693	231	S	tcG/tcA	rs851306675	LOW	1	SNV
CMT-021	18	54470204	-	GG	BEST1	483791	XM_005631064.1	frameshift_variant	2479-2480	1771-1772	591	Q/PX	caa/cCCaa	rs851832519	HIGH	-1	INDEL
CMT-369	18	54470204	-	GGGGGG	BEST1	483791	XM_005631064.1	inframe_insertion	2479-2480	1771-1772	591	Q/PPQ	caa/cCCCCCCaa	-	MODERATE	-1	INDEL
CMT-150	18	54470212	C	G	BEST1	483791	XM_005631064.1	missense_variant	2471	1763	588	R/P	cGc/cCc	rs853070420	MODERATE	-1	SNV
CMT-246	10	11612515	C	T	BEST3	481158	XM_538279.4	synonymous_variant	1294	1089	363	T	acG/acA	-	LOW	-1	SNV
CMT-033	24	5499151	C	T	BFSP1	ENSCAFG00000005485	ENSCAFT00000008843	synonymous_variant	1833	1833	611	P	ccC/ccT	-	LOW	1	SNV
CMT-033	24	5499154	G	A	BFSP1	ENSCAFG00000005485	ENSCAFT00000008843	synonymous_variant	1836	1836	612	R	agG/agA	-	LOW	1	SNV
CMT-201	X	76637881	C	T	BHLHB9	ENSCAFG00000017782	ENSCAFT00000028189	missense_variant	439	439	147	G/S	Ggt/Agt	-	MODERATE	-1	SNV
CMT-332	X	76638295	T	C	BHLHB9	ENSCAFG00000017782	ENSCAFT00000028189	missense_variant	25	25	9	R/G	Aga/Gga	-	MODERATE	-1	SNV
CMT-121	24	46791539	C	G	BHLHE23	485967	XM_543092.2	synonymous_variant	273	273	91	L	ctG/ctC	rs851766531	LOW	-1	SNV
CMT-496	24	46791539	C	G	BHLHE23	485967	XM_543092.2	synonymous_variant	273	273	91	L	ctG/ctC	rs851766531	LOW	-1	SNV
CMT-496	24	46791545	A	G	BHLHE23	485967	XM_543092.2	synonymous_variant	267	267	89	A	gcT/gcC	rs851907607	LOW	-1	SNV
CMT-348	24	46791548	C	G	BHLHE23	485967	XM_543092.2	synonymous_variant	264	264	88	V	gtG/gtC	rs850970933	LOW	-1	SNV
CMT-033	3	27734295	C	T	BHMT	ENSCAFG00000009093	ENSCAFT00000014467	missense_variant	1735	1205	402	R/K	aGa/aAa	rs24875364	MODERATE	-1	SNV
CMT-632	3	27783814	C	T	BHMT2	ENSCAFG00000009102	ENSCAFT00000014475	missense_variant	401	232	78	A/T	Gcc/Acc	-	MODERATE	-1	SNV
CMT-685	27	16534588	C	T	BICD1	610028	XM_847417.3	synonymous_variant	591	591	197	E	gaG/gaA	rs23391342	LOW	-1	SNV
CMT-381	26	15966789	G	A	BICDL1	ENSCAFG00000010140	ENSCAFT00000016103	splice_acceptor_variant	-	-	-	-	-	-	HIGH	1	SNV
CMT-063	6	38158324	CGTGAGCGGGCA	-	BICDL2	ENSCAFG00000019312	ENSCAFT00000030685	inframe_deletion	430-441	430-441	144-147	RERA/-	CGTGAGCGGGCA/-	-	MODERATE	1	INDEL
CMT-033	6	38160026	C	A	BICDL2	ENSCAFG00000019312	ENSCAFT00000030685	synonymous_variant	1005	1005	335	P	ccC/ccA	-	LOW	1	SNV
CMT-033	1	108364120	A	C	BICRA	ENSCAFG00000004101	ENSCAFT00000006559	synonymous_variant	1002	1002	334	T	acT/acG	rs852267842	LOW	-1	SNV
CMT-632	1	108364312	T	C	BICRA	ENSCAFG00000004101	ENSCAFT00000006559	synonymous_variant	810	810	270	S	tcA/tcG	rs852695828	LOW	-1	SNV
CMT-003	12	11402895	G	A	BICRAL	474904	XM_005627362.1	missense_variant	2191	1204	402	V/I	Gtt/Att	-	MODERATE	1	SNV
CMT-262	12	11426911	G	A	BICRAL	474904	XM_005627362.1	synonymous_variant	3162	2175	725	Q	caG/caA	-	LOW	1	SNV
CMT-033	27	3595048	G	A	BIN2	486539	XM_005636811.1	synonymous_variant	1641	1614	538	T	acG/acA	rs850899426	LOW	1	SNV
CMT-374	5	29312006	TGGAATCCCGGC	-	BIRC2	ENSCAFG00000023029	ENSCAFT00000023996	inframe_deletion	359-370	359-370	120-124	SRDST/T	aGCCGGGATTCCAcc/acc	rs852373955	MODERATE	-1	INDEL
CMT-496	5	29326110	C	T	BIRC3	ENSCAFG00000015105	ENSCAFT00000024001	missense_variant	1546	1546	516	E/K	Gaa/Aaa	-	MODERATE	-1	SNV
CMT-495	17	25706225	A	T	BIRC6	475718	XM_005630600.1	synonymous_variant	4533	4533	1511	V	gtA/gtT	-	LOW	1	SNV
CMT-072	17	25707455	C	T	BIRC6	475718	XM_005630600.1	missense_variant	4952	4952	1651	S/L	tCa/tTa	-	MODERATE	1	SNV
CMT-340	17	25742659	C	T	BIRC6	475718	XM_005630600.1	synonymous_variant	8352	8352	2784	T	acC/acT	rs22607574	LOW	1	SNV
CMT-033	25	26354512	C	A	BLK	ENSCAFG00000007963	ENSCAFT00000012727	missense_variant	397	11	4	G/V	gGg/gTg	rs850894195	MODERATE	-1	SNV
CMT-690	3	53430691	G	A	BLM	ENSCAFG00000012385	ENSCAFT00000042800	synonymous_variant	3250	3144	1048	G	ggC/ggT	-	LOW	-1	SNV
CMT-456	3	53462728	GGCTTCAGCTAGG	-	BLM	ENSCAFG00000012385	ENSCAFT00000042800	frameshift_variant	1312-1324	1206-1218	402-406	LLAEA/X	ctCCTAGCTGAAGCC/ct	-	HIGH	-1	INDEL
CMT-459	9	44319290	G	C	BLMH	ENSCAFG00000019005	ENSCAFT00000030189	missense_variant	535	46	16	Q/E	Cag/Gag	-	MODERATE	-1	SNV
CMT-033	25	35076796	G	A	BMP1	100856514	XM_003639885.2	synonymous_variant	697	687	229	H	caC/caT	rs851047353	LOW	-1	SNV
CMT-033	32	5231894	C	A	BMP3	100855862	XM_005639111.1	missense_variant	1973	1356	452	F/L	ttC/ttA	rs851217657	MODERATE	1	SNV
CMT-033	12	23090012	G	A	BMP5	ENSCAFG00000002345	ENSCAFT00000003670	synonymous_variant	1963	1239	413	H	caC/caT	rs852266621	LOW	-1	SNV
CMT-033	3	55047536	A	G	BNC1	488756	XM_005618398.1	synonymous_variant	2046	2046	682	G	ggT/ggC	rs9114692	LOW	-1	SNV
CMT-112	3	55051039	C	T	BNC1	488756	XM_005618398.1	missense_variant	341	341	114	R/Q	cGg/cAg	-	MODERATE	-1	SNV
CMT-737	33	17595286	C	T	BOC	487979	XM_005639486.1	missense_variant	1279	319	107	R/C	Cgc/Tgc	-	MODERATE	1	SNV
CMT-033	33	17626894	C	T	BOC	487979	XM_005639486.1	synonymous_variant	3855	2895	965	G	ggC/ggT	rs8662609	LOW	1	SNV
CMT-033	3	66475578	A	G	BOD1L1	479089	XM_536235.4	synonymous_variant	1168	1050	350	T	acA/acG	rs851036771	LOW	1	SNV
CMT-667	3	66475578	A	G	BOD1L1	479089	XM_536235.4	synonymous_variant	1168	1050	350	T	acA/acG	rs851036771	LOW	1	SNV
CMT-033	3	66487213	C	A	BOD1L1	479089	XM_536235.4	synonymous_variant	4514	4396	1466	R	Cgg/Agg	rs23536731	LOW	1	SNV
CMT-250	3	66488095	-	ACA	BOD1L1	479089	XM_536235.4	inframe_insertion	5395-5396	5277-5278	1759-1760	-/T	-/ACA	-	MODERATE	1	INDEL
CMT-033	3	66488413	G	A	BOD1L1	479089	XM_536235.4	missense_variant	5714	5596	1866	V/I	Gtt/Att	rs851025712	MODERATE	1	SNV
CMT-033	3	66489299	C	T	BOD1L1	479089	XM_536235.4	missense_variant	6600	6482	2161	T/I	aCt/aTt	rs850782158	MODERATE	1	SNV
CMT-033	3	66506192	T	C	BOD1L1	479089	XM_536235.4	missense_variant	8949	8831	2944	M/T	aTg/aCg	rs853071260	MODERATE	1	SNV
CMT-033	3	66511812	T	C	BOD1L1	479089	XM_536235.4	missense_variant	9162	9044	3015	I/T	aTc/aCc	rs851275039	MODERATE	1	SNV
CMT-033	3	66512462	A	C	BOD1L1	479089	XM_536235.4	missense_variant	9302	9184	3062	S/R	Agc/Cgc	rs23592535	MODERATE	1	SNV
CMT-634	13	37699859	T	C	BOP1	100685748	XM_003431820.2	synonymous_variant	1443	1443	481	S	tcA/tcG	rs852750195	LOW	-1	SNV
CMT-033	24	22289421	A	G	BPIFB2	ENSCAFG00000007329	ENSCAFT00000011737	synonymous_variant	783	783	261	Q	caA/caG	rs23156389	LOW	1	SNV
CMT-033	24	22292529	G	A	BPIFB2	ENSCAFG00000007329	ENSCAFT00000011737	missense_variant	1327	1327	443	V/I	Gtc/Atc	rs852286217	MODERATE	1	SNV
CMT-737	9	12617175	CCTGTGGGGG	-	BPTF	480467	XM_005624305.1	splice_acceptor_variant,coding_sequence_variant,intron_variant	?-6773	?-6773	?-2258	-	-	-	HIGH	-1	INDEL
CMT-153	9	12638461	A	G	BPTF	480467	XM_005624305.1	synonymous_variant	5175	5175	1725	L	ctT/ctC	-	LOW	-1	SNV
CMT-615	9	12685128	T	C	BPTF	480467	XM_005624305.1	missense_variant	1322	1322	441	E/G	gAa/gGa	rs851747653	MODERATE	-1	SNV
CMT-033	9	19988291	G	A	BRCA1	403437	XM_005624315.1	synonymous_variant	4230	3993	1331	S	tcG/tcA	rs397509570	LOW	1	SNV
CMT-033	25	7753884	A	G	BRCA2	ENSCAFG00000006383	ENSCAFT00000010309	synonymous_variant	8257	8049	2683	I	atT/atC	rs851931840	LOW	-1	SNV
CMT-033	25	7770773	T	C	BRCA2	ENSCAFG00000006383	ENSCAFT00000010309	missense_variant	6886	6678	2226	I/M	atA/atG	rs852826285	MODERATE	-1	SNV
CMT-262	25	7772673	T	A	BRCA2	ENSCAFG00000006383	ENSCAFT00000010309	missense_variant	4986	4778	1593	E/V	gAg/gTg	-	MODERATE	-1	SNV
CMT-033	25	7773485	G	A	BRCA2	ENSCAFG00000006383	ENSCAFT00000010309	synonymous_variant	4174	3966	1322	D	gaC/gaT	-	LOW	-1	SNV
CMT-033	25	7774963	T	C	BRCA2	ENSCAFG00000006383	ENSCAFT00000010309	missense_variant	2696	2488	830	I/V	Ata/Gta	rs851757509	MODERATE	-1	SNV
CMT-033	25	7775050	T	G	BRCA2	ENSCAFG00000006383	ENSCAFT00000010309	missense_variant	2609	2401	801	K/Q	Aaa/Caa	rs23244160	MODERATE	-1	SNV
CMT-033	25	7775446	T	C	BRCA2	ENSCAFG00000006383	ENSCAFT00000010309	missense_variant	2213	2005	669	N/D	Aat/Gat	rs851293339	MODERATE	-1	SNV
CMT-033	10	17366198	A	G	BRD1	481198	XM_005625739.1	synonymous_variant	2503	1272	424	K	aaA/aaG	rs852972993	LOW	1	SNV
CMT-724	10	17366198	A	G	BRD1	481198	XM_005625739.1	synonymous_variant	2503	1272	424	K	aaA/aaG	rs852972993	LOW	1	SNV
CMT-678	12	2541672	AG	CC	BRD2	ENSCAFG00000000871	ENSCAFT00000043351	splice_acceptor_variant	-	-	-	-	-	-	HIGH	1	INDEL
CMT-538	16	27546713	A	G	BRF2	ENSCAFG00000006183	ENSCAFT00000010003	synonymous_variant	873	873	291	R	cgA/cgG	rs850608024	LOW	1	SNV
CMT-093	7	22341899	C	T	BRINP2	ENSCAFG00000014152	ENSCAFT00000022464	synonymous_variant	1467	1395	465	A	gcG/gcA	-	LOW	-1	SNV
CMT-112	38	8492868	C	A	BRINP3	ENSCAFG00000010624	ENSCAFT00000016924	synonymous_variant	1109	1059	353	R	cgC/cgA	-	LOW	1	SNV
CMT-033	9	34983082	G	A	BRIP1	491122	XM_847556.3	missense_variant	3044	3029	1010	R/H	cGt/cAt	rs397511741	MODERATE	1	SNV
CMT-033	9	34983223	C	T	BRIP1	491122	XM_847556.3	missense_variant	3185	3170	1057	P/L	cCg/cTg	rs397512960	MODERATE	1	SNV
CMT-686	20	8221908	CTTTCCCACGT	-	BRK1	ENSCAFG00000005151	ENSCAFT00000008299	frameshift_variant	273-283	273-283	91-95	RRGKG/RX	cgACGTGGGAAAGgc/cggc	rs851342282	HIGH	-1	INDEL
CMT-003	20	8221941	CTTCCCAGCAG	-	BRK1	ENSCAFG00000005151	ENSCAFT00000008299	frameshift_variant	240-250	240-250	80-84	CCWEV/CX	tgCTGCTGGGAAGtt/tgtt	-	HIGH	-1	INDEL
CMT-077	20	8222261	C	T	BRK1	607701	XM_005632170.1	missense_variant	287	287	96	R/Q	cGg/cAg	rs850523137	MODERATE	-1	SNV
CMT-103	20	8222261	C	T	BRK1	607701	XM_005632170.1	missense_variant	287	287	96	R/Q	cGg/cAg	rs850523137	MODERATE	-1	SNV
CMT-311	20	8222261	C	T	BRK1	607701	XM_005632170.1	missense_variant	287	287	96	R/Q	cGg/cAg	rs850523137	MODERATE	-1	SNV
CMT-319	20	8222261	C	T	BRK1	607701	XM_005632170.1	missense_variant	287	287	96	R/Q	cGg/cAg	rs850523137	MODERATE	-1	SNV
CMT-774	20	8222261	C	T	BRK1	607701	XM_005632170.1	missense_variant	287	287	96	R/Q	cGg/cAg	rs850523137	MODERATE	-1	SNV
CMT-033	18	50971067	G	T	BRMS1	611920	XM_005631439.1	missense_variant	763	507	169	Q/H	caG/caT	rs8587023	MODERATE	1	SNV
CMT-193	18	50973888	C	T	BRMS1	ENSCAFG00000012784	ENSCAFT00000020296	synonymous_variant	744	744	248	H	caC/caT	-	LOW	1	SNV
CMT-033	12	5315847	A	G	BRPF3	ENSCAFG00000001386	ENSCAFT00000047147	synonymous_variant	594	594	198	E	gaA/gaG	rs24730254	LOW	1	SNV
CMT-033	12	5319612	C	T	BRPF3	ENSCAFG00000001386	ENSCAFT00000047147	synonymous_variant	1605	1605	535	N	aaC/aaT	rs850564295	LOW	1	SNV
CMT-332	31	34133825	C	T	BRWD1	ENSCAFG00000010037	ENSCAFT00000015967	synonymous_variant	6132	6132	2044	K	aaG/aaA	rs851936647	LOW	-1	SNV
CMT-667	31	34133825	C	T	BRWD1	ENSCAFG00000010037	ENSCAFT00000015967	synonymous_variant	6132	6132	2044	K	aaG/aaA	rs851936647	LOW	-1	SNV
CMT-480	31	34134002	C	T	BRWD1	ENSCAFG00000010037	ENSCAFT00000015967	synonymous_variant	5955	5955	1985	T	acG/acA	rs851078701	LOW	-1	SNV
CMT-121	31	34135446	C	T	BRWD1	ENSCAFG00000010037	ENSCAFT00000015967	missense_variant	5503	5503	1835	E/K	Gaa/Aaa	-	MODERATE	-1	SNV
CMT-340	31	34135996	A	G	BRWD1	ENSCAFG00000010037	ENSCAFT00000015967	synonymous_variant	4953	4953	1651	D	gaT/gaC	rs851168280	LOW	-1	SNV
CMT-644	X	62130552	C	G	BRWD3	491984	XM_005641529.1	missense_variant	1225	947	316	R/T	aGa/aCa	-	MODERATE	-1	SNV
CMT-149	X	62160143	GC	AA	BRWD3	491984	XM_005641529.1	missense_variant	639-640	361-362	121	A/F	GCt/TTt	-	MODERATE	-1	INDEL
CMT-033	20	57944644	T	C	BSG	ENSCAFG00000019717	ENSCAFT00000031352	synonymous_variant	1061	324	108	K	aaA/aaG	rs850795947	LOW	-1	SNV
CMT-480	20	39616663	C	T	BSN	484769	XM_541885.3	synonymous_variant	4443	4332	1444	E	gaG/gaA	rs852782343	LOW	-1	SNV
CMT-603	20	39617847	G	A	BSN	484769	XM_541885.3	missense_variant	3259	3148	1050	R/W	Cgg/Tgg	-	MODERATE	-1	SNV
CMT-048	20	39618015	C	T	BSN	484769	XM_541885.3	missense_variant	3091	2980	994	E/K	Gag/Aag	-	MODERATE	-1	SNV
CMT-402	11	67725934	T	C	BSPRY	481682	XM_538804.2	missense_variant	811	811	271	Y/H	Tat/Cat	-	MODERATE	1	SNV
CMT-651	3	64640875	T	A	BST1	ENSCAFG00000015312	ENSCAFT00000024315	missense_variant	185	185	62	E/V	gAg/gTg	-	MODERATE	-1	SNV
CMT-785	28	6509151	GAAGGATGG	-	BTAF1	ENSCAFG00000007355	ENSCAFT00000011817	splice_acceptor_variant,coding_sequence_variant,intron_variant	?-5411	?-5411	?-1804	-	-	-	HIGH	1	INDEL
CMT-033	21	36345023	G	A	BTBD10	476861	XM_846785.3	missense_variant	615	377	126	A/V	gCa/gTa	rs850526114	MODERATE	-1	SNV
CMT-033	10	31209514	C	T	BTBD11	ENSCAFG00000001793	ENSCAFT00000002814	synonymous_variant	2580	2580	860	T	acG/acA	rs851253598	LOW	-1	SNV
CMT-340	10	31477842	A	G	BTBD11	ENSCAFG00000001793	ENSCAFT00000002814	synonymous_variant	579	579	193	S	agT/agC	-	LOW	-1	SNV
CMT-439	28	31963831	C	A	BTBD16	ENSCAFG00000012534	ENSCAFT00000019901	missense_variant	416	416	139	P/H	cCc/cAc	-	MODERATE	1	SNV
CMT-033	28	31978013	A	G	BTBD16	ENSCAFG00000012534	ENSCAFT00000019901	missense_variant	889	889	297	T/A	Acc/Gcc	rs852378513	MODERATE	1	SNV
CMT-156	15	15512917	-	GGGT	BTBD19	ENSCAFG00000030713	ENSCAFT00000042943	frameshift_variant	584-585	584-585	195	R/RPX	cgg/cgACCCg	-	HIGH	-1	INDEL
CMT-156	15	15512918	-	A	BTBD19	ENSCAFG00000030713	ENSCAFT00000042943	frameshift_variant	583-584	583-584	195	R/LX	cgg/cTgg	-	HIGH	-1	INDEL
CMT-033	20	56999942	GC	-	BTBD2	485074	XM_005633241.1	frameshift_variant	227-228	227-228	76	G/X	gGC/g	rs851374331	HIGH	1	INDEL
CMT-157	20	57000045	CA	GG	BTBD2	485074	XM_005633241.1	missense_variant	330-331	330-331	110-111	ST/SA	tcCAcg/tcGGcg	-	MODERATE	1	INDEL
CMT-157	20	57000048	G	C	BTBD2	485074	XM_005633241.1	synonymous_variant	333	333	111	T	acG/acC	-	LOW	1	SNV
CMT-033	24	10482481	G	A	BTBD3	477154	XM_005634781.1	synonymous_variant	1227	1227	409	Y	taC/taT	rs851181993	LOW	-1	SNV
CMT-774	24	10482679	T	A	BTBD3	477154	XM_005634781.1	synonymous_variant	1029	1029	343	T	acA/acT	-	LOW	-1	SNV
CMT-659	8	62447003	C	T	BTBD7	ENSCAFG00000017600	ENSCAFT00000027905	missense_variant	2207	2101	701	A/T	Gct/Act	-	MODERATE	-1	SNV
CMT-241	6	56757521	G	A	BTBD8	612373	XM_850104.3	missense_variant	5136	4961	1654	A/V	gCa/gTa	-	MODERATE	-1	SNV
CMT-480	31	14095125	G	A	BTG3	ENSCAFG00000008295	ENSCAFT00000013164	synonymous_variant	719	135	45	H	caC/caT	rs23704218	LOW	-1	SNV
CMT-033	17	35212500	G	A	BUB1	ENSCAFG00000007062	ENSCAFT00000044974	synonymous_variant	2367	2367	789	V	gtC/gtT	rs22624070	LOW	-1	SNV
CMT-634	17	35212500	G	A	BUB1	ENSCAFG00000007062	ENSCAFT00000044974	synonymous_variant	2367	2367	789	V	gtC/gtT	rs22624070	LOW	-1	SNV
CMT-084	17	35244928	CAAAAAAAAAAAAAAAAAAAAAAT	-	BUB1	ENSCAFG00000007062	ENSCAFT00000044974	splice_acceptor_variant,intron_variant	-	-	-	-	-	-	HIGH	-1	INDEL
CMT-111	17	35244928	CAAAAAAAAAAAAAAAAAAAAAAT	-	BUB1	ENSCAFG00000007062	ENSCAFT00000044974	splice_acceptor_variant,intron_variant	-	-	-	-	-	-	HIGH	-1	INDEL
CMT-407	17	35244929	AAAAAAAAAAAAAAAAAAAAAATCA	-	BUB1	ENSCAFG00000007062	ENSCAFT00000044974	splice_acceptor_variant,intron_variant	-	-	-	-	-	-	HIGH	-1	INDEL
CMT-033	30	7397585	T	C	BUB1B	608350	XM_005638239.1	synonymous_variant	2059	1827	609	T	acT/acC	rs851199340	LOW	1	SNV
CMT-471	30	7409770	G	-	BUB1B	608350	XM_005638239.1	frameshift_variant	3350	3118	1040	G/X	Ggg/gg	-	HIGH	1	INDEL
CMT-077	14	31191231	A	G	BZW2	ENSCAFG00000002424	ENSCAFT00000003813	missense_variant	300	255	85	I/M	atA/atG	-	MODERATE	1	SNV
CMT-021	14	31215752	A	G	BZW2	ENSCAFG00000002424	ENSCAFT00000003813	missense_variant	1264	1219	407	N/D	Aac/Gac	-	MODERATE	1	SNV
CMT-417	10	68738171	G	A	C10H2orf42	ENSCAFG00000003329	ENSCAFT00000005328	synonymous_variant	1671	1380	460	F	ttC/ttT	rs8555014	LOW	-1	SNV
CMT-538	10	55246966	G	A	C10H2orf73	ENSCAFG00000002740	ENSCAFT00000004347	missense_variant	498	226	76	G/R	Ggg/Agg	-	MODERATE	1	SNV
CMT-033	11	22183007	G	A	C11H5orf15	ENSCAFG00000029752	ENSCAFT00000047354	missense_variant	1144	170	57	T/I	aCt/aTt	rs851467674	MODERATE	-1	SNV
CMT-233	11	51626062	C	T	C11H9orf131	ENSCAFG00000001967	ENSCAFT00000049674	synonymous_variant	630	630	210	S	agC/agT	-	LOW	1	SNV
CMT-667	11	45683838	C	T	C11H9orf72	ENSCAFG00000001720	ENSCAFT00000002695	synonymous_variant	786	327	109	T	acG/acA	rs851125466	LOW	-1	SNV
CMT-099	11	66334964	G	A	C11H9orf84	100687399	XM_003431611.3	missense_variant	681	572	191	S/F	tCt/tTt	-	MODERATE	-1	SNV
CMT-283	12	458483	A	G	C12H6orf136	ENSCAFG00000000416	ENSCAFT00000038720	synonymous_variant	462	462	154	R	agA/agG	rs8940368	LOW	1	SNV
CMT-456	12	459096	A	G	C12H6orf136	ENSCAFG00000000416	ENSCAFT00000038720	synonymous_variant	603	603	201	L	ctA/ctG	rs22185359	LOW	1	SNV
CMT-377	12	17390535	C	G	C12H6orf141	ENSCAFG00000030374	ENSCAFT00000046018	missense_variant	125	125	42	A/G	gCg/gGg	-	MODERATE	1	SNV
CMT-377	12	17390541	-	C	C12H6orf141	ENSCAFG00000030374	ENSCAFT00000046018	frameshift_variant	130-131	130-131	44	G/AX	ggg/gCgg	-	HIGH	1	INDEL
CMT-033	12	17390680	T	C	C12H6orf141	ENSCAFG00000030374	ENSCAFT00000046018	synonymous_variant	270	270	90	T	acT/acC	rs851616277	LOW	1	SNV
CMT-033	12	17390716	G	A	C12H6orf141	ENSCAFG00000030374	ENSCAFT00000046018	synonymous_variant	306	306	102	G	ggG/ggA	rs851859370	LOW	1	SNV
CMT-318	12	5432454	G	A	C12H6orf222	608356	XM_845363.3	missense_variant,splice_region_variant	1628	1628	543	S/F	tCt/tTt	-	MODERATE	-1	SNV
CMT-659	12	5439674	T	C	C12H6orf222	608356	XM_845363.3	synonymous_variant	552	552	184	E	gaA/gaG	rs852198582	LOW	-1	SNV
CMT-577	15	29194243	TCTTTTTTC	-	C15H12orf29	ENSCAFG00000005995	ENSCAFT00000009677	inframe_deletion	915-923	915-923	305-308	NLFS/K	aaTCTTTTTTCa/aaa	-	MODERATE	1	INDEL
CMT-033	15	55969412	C	T	C15H4orf45	ENSCAFG00000008705	ENSCAFT00000013820	synonymous_variant	572	450	150	R	agG/agA	rs850549399	LOW	-1	SNV
CMT-033	15	55969444	G	T	C15H4orf45	ENSCAFG00000008705	ENSCAFT00000013820	missense_variant	540	418	140	H/N	Cac/Aac	rs852313819	MODERATE	-1	SNV
CMT-033	16	45194408	C	A	C16H4orf47	ENSCAFG00000023845	ENSCAFT00000036895	missense_variant	868	787	263	A/S	Gca/Tca	rs852368190	MODERATE	-1	SNV
CMT-033	16	45194430	G	A	C16H4orf47	ENSCAFG00000023845	ENSCAFT00000036895	synonymous_variant	846	765	255	A	gcC/gcT	rs852558483	LOW	-1	SNV
CMT-634	16	45202226	G	A	C16H4orf47	ENSCAFG00000023845	ENSCAFT00000036895	synonymous_variant	471	390	130	P	ccC/ccT	rs852549303	LOW	-1	SNV
CMT-634	16	45202277	G	A	C16H4orf47	ENSCAFG00000023845	ENSCAFT00000036895	synonymous_variant	420	339	113	Y	taC/taT	rs851657299	LOW	-1	SNV
CMT-092	16	36995650	G	A	C16H8orf48	ENSCAFG00000006778	ENSCAFT00000010912	missense_variant	1082	686	229	R/Q	cGa/cAa	-	MODERATE	1	SNV
CMT-107	17	60136288	-	ACCACCACCACC	C17H1orf56	ENSCAFG00000023491	ENSCAFT00000036142	inframe_insertion	1817-1818	825-826	275-276	-/TTTT	-/ACCACCACCACC	-	MODERATE	1	INDEL
CMT-227	17	60136308	-	CAG	C17H1orf56	ENSCAFG00000023491	ENSCAFT00000036142	inframe_insertion	1837-1838	845-846	282	T/TS	acc/acCAGc	rs851383333	MODERATE	1	INDEL
CMT-247	17	60136308	-	CAG	C17H1orf56	ENSCAFG00000023491	ENSCAFT00000036142	inframe_insertion	1837-1838	845-846	282	T/TS	acc/acCAGc	rs851383333	MODERATE	1	INDEL
CMT-678	17	60136308	-	CAG	C17H1orf56	ENSCAFG00000023491	ENSCAFT00000036142	inframe_insertion	1837-1838	845-846	282	T/TS	acc/acCAGc	rs851383333	MODERATE	1	INDEL
CMT-033	17	39472189	CC	TT	C17H2orf68	612043	XM_005630485.1	missense_variant	380-381	161-162	54	T/I	aCC/aTT	-	MODERATE	1	INDEL
CMT-033	17	20630212	A	G	C17H2orf70	ENSCAFG00000029876	ENSCAFT00000047720	missense_variant	301	197	66	K/R	aAa/aGa	rs851391911	MODERATE	1	SNV
CMT-033	17	20630313	C	T	C17H2orf70	ENSCAFG00000029876	ENSCAFT00000047720	missense_variant	402	298	100	R/C	Cgc/Tgc	rs850836453	MODERATE	1	SNV
CMT-452	17	49233101	T	A	C17H2orf78	ENSCAFG00000008793	ENSCAFT00000013965	missense_variant	1145	1145	382	Q/L	cAg/cTg	rs851973736	MODERATE	-1	SNV
CMT-644	18	42432466	C	T	C18H11orf49	ENSCAFG00000008942	ENSCAFT00000014221	synonymous_variant	339	339	113	P	ccG/ccA	-	LOW	-1	SNV
CMT-667	18	51354392	C	-	C18H11orf68	ENSCAFG00000031323	ENSCAFT00000043026	frameshift_variant	532	483	161	R/X	cgC/cg	-	HIGH	1	INDEL
CMT-523	18	31580645	T	C	C18H11orf74	ENSCAFG00000006799	ENSCAFT00000010943	missense_variant	275	252	84	I/M	atA/atG	rs852553272	MODERATE	-1	SNV
CMT-059	18	53234714	-	CT	C18H11orf95	ENSCAFG00000015061	ENSCAFT00000023904	frameshift_variant	380-381	380-381	127	A/AX	gcc/gcCTc	-	HIGH	1	INDEL
CMT-737	19	30700731	CAGC	-	C19H2orf76	476116	XM_005631911.1	splice_acceptor_variant,coding_sequence_variant,intron_variant	?-427	?-320	?-107	-	-	-	HIGH	1	INDEL
CMT-480	14	22898153	-	TATT	C1GALT1	ENSCAFG00000002227	ENSCAFT00000003498	frameshift_variant,splice_region_variant	1077-1078	1077-1078	359-360	-/YX	-/TATT	rs852391468	HIGH	1	INDEL
CMT-496	1	21118791	G	A	C1H18orf54	ENSCAFG00000000147	ENSCAFT00000000238	missense_variant	1168	938	313	S/F	tCt/tTt	-	MODERATE	-1	SNV
CMT-577	1	5032116	G	C	C1H18orf63	100685065	XM_005615316.1	missense_variant	2111	2098	700	H/D	Cat/Gat	rs21936663	MODERATE	-1	SNV
CMT-033	1	5032877	C	T	C1H18orf63	100685065	XM_005615316.1	missense_variant	1529	1516	506	G/S	Ggc/Agc	rs21965431	MODERATE	-1	SNV
CMT-332	1	5055476	A	T	C1H18orf63	100685065	XM_005615316.1	missense_variant	367	354	118	N/K	aaT/aaA	rs852455116	MODERATE	-1	SNV
CMT-033	1	5057982	C	T	C1H18orf63	100685065	XM_005615316.1	synonymous_variant	277	264	88	V	gtG/gtA	rs852666450	LOW	-1	SNV
CMT-190	1	113337257	C	T	C1H19orf47	ENSCAFG00000005372	ENSCAFT00000008640	synonymous_variant	432	432	144	I	atC/atT	-	LOW	1	SNV
CMT-247	2	76670129	CG	-	C1QA	ENSCAFG00000031290	ENSCAFT00000048751	frameshift_variant	14-15	14-15	5	A/X	gCG/g	-	HIGH	-1	INDEL
CMT-033	9	18524632	C	G	C1QL1	490931	XM_548054.4	synonymous_variant	318	30	10	P	ccC/ccG	rs852538533	LOW	1	SNV
CMT-033	4	50371767	G	A	C1QTNF2	ENSCAFG00000029901	ENSCAFT00000043580	synonymous_variant	492	378	126	K	aaG/aaA	rs850970604	LOW	1	SNV
CMT-638	27	37960332	T	C	C1R	ENSCAFG00000014220	ENSCAFT00000022610	synonymous_variant	1935	1935	645	D	gaT/gaC	rs853055152	LOW	1	SNV
CMT-033	27	37942249	TAGAGGTGTCTACACCTA	-	C1RL	486713	XM_543840.4	inframe_deletion	552-569	500-517	167-173	VEVSTPM/V	gTAGAGGTGTCTACACCTAtg/gtg	rs850917122	MODERATE	1	INDEL
CMT-033	20	50385211	C	T	C20H19orf38	ENSCAFG00000017628	ENSCAFT00000027948	missense_variant	226	83	28	S/N	aGc/aAc	rs22851386	MODERATE	-1	SNV
CMT-033	20	55864427	C	T	C20H19orf71	100686723	XM_003432802.2	missense_variant	262	242	81	R/Q	cGg/cAg	rs851695650	MODERATE	-1	SNV
CMT-033	20	31833150	G	A	C20H3orf67	476572	XM_005632365.1	synonymous_variant	810	180	60	G	ggG/ggA	rs22913755	LOW	1	SNV
CMT-099	20	31851195	C	T	C20H3orf67	476572	XM_005632365.1	synonymous_variant	1356	726	242	S	agC/agT	-	LOW	1	SNV
CMT-332	10	23613868	A	C	C22orf46	100683920	XM_003431486.2	missense_variant	2749	2695	899	Y/D	Tat/Gat	rs853138206	MODERATE	-1	SNV
CMT-638	10	23613868	A	C	C22orf46	100683920	XM_003431486.2	missense_variant	2749	2695	899	Y/D	Tat/Gat	rs853138206	MODERATE	-1	SNV
CMT-685	10	23614612	C	T	C22orf46	100683920	XM_003431486.2	missense_variant	2005	1951	651	E/K	Gaa/Aaa	rs852443230	MODERATE	-1	SNV
CMT-332	10	23615616	T	C	C22orf46	100683920	XM_003431486.2	missense_variant	1001	947	316	E/G	gAg/gGg	rs852119507	MODERATE	-1	SNV
CMT-336	10	23616109	A	G	C22orf46	100683920	XM_003431486.2	missense_variant	508	454	152	F/L	Ttc/Ctc	-	MODERATE	-1	SNV
CMT-178	25	42984734	T	C	C25H2orf72	ENSCAFG00000010752	ENSCAFT00000017101	missense_variant	323	323	108	L/P	cTg/cCg	-	MODERATE	1	SNV
CMT-603	25	42984840	CC	-	C25H2orf72	ENSCAFG00000010752	ENSCAFT00000017101	frameshift_variant	429-430	429-430	143-144	GP/GX	ggCCcg/ggcg	-	HIGH	1	INDEL
CMT-206	25	42984887	T	C	C25H2orf72	ENSCAFG00000010752	ENSCAFT00000017101	missense_variant	476	476	159	L/P	cTg/cCg	-	MODERATE	1	SNV
CMT-400	25	42984887	T	C	C25H2orf72	ENSCAFG00000010752	ENSCAFT00000017101	missense_variant	476	476	159	L/P	cTg/cCg	-	MODERATE	1	SNV
CMT-206	25	42987998	A	G	C25H2orf72	ENSCAFG00000010752	ENSCAFT00000017101	synonymous_variant	654	654	218	A	gcA/gcG	-	LOW	1	SNV
CMT-107	25	42991729	A	G	C25H2orf72	ENSCAFG00000010752	ENSCAFT00000017101	missense_variant	737	737	246	D/G	gAt/gGt	rs851534335	MODERATE	1	SNV
CMT-107	25	42991735	A	G	C25H2orf72	ENSCAFG00000010752	ENSCAFT00000017101	missense_variant	743	743	248	E/G	gAg/gGg	rs850997906	MODERATE	1	SNV
CMT-021	25	42991780	A	-	C25H2orf72	ENSCAFG00000010752	ENSCAFT00000017101	frameshift_variant	788	788	263	E/X	gAg/gg	rs851400240	HIGH	1	INDEL
CMT-114	25	42991780	A	-	C25H2orf72	ENSCAFG00000010752	ENSCAFT00000017101	frameshift_variant	788	788	263	E/X	gAg/gg	rs851400240	HIGH	1	INDEL
CMT-257	25	42991780	A	-	C25H2orf72	ENSCAFG00000010752	ENSCAFT00000017101	frameshift_variant	788	788	263	E/X	gAg/gg	rs851400240	HIGH	1	INDEL
CMT-336	25	42991780	A	-	C25H2orf72	ENSCAFG00000010752	ENSCAFT00000017101	frameshift_variant	788	788	263	E/X	gAg/gg	rs851400240	HIGH	1	INDEL
CMT-435	25	42991780	A	-	C25H2orf72	ENSCAFG00000010752	ENSCAFT00000017101	frameshift_variant	788	788	263	E/X	gAg/gg	rs851400240	HIGH	1	INDEL
CMT-054	25	42991846	A	C	C25H2orf72	ENSCAFG00000010752	ENSCAFT00000017101	missense_variant	854	854	285	D/A	gAc/gCc	rs850688150	MODERATE	1	SNV
CMT-054	25	42991850	G	C	C25H2orf72	ENSCAFG00000010752	ENSCAFT00000017101	synonymous_variant	858	858	286	P	ccG/ccC	rs852343674	LOW	1	SNV
CMT-033	25	27244943	G	A	C25H8orf74	ENSCAFG00000008111	ENSCAFT00000012911	missense_variant	832	832	278	L/F	Ctt/Ttt	rs850697018	MODERATE	-1	SNV
CMT-033	26	28745440	C	T	C26H22orf15	100683105	XM_005636561.1	synonymous_variant	592	306	102	Q	caG/caA	rs851838324	LOW	-1	SNV
CMT-033	26	29769099	G	A	C26H22orf39	486423	XM_543549.3	synonymous_variant	693	693	231	A	gcG/gcA	rs853019580	LOW	1	SNV
CMT-033	27	31792222	C	T	C27H12orf60	ENSCAFG00000012974	ENSCAFT00000020587	synonymous_variant	654	654	218	A	gcG/gcA	rs851562844	LOW	-1	SNV
CMT-033	27	31792426	A	G	C27H12orf60	ENSCAFG00000012974	ENSCAFT00000020587	synonymous_variant	450	450	150	N	aaT/aaC	rs852837037	LOW	-1	SNV
CMT-355	27	31792426	A	G	C27H12orf60	ENSCAFG00000012974	ENSCAFT00000020587	synonymous_variant	450	450	150	N	aaT/aaC	rs852837037	LOW	-1	SNV
CMT-033	2	9964352	C	T	C2H10orf67	608288	XM_005617072.1	synonymous_variant	1710	1710	570	N	aaC/aaT	rs850926236	LOW	1	SNV
CMT-495	2	83714715	G	A	C2H1orf158	ENSCAFG00000016366	ENSCAFT00000025953	synonymous_variant	360	360	120	N	aaC/aaT	-	LOW	-1	SNV
CMT-033	30	4182992	G	A	C30H15orf41	ENSCAFG00000008431	ENSCAFT00000013391	synonymous_variant	192	192	64	A	gcG/gcA	rs23648771	LOW	1	SNV
CMT-613	32	21657719	-	CCCCCCCCCCC	C32H4orf54	ENSCAFG00000030753	ENSCAFT00000044107	frameshift_variant	1022-1023	1022-1023	341	G/GGGGX	gga/ggGGGGGGGGGGGa	-	HIGH	-1	INDEL
CMT-615	32	21657719	-	CCCCCCCCCCC	C32H4orf54	ENSCAFG00000030753	ENSCAFT00000044107	frameshift_variant	1022-1023	1022-1023	341	G/GGGGX	gga/ggGGGGGGGGGGGa	-	HIGH	-1	INDEL
CMT-613	32	21657724	T	C	C32H4orf54	ENSCAFG00000030753	ENSCAFT00000044107	synonymous_variant	1017	1017	339	G	ggA/ggG	-	LOW	-1	SNV
CMT-615	32	21657724	T	C	C32H4orf54	ENSCAFG00000030753	ENSCAFT00000044107	synonymous_variant	1017	1017	339	G	ggA/ggG	-	LOW	-1	SNV
CMT-093	32	21657724	TCCT	-	C32H4orf54	ENSCAFG00000030753	ENSCAFT00000044107	frameshift_variant	1014-1017	1014-1017	338-339	GG/X	ggAGGA/gg	-	HIGH	-1	INDEL
CMT-355	32	21658189	C	A	C32H4orf54	ENSCAFG00000030753	ENSCAFT00000044107	synonymous_variant	552	552	184	A	gcG/gcT	rs23737203	LOW	-1	SNV
CMT-355	32	21658199	C	G	C32H4orf54	ENSCAFG00000030753	ENSCAFT00000044107	missense_variant	542	542	181	R/P	cGc/cCc	rs23737228	MODERATE	-1	SNV
CMT-119	33	19606	TA	CT	C33H3orf38	606769	XM_843159.4	missense_variant	984-985	900-901	300-301	NI/NL	aaTAta/aaCTta	-	MODERATE	1	INDEL
CMT-150	33	19622	G	-	C33H3orf38	606769	XM_843159.4	frameshift_variant	1000	916	306	G/X	Ggt/gt	-	HIGH	1	INDEL
CMT-030	3	74570827	CCCCCGGAGCC	-	C3H4orf19	ENSCAFG00000028673	ENSCAFT00000043587	frameshift_variant	717-727	717-727	239-243	AAPGA/AX	gcGGCTCCGGGGGct/gcct	-	HIGH	-1	INDEL
CMT-634	4	8189792	G	C	C4H1orf131	479205	XM_536347.4	missense_variant	86	10	4	E/Q	Gag/Cag	-	MODERATE	1	SNV
CMT-634	4	8189830	G	A	C4H1orf131	479205	XM_536347.4	synonymous_variant	124	48	16	R	cgG/cgA	rs851631418	LOW	1	SNV
CMT-033	4	67678293	A	T	C4H5orf51	ENSCAFG00000029142	ENSCAFT00000044940	missense_variant	1048	571	191	L/I	Tta/Ata	rs24068089	MODERATE	-1	SNV
CMT-245	11	73974607	G	-	C5	ENSCAFG00000003591	ENSCAFT00000005779	frameshift_variant	3675	3675	1225	F/X	ttC/tt	-	HIGH	-1	INDEL
CMT-651	11	73974607	GA	G	C5	ENSCAFG00000003591	ENSCAFT00000005779	synonymous_variant	3674-3675	3674-3675	1225	F	tTC/tTT	-	LOW	-1	INDEL
CMT-651	11	73974607	GA	G	C5	ENSCAFG00000003591	ENSCAFT00000005779	frameshift_variant	3674-3675	3674-3675	1225	F/X	tTC/tC	-	HIGH	-1	INDEL
CMT-660	11	73974607	G	-	C5	ENSCAFG00000003591	ENSCAFT00000005779	frameshift_variant	3675	3675	1225	F/X	ttC/tt	-	HIGH	-1	INDEL
CMT-392	11	73981902	ACC	TTT	C5	ENSCAFG00000003591	ENSCAFT00000005779	splice_donor_variant,coding_sequence_variant	3154-?	3154-?	1052-?	-	-	-	HIGH	-1	INDEL
CMT-392	11	73981907	G	T	C5	ENSCAFG00000003591	ENSCAFT00000005779	missense_variant	3151	3151	1051	Q/K	Caa/Aaa	-	MODERATE	-1	SNV
CMT-630	5	21169647	C	T	C5H11orf52	ENSCAFG00000031968	ENSCAFT00000046121	missense_variant	206	206	69	R/K	aGg/aAg	rs24175336	MODERATE	-1	SNV
CMT-245	5	21169954	-	TGCTGCTGC	C5H11orf52	ENSCAFG00000031968	ENSCAFT00000046121	inframe_insertion	122-123	122-123	41	H/QQQH	cac/caGCAGCAGCAc	rs852662943	MODERATE	-1	INDEL
CMT-630	5	21169954	-	TGCTGCTGC	C5H11orf52	ENSCAFG00000031968	ENSCAFT00000046121	inframe_insertion	122-123	122-123	41	H/QQQH	cac/caGCAGCAGCAc	rs852662943	MODERATE	-1	INDEL
CMT-459	5	18960470	C	T	C5H11orf71	ENSCAFG00000013519	ENSCAFT00000021447	synonymous_variant	339	339	113	R	cgC/cgT	-	LOW	1	SNV
CMT-678	5	70773821	C	T	C5H16orf46	ENSCAFG00000020015	ENSCAFT00000031850	synonymous_variant	1160	969	323	H	caC/caT	rs24206462	LOW	1	SNV
CMT-417	5	43436782	T	C	C5H1orf141	100683430	XM_005620331.1	splice_donor_variant	-	-	-	-	-	rs24208271	HIGH	1	SNV
CMT-239	4	68298552	C	T	C6	479348	XM_005619360.1	stop_gained	1778	1600	534	R/*	Cga/Tga	-	HIGH	1	SNV
CMT-332	4	68312780	A	C	C6	479348	XM_005619360.1	missense_variant	2694	2516	839	K/T	aAg/aCg	-	MODERATE	1	SNV
CMT-074	6	16752836	GG	-	C6H16orf58	ENSCAFG00000016936	ENSCAFT00000026800	frameshift_variant	372-373	229-230	77	G/X	GGg/g	-	HIGH	1	INDEL
CMT-033	6	16752917	A	G	C6H16orf58	ENSCAFG00000016936	ENSCAFT00000026800	missense_variant	453	310	104	T/A	Acc/Gcc	rs24316385	MODERATE	1	SNV
CMT-188	6	33151030	CAGA	-	C6H16orf72	ENSCAFG00000018981	ENSCAFT00000030142	frameshift_variant	419-422	119-122	40-41	VW/X	gTCTGg/gg	-	HIGH	-1	INDEL
CMT-523	6	36402594	C	T	C6H16orf89	ENSCAFG00000019120	ENSCAFT00000030366	missense_variant	1167	1067	356	P/L	cCg/cTg	rs851434615	MODERATE	1	SNV
CMT-523	6	36402611	A	C	C6H16orf89	ENSCAFG00000019120	ENSCAFT00000030366	missense_variant	1184	1084	362	T/P	Act/Cct	rs852909299	MODERATE	1	SNV
CMT-400	6	18052763	G	T	C6H16orf92	100685829	XM_003434810.2	missense_variant	268	50	17	R/M	aGg/aTg	-	MODERATE	1	SNV
CMT-033	6	9369873	G	A	C6H7orf43	ENSCAFG00000030613	ENSCAFT00000047914	synonymous_variant	918	918	306	P	ccG/ccA	rs851253052	LOW	1	SNV
CMT-026	4	68462876	T	C	C7	ENSCAFG00000018608	ENSCAFT00000029541	missense_variant	2033	1756	586	K/E	Aaa/Gaa	rs851217072	MODERATE	-1	SNV
CMT-417	7	45035676	G	A	C7H18orf25	ENSCAFG00000017637	ENSCAFT00000027969	synonymous_variant	459	459	153	A	gcC/gcT	rs851396570	LOW	-1	SNV
CMT-290	7	6162855	G	-	C7H1orf116	609248	XM_846468.3	frameshift_variant	858	831	277	P/X	ccC/cc	-	HIGH	-1	INDEL
CMT-321	5	52589444	C	A	C8A	ENSCAFG00000018949	ENSCAFT00000030097	synonymous_variant	1608	1488	496	L	ctG/ctT	-	LOW	-1	SNV
CMT-613	8	35540993	CT	-	C8H14orf39	100683486	XM_003435142.2	splice_acceptor_variant	-	-	-	-	-	-	HIGH	-1	INDEL
CMT-033	9	31654103	A	-	C9H17orf67	ENSCAFG00000029483	ENSCAFT00000047386	frameshift_variant	17	17	6	L/X	tTg/tg	rs851774482	HIGH	-1	INDEL
CMT-439	9	55323257	C	G	C9H9orf16	ENSCAFG00000031985	ENSCAFT00000043317	missense_variant	26	26	9	G/A	gGc/gCc	rs850981845	MODERATE	-1	SNV
CMT-142	11	65194922	T	C	C9orf152	ENSCAFG00000029601	ENSCAFT00000045607	missense_variant	74	74	25	E/G	gAg/gGg	-	MODERATE	-1	SNV
CMT-374	1	107669881	C	T	CA11	ENSCAFG00000030245	ENSCAFT00000006320	synonymous_variant	12	12	4	A	gcC/gcT	rs852164127	LOW	1	SNV
CMT-033	5	62360549	G	A	CA6	ENSCAFG00000019708	ENSCAFT00000031340	synonymous_variant	184	165	55	R	agG/agA	rs852761917	LOW	1	SNV
CMT-246	5	62377465	C	T	CA6	ENSCAFG00000019708	ENSCAFT00000031340	missense_variant	821	802	268	P/S	Ccc/Tcc	-	MODERATE	1	SNV
CMT-306	22	2371194	C	T	CAB39L	ENSCAFG00000004408	ENSCAFT00000007107	synonymous_variant	199	135	45	S	tcC/tcT	-	LOW	1	SNV
CMT-033	4	13716198	G	A	CABCOCO1	ENSCAFG00000012979	ENSCAFT00000048778	missense_variant	477	224	75	R/H	cGt/cAt	-	MODERATE	1	SNV
CMT-340	26	28377783	G	A	CABIN1	486403	XM_005636559.1	missense_variant	5849	5524	1842	R/W	Cgg/Tgg	-	MODERATE	-1	SNV
CMT-157	26	28458459	C	T	CABIN1	486403	XM_005636559.1	synonymous_variant	3811	3486	1162	K	aaG/aaA	-	LOW	-1	SNV
CMT-033	26	28490157	A	G	CABIN1	486403	XM_005636559.1	synonymous_variant	1315	990	330	N	aaT/aaC	rs23302132	LOW	-1	SNV
CMT-271	7	65124072	-	GGG	CABLES1	ENSCAFG00000018207	ENSCAFT00000047170	inframe_insertion	492-493	492-493	164-165	-/P	-/CCC	-	MODERATE	-1	INDEL
CMT-317	7	65124175	-	GGCGGCCGTGCCGGCGGT	CABLES1	ENSCAFG00000018207	ENSCAFT00000047170	inframe_insertion	389-390	389-390	130	P/PPPARPP	cct/ccACCGCCGGCACGGCCGCCt	-	MODERATE	-1	INDEL
CMT-271	7	65124440	C	T	CABLES1	ENSCAFG00000018207	ENSCAFT00000047170	missense_variant	124	124	42	G/S	Ggc/Agc	-	MODERATE	-1	SNV
CMT-317	5	45587896	C	A	CACHD1	479541	XM_536680.4	synonymous_variant	1641	1641	547	P	ccG/ccT	-	LOW	-1	SNV
CMT-033	X	42309122	G	A	CACNA1F	480915	XM_005642089.1	missense_variant	4178	4178	1393	A/V	gCg/gTg	rs850914407	MODERATE	-1	SNV
CMT-009	X	42314046	G	T	CACNA1F	ENSCAFG00000015873	ENSCAFT00000025182	missense_variant	3251	3251	1084	T/N	aCc/aAc	-	MODERATE	-1	SNV
CMT-033	9	26512522	A	G	CACNA1G	491083	XM_005624647.1	synonymous_variant	3324	2808	936	T	acA/acG	rs852787322	LOW	1	SNV
CMT-150	9	26525929	C	T	CACNA1G	491083	XM_005624647.1	synonymous_variant	5010	4494	1498	D	gaC/gaT	-	LOW	1	SNV
CMT-060	9	26544036	A	C	CACNA1G	491083	XM_005624647.1	synonymous_variant	7623	7107	2369	P	ccA/ccC	-	LOW	1	SNV
CMT-033	6	39511488	T	C	CACNA1H	403533	XM_537016.3	synonymous_variant	6783	6783	2261	A	gcA/gcG	rs24377290	LOW	-1	SNV
CMT-033	6	39512167	T	C	CACNA1H	403533	XM_537016.3	missense_variant	6296	6296	2099	Q/R	cAg/cGg	rs9182824	MODERATE	-1	SNV
CMT-033	6	39512459	C	T	CACNA1H	403533	XM_537016.3	synonymous_variant	6105	6105	2035	A	gcG/gcA	rs24329834	LOW	-1	SNV
CMT-033	6	39515276	C	T	CACNA1H	403533	XM_537016.3	synonymous_variant	5430	5430	1810	A	gcG/gcA	rs8806462	LOW	-1	SNV
CMT-033	6	39524700	A	G	CACNA1H	403533	XM_537016.3	synonymous_variant	2859	2859	953	N	aaT/aaC	rs853181926	LOW	-1	SNV
CMT-033	6	39526309	A	G	CACNA1H	403533	XM_537016.3	synonymous_variant	2718	2718	906	G	ggT/ggC	rs8965188	LOW	-1	SNV
CMT-374	6	39526592	C	T	CACNA1H	403533	XM_537016.3	missense_variant	2435	2435	812	S/N	aGc/aAc	-	MODERATE	-1	SNV
CMT-452	6	39526687	G	A	CACNA1H	403533	XM_537016.3	synonymous_variant	2340	2340	780	C	tgC/tgT	-	LOW	-1	SNV
CMT-033	6	39527693	C	T	CACNA1H	403533	XM_537016.3	synonymous_variant	2148	2148	716	S	tcG/tcA	rs8945300	LOW	-1	SNV
CMT-148	6	39527836	C	T	CACNA1H	403533	XM_537016.3	missense_variant	2005	2005	669	V/M	Gtg/Atg	-	MODERATE	-1	SNV
CMT-033	6	39533346	C	T	CACNA1H	ENSCAFG00000019596	ENSCAFT00000027134	synonymous_variant	408	408	136	P	ccG/ccA	rs851850410	LOW	-1	SNV
CMT-603	10	25381954	G	C	CACNA1I	481243	XM_538364.4	missense_variant	6186	6065	2022	P/R	cCg/cGg	-	MODERATE	-1	SNV
CMT-084	10	25387491	C	T	CACNA1I	481243	XM_538364.4	synonymous_variant	5299	5178	1726	P	ccG/ccA	rs8581797	LOW	-1	SNV
CMT-638	10	25388968	G	A	CACNA1I	481243	XM_538364.4	synonymous_variant	4877	4756	1586	L	Ctg/Ttg	rs851809109	LOW	-1	SNV
CMT-033	10	25395692	G	A	CACNA1I	481243	XM_538364.4	synonymous_variant	4300	4179	1393	V	gtC/gtT	-	LOW	-1	SNV
CMT-271	10	25403326	C	T	CACNA1I	481243	XM_538364.4	synonymous_variant	3274	3153	1051	P	ccG/ccA	-	LOW	-1	SNV
CMT-077	10	25422738	C	A	CACNA1I	481243	XM_538364.4	missense_variant	1094	973	325	V/L	Gtg/Ttg	-	MODERATE	-1	SNV
CMT-449	7	2126252	C	T	CACNA1S	ENSCAFG00000010884	ENSCAFT00000017400	missense_variant	717	515	172	P/L	cCc/cTc	-	MODERATE	1	SNV
CMT-182	20	38929716	G	A	CACNA2D2	ENSCAFG00000010431	ENSCAFT00000044034	missense_variant	310	310	104	V/M	Gtg/Atg	-	MODERATE	1	SNV
CMT-033	20	38982437	C	T	CACNA2D2	ENSCAFG00000010431	ENSCAFT00000044034	synonymous_variant	1374	1374	458	T	acC/acT	rs851530039	LOW	1	SNV
CMT-153	20	35312923	C	T	CACNA2D3	476585	XM_005633184.1	missense_variant	1345	1345	449	D/N	Gat/Aat	-	MODERATE	-1	SNV
CMT-021	9	13578946	G	C	CACNG5	ENSCAFG00000031724	ENSCAFT00000047939	synonymous_variant	864	687	229	G	ggC/ggG	-	LOW	-1	SNV
CMT-634	1	103243174	G	A	CACNG6	484315	XM_541431.3	missense_variant	1581	59	20	A/V	gCg/gTg	rs852543603	MODERATE	-1	SNV
CMT-577	1	103278515	C	T	CACNG7	ENSCAFG00000029738	ENSCAFT00000046764	missense_variant	950	685	229	G/S	Ggc/Agc	-	MODERATE	-1	SNV
CMT-250	1	103263116	GAGGAG	-	CACNG8	611498	XM_005616850.1	inframe_deletion	34-39	34-39	2019-12-13	LL/-	CTCCTC/-	-	MODERATE	-1	INDEL
CMT-272	20	55806817	A	G	CACTIN	ENSCAFG00000019208	ENSCAFT00000030495	synonymous_variant	559	504	168	K	aaA/aaG	rs9197703	LOW	1	SNV
CMT-033	28	29027621	G	A	CACUL1	ENSCAFG00000012009	ENSCAFT00000019069	synonymous_variant	468	468	156	L	ctC/ctT	rs852220733	LOW	-1	SNV
CMT-129	5	18156522	ACA	-	CADM1	479432	XM_005619737.1	inframe_deletion	1601-1603	1090-1092	364	T/-	ACA/-	rs852360207	MODERATE	1	INDEL
CMT-283	5	18156522	ACA	-	CADM1	479432	XM_005619737.1	inframe_deletion	1601-1603	1090-1092	364	T/-	ACA/-	rs852360207	MODERATE	1	INDEL
CMT-026	31	1965192	G	A	CADM2	487680	XM_005638747.1	synonymous_variant	1388	900	300	N	aaC/aaT	rs852907647	LOW	-1	SNV
CMT-711	27	34855724	GCCGGAGAA	-	CAFA-T2R12	ENSCAFG00000024377	ENSCAFT00000037655	inframe_deletion	40-48	40-48	14-16	AGE/-	GCCGGAGAA/-	-	MODERATE	1	INDEL
CMT-033	27	34856248	C	T	CAFA-T2R12	ENSCAFG00000024377	ENSCAFT00000037655	synonymous_variant	564	564	188	F	ttC/ttT	rs8844613	LOW	1	SNV
CMT-613	27	34748985	CCCACCCC	-	CAFA-T2R67	ENSCAFG00000024386	ENSCAFT00000037665	frameshift_variant	344-351	344-351	115-117	SHP/X	tCCCACCCC/t	-	HIGH	1	INDEL
CMT-613	27	34748994	G	T	CAFA-T2R67	ENSCAFG00000024386	ENSCAFT00000037665	missense_variant	353	353	118	C/F	tGt/tTt	-	MODERATE	1	SNV
CMT-033	27	34749096	C	T	CAFA-T2R67	ENSCAFG00000024386	ENSCAFT00000037665	missense_variant	455	455	152	T/M	aCg/aTg	rs852758545	MODERATE	1	SNV
CMT-033	27	34749356	T	C	CAFA-T2R67	ENSCAFG00000024386	ENSCAFT00000037665	missense_variant	715	715	239	F/L	Ttt/Ctt	rs852152167	MODERATE	1	SNV
CMT-103	27	1528405	A	G	CALCOCO1	ENSCAFG00000006699	ENSCAFT00000010788	missense_variant	579	226	76	R/G	Agg/Ggg	rs23408836	MODERATE	1	SNV
CMT-203	16	13123280	TCTCCCTCTCCCTCTCCTTCTCCCTCTCCCTCTCCT	-	CALD1	ENSCAFG00000003169	ENSCAFT00000005101	inframe_deletion	833-868	833-868	278-290	KEREREKERERER/R	aAGGAGAGGGAGAGGGAGAAGGAGAGGGAGAGGGAGAgg/agg	-	MODERATE	-1	INDEL
CMT-247	16	13123286	TCTCCCTCTCCTTCTCCCTCTCCCTCTCCT	-	CALD1	ENSCAFG00000003169	ENSCAFT00000005101	inframe_deletion	833-862	833-862	278-288	KEREREKERER/R	aAGGAGAGGGAGAGGGAGAAGGAGAGGGAGAgg/agg	-	MODERATE	-1	INDEL
CMT-678	16	13123295	-	C	CALD1	ENSCAFG00000003169	ENSCAFT00000005101	frameshift_variant	853-854	853-854	285	E/GX	gag/gGag	-	HIGH	-1	INDEL
CMT-686	16	13123295	-	C	CALD1	ENSCAFG00000003169	ENSCAFT00000005101	frameshift_variant	853-854	853-854	285	E/GX	gag/gGag	-	HIGH	-1	INDEL
CMT-187	16	13123297	TT	-	CALD1	ENSCAFG00000003169	ENSCAFT00000005101	frameshift_variant	850-851	850-851	284	K/X	AAg/g	-	HIGH	-1	INDEL
CMT-678	16	13123298	-	CTCCCTCTCCCTCTCCC	CALD1	ENSCAFG00000003169	ENSCAFT00000005101	frameshift_variant	850-851	850-851	284	K/REREREX	aag/aGGGAGAGGGAGAGGGAGag	-	HIGH	-1	INDEL
CMT-686	16	13123298	-	CTCCCTCTCCC	CALD1	ENSCAFG00000003169	ENSCAFT00000005101	frameshift_variant	850-851	850-851	284	K/REREX	aag/aGGGAGAGGGAGag	-	HIGH	-1	INDEL
CMT-187	16	13123300	TCCCTCTCCCTCTCCT	-	CALD1	ENSCAFG00000003169	ENSCAFT00000005101	frameshift_variant	833-848	833-848	278-283	KERERE/X	aAGGAGAGGGAGAGGGAg/ag	-	HIGH	-1	INDEL
CMT-360	16	13123304	TCTCCCTCTCCT	-	CALD1	ENSCAFG00000003169	ENSCAFT00000005101	inframe_deletion	833-844	833-844	278-282	KERER/R	aAGGAGAGGGAGAgg/agg	-	MODERATE	-1	INDEL
CMT-033	16	13193196	G	A	CALD1	608135	XM_005629599.1	synonymous_variant	588	60	20	L	ctC/ctT	rs852341989	LOW	-1	SNV
CMT-581	16	13193196	G	A	CALD1	608135	XM_005629599.1	synonymous_variant	588	60	20	L	ctC/ctT	rs852341989	LOW	-1	SNV
CMT-634	1	56977974	A	C	CALHM4	ENSCAFG00000000891	ENSCAFT00000001383	synonymous_variant	870	870	290	R	cgA/cgC	rs21965031	LOW	1	SNV
CMT-603	7	8266571	A	G	CAMK1G	ENSCAFG00000011909	ENSCAFT00000018919	synonymous_variant	1113	696	232	K	aaA/aaG	rs24423387	LOW	1	SNV
CMT-480	4	24246606	C	A	CAMK2G	ENSCAFG00000015161	ENSCAFT00000024095	synonymous_variant	1902	1902	634	R	cgG/cgT	-	LOW	-1	SNV
CMT-667	4	24277972	G	A	CAMK2G	ENSCAFG00000015161	ENSCAFT00000024095	synonymous_variant	306	306	102	I	atC/atT	-	LOW	-1	SNV
CMT-168	10	47126587	CAG	TTT	CAMKMT	ENSCAFG00000002546	ENSCAFT00000004013	splice_acceptor_variant,intron_variant	-	-	-	-	-	-	HIGH	1	INDEL
CMT-737	10	47162217	CCTCAAGC	-	CAMKMT	ENSCAFG00000002546	ENSCAFT00000004013	splice_acceptor_variant,coding_sequence_variant,intron_variant	?-624	?-624	?-208	-	-	-	HIGH	1	INDEL
CMT-156	5	61340165	G	T	CAMTA1	612806	XM_005620471.1	missense_variant	1225	1113	371	Q/H	caG/caT	-	MODERATE	1	SNV
CMT-725	5	61340898	C	T	CAMTA1	612806	XM_005620471.1	stop_gained	1958	1846	616	Q/*	Cag/Tag	-	HIGH	1	SNV
CMT-262	5	61408035	C	T	CAMTA1	612806	XM_005620471.1	synonymous_variant	4354	4242	1414	T	acC/acT	-	LOW	1	SNV
CMT-059	20	5789878	C	G	CAND2	ENSCAFG00000004904	ENSCAFT00000007922	missense_variant	1026	370	124	G/R	Ggc/Cgc	-	MODERATE	-1	SNV
CMT-033	20	5790192	C	G	CAND2	ENSCAFG00000004904	ENSCAFT00000007922	missense_variant	712	56	19	G/A	gGg/gCg	rs851291104	MODERATE	-1	SNV
CMT-652	12	12595772	-	CT	CAPN11	ENSCAFG00000001960	ENSCAFT00000003123	frameshift_variant	1258-1259	1258-1259	420	T/TX	act/aCTct	-	HIGH	1	INDEL
CMT-033	7	40346620	T	C	CAPN2	ENSCAFG00000016416	ENSCAFT00000026024	synonymous_variant	867	867	289	E	gaA/gaG	rs24430495	LOW	-1	SNV
CMT-033	30	9329381	A	G	CAPN3	100856545	XM_005638291.1	missense_variant	393	157	53	I/V	Atc/Gtc	rs23616180	MODERATE	1	SNV
CMT-033	X	84357938	T	C	CAPN6	ENSCAFG00000018175	ENSCAFT00000028872	synonymous_variant	1201	1083	361	T	acA/acG	rs853018261	LOW	-1	SNV
CMT-033	X	84359487	A	G	CAPN6	ENSCAFG00000018175	ENSCAFT00000028872	synonymous_variant	742	624	208	V	gtT/gtC	rs850595336	LOW	-1	SNV
CMT-360	18	33710942	T	-	CAPRIN1	ENSCAFG00000007104	ENSCAFT00000011405	frameshift_variant	975	918	306	Q/X	caA/ca	-	HIGH	-1	INDEL
CMT-118	18	33733582	CCGCCGCCG	-	CAPRIN1	ENSCAFG00000007104	ENSCAFT00000011405	inframe_deletion	146-154	89-97	30-33	AAAG/G	gCGGCGGCGGgg/ggg	-	MODERATE	-1	INDEL
CMT-033	27	17554292	C	T	CAPRIN2	477653	XM_005637428.1	synonymous_variant	2481	2481	827	S	tcC/tcT	rs852279917	LOW	1	SNV
CMT-033	27	17560247	G	A	CAPRIN2	477653	XM_005637428.1	synonymous_variant	3234	3234	1078	P	ccG/ccA	rs851297332	LOW	1	SNV
CMT-033	27	28362342	T	C	CAPZA3	ENSCAFG00000012506	ENSCAFT00000019853	synonymous_variant	678	678	226	A	gcA/gcG	rs851204464	LOW	-1	SNV
CMT-153	10	27068668	A	C	CARD10	481268	XM_005625902.1	splice_acceptor_variant	-	-	-	-	-	-	HIGH	1	SNV
CMT-033	4	68539528	C	T	CARD6	100688481	XM_005619368.1	synonymous_variant	2064	2034	678	R	agG/agA	rs851294678	LOW	-1	SNV
CMT-456	4	68539867	T	C	CARD6	100688481	XM_005619368.1	synonymous_variant	1725	1695	565	E	gaA/gaG	rs852256944	LOW	-1	SNV
CMT-678	4	68539867	T	C	CARD6	100688481	XM_005619368.1	synonymous_variant	1725	1695	565	E	gaA/gaG	rs852256944	LOW	-1	SNV
CMT-630	20	50334235	C	-	CARM1	484947	XM_005632880.1	frameshift_variant	846	846	282	L/X	ctG/ct	-	HIGH	-1	INDEL
CMT-033	35	23512166	C	T	CARMIL1	488249	XM_005640089.1	synonymous_variant	2653	2479	827	L	Ctg/Ttg	-	LOW	1	SNV
CMT-097	5	81803706	G	T	CARMIL2	479683	XM_536814.4	synonymous_variant	276	168	56	L	ctC/ctA	-	LOW	-1	SNV
CMT-354	8	4070804	A	C	CARMIL3	ENSCAFG00000011712	ENSCAFT00000018562	synonymous_variant	3082	2914	972	R	Agg/Cgg	-	LOW	1	SNV
CMT-033	27	22365323	A	G	CASC1	486630	XM_005637429.1	missense_variant	1316	1273	425	I/V	Att/Gtt	rs852733002	MODERATE	1	SNV
CMT-033	27	22368862	C	T	CASC1	486630	XM_005637429.1	synonymous_variant	1930	1887	629	S	agC/agT	rs851638030	LOW	1	SNV
CMT-074	27	22368900	-	TT	CASC1	486630	XM_005637429.1	frameshift_variant	1967-1968	1924-1925	642	L/LX	cta/cTTta	-	HIGH	1	INDEL
CMT-360	14	20000726	T	G	CASD1	ENSCAFG00000002093	ENSCAFT00000003314	stop_gained	490	416	139	L/*	tTa/tGa	-	HIGH	1	SNV
CMT-405	9	5027486	G	C	CASKIN2	ENSCAFG00000004787	ENSCAFT00000007714	missense_variant	2052	1360	454	A/P	Gca/Cca	rs851735445	MODERATE	1	SNV
CMT-414	9	5028097	G	A	CASKIN2	ENSCAFG00000004787	ENSCAFT00000007714	missense_variant	2325	1633	545	E/K	Gag/Aag	-	MODERATE	1	SNV
CMT-634	38	22014344	C	G	CASQ1	ENSCAFG00000012470	ENSCAFT00000019796	synonymous_variant	948	948	316	L	ctG/ctC	rs852882199	LOW	-1	SNV
CMT-634	38	22014350	C	T	CASQ1	ENSCAFG00000012470	ENSCAFT00000019796	synonymous_variant	942	942	314	P	ccG/ccA	rs851249330	LOW	-1	SNV
CMT-290	38	22020079	G	C	CASQ1	ENSCAFG00000012470	ENSCAFT00000019796	missense_variant	67	67	23	L/V	Ctg/Gtg	-	MODERATE	-1	SNV
CMT-659	33	25431902	G	C	CASR	ENSCAFG00000011790	ENSCAFT00000018760	synonymous_variant	3098	2571	857	V	gtG/gtC	rs23798165	LOW	1	SNV
CMT-033	33	25431989	C	G	CASR	ENSCAFG00000011790	ENSCAFT00000018760	synonymous_variant	3185	2658	886	R	cgC/cgG	rs851326137	LOW	1	SNV
CMT-577	3	12962826	G	A	CAST	479148	XM_005618073.1	synonymous_variant	752	661	221	L	Cta/Tta	rs23607839	LOW	-1	SNV
CMT-577	3	12967812	A	G	CAST	479148	XM_005618073.1	missense_variant	558	467	156	M/T	aTg/aCg	rs850890785	MODERATE	-1	SNV
CMT-026	2	85212897	T	C	CASZ1	ENSCAFG00000016771	ENSCAFT00000026548	synonymous_variant	4281	4281	1427	H	caT/caC	-	LOW	1	SNV
CMT-084	30	10473828	CA	AG	CATSPER2	ENSCAFG00000013189	ENSCAFT00000020945	missense_variant	1259-1260	1257-1258	419-420	NA/NS	aaTGct/aaCTct	-	MODERATE	-1	INDEL
CMT-785	8	945556	T	A	CATSPERB	ENSCAFG00000010820	ENSCAFT00000017205	missense_variant	2174	2044	682	I/F	Att/Ttt	-	MODERATE	-1	SNV
CMT-236	8	1050187	G	A	CATSPERB	ENSCAFG00000010820	ENSCAFT00000017205	synonymous_variant	226	96	32	H	caC/caT	-	LOW	-1	SNV
CMT-577	20	54274721	T	C	CATSPERD	ENSCAFG00000018769	ENSCAFT00000029784	missense_variant	1447	1447	483	S/G	Agc/Ggc	rs852226825	MODERATE	-1	SNV
CMT-033	11	57459669	A	G	CAVIN4	ENSCAFG00000002581	ENSCAFT00000004060	synonymous_variant	510	510	170	L	ctA/ctG	rs22151308	LOW	1	SNV
CMT-495	5	64517530	T	C	CBFA2T3	489660	XM_005620565.1	synonymous_variant	1839	1635	545	S	agT/agC	rs850649283	LOW	1	SNV
CMT-184	5	14624480	A	G	CBL	ENSCAFG00000012100	ENSCAFT00000019218	missense_variant	1138	1138	380	C/R	Tgt/Cgt	-	MODERATE	-1	SNV
CMT-033	33	11457904	A	G	CBLB	ENSCAFG00000009793	ENSCAFT00000015552	synonymous_variant	399	399	133	Y	taT/taC	rs850747771	LOW	-1	SNV
CMT-538	33	11457904	A	G	CBLB	ENSCAFG00000009793	ENSCAFT00000015552	synonymous_variant	399	399	133	Y	taT/taC	rs850747771	LOW	-1	SNV
CMT-613	33	11458128	GTCTGACCT	-	CBLB	ENSCAFG00000009793	ENSCAFT00000015552	splice_acceptor_variant,coding_sequence_variant	?-175	?-175	?-59	-	-	-	HIGH	-1	INDEL
CMT-033	24	41260170	A	G	CBLN4	ENSCAFG00000011882	ENSCAFT00000018870	missense_variant	583	583	195	Y/H	Tac/Cac	rs23182038	MODERATE	-1	SNV
CMT-100	1	89097926	C	T	CBWD2	ENSCAFG00000001943	ENSCAFT00000003076	missense_variant	706	447	149	M/I	atG/atA	-	MODERATE	-1	SNV
CMT-033	20	48550198	G	A	CC2D1A	ENSCAFG00000016566	ENSCAFT00000026254	missense_variant	2859	2578	860	R/W	Cgg/Tgg	rs851836821	MODERATE	-1	SNV
CMT-033	20	48554871	A	G	CC2D1A	ENSCAFG00000016566	ENSCAFT00000026254	missense_variant	1726	1445	482	V/A	gTc/gCc	rs22863377	MODERATE	-1	SNV
CMT-033	20	48557239	C	T	CC2D1A	ENSCAFG00000016566	ENSCAFT00000026254	missense_variant	1047	766	256	A/T	Gcc/Acc	rs852340454	MODERATE	-1	SNV
CMT-033	20	48561729	C	T	CC2D1A	ENSCAFG00000016566	ENSCAFT00000026254	missense_variant	823	542	181	R/Q	cGg/cAg	rs852478414	MODERATE	-1	SNV
CMT-638	20	48561729	C	T	CC2D1A	ENSCAFG00000016566	ENSCAFT00000026254	missense_variant	823	542	181	R/Q	cGg/cAg	rs852478414	MODERATE	-1	SNV
CMT-033	20	48561953	A	G	CC2D1A	ENSCAFG00000016566	ENSCAFT00000026254	missense_variant	697	416	139	I/T	aTc/aCc	rs850733738	MODERATE	-1	SNV
CMT-084	3	64802453	C	A	CC2D2A	479086	XM_005618567.1	missense_variant	2105	1909	637	D/Y	Gat/Tat	-	MODERATE	-1	SNV
CMT-586	3	64859301	CTCCTTTG	-	CC2D2A	479086	XM_005618567.1	splice_acceptor_variant,coding_sequence_variant,intron_variant	?-238	?-42	?-14	-	-	-	HIGH	-1	INDEL
CMT-033	20	47098942	C	T	CCDC105	ENSCAFG00000016167	ENSCAFT00000025660	missense_variant	1127	1127	376	G/D	gGc/gAc	rs852147701	MODERATE	-1	SNV
CMT-033	20	47099315	G	A	CCDC105	ENSCAFG00000016167	ENSCAFT00000025660	synonymous_variant	879	879	293	C	tgC/tgT	rs852097408	LOW	-1	SNV
CMT-033	20	47104786	G	A	CCDC105	ENSCAFG00000016167	ENSCAFT00000025660	synonymous_variant	210	210	70	P	ccC/ccT	rs852312856	LOW	-1	SNV
CMT-033	16	45179619	T	C	CCDC110	475626	XM_532840.5	synonymous_variant	2484	2484	828	N	aaT/aaC	rs22496506	LOW	1	SNV
CMT-686	11	5034353	CTGT	-	CCDC112	474638	XM_005626355.1	splice_acceptor_variant,intron_variant	-	-	-	-	-	-	HIGH	-1	INDEL
CMT-033	23	11848383	T	C	CCDC13	ENSCAFG00000005361	ENSCAFT00000008625	missense_variant	1785	1633	545	T/A	Aca/Gca	rs23146435	MODERATE	-1	SNV
CMT-678	9	522211	C	G	CCDC137	ENSCAFG00000005770	ENSCAFT00000038251	missense_variant	216	216	72	M/I	atG/atC	-	MODERATE	-1	SNV
CMT-033	10	35043137	C	T	CCDC138	610991	XM_005625972.1	synonymous_variant	1181	1056	352	R	agG/agA	-	LOW	-1	SNV
CMT-136	33	26959896	G	A	CCDC14	ENSCAFG00000012197	ENSCAFT00000019371	missense_variant	2195	2195	732	S/F	tCc/tTc	-	MODERATE	-1	SNV
CMT-033	33	26990405	G	A	CCDC14	ENSCAFG00000012197	ENSCAFT00000019371	synonymous_variant	1188	1188	396	D	gaC/gaT	rs852710481	LOW	-1	SNV
CMT-278	36	22449731	TGGAATA	-	CCDC141	ENSCAFG00000014079	ENSCAFT00000022353	frameshift_variant	4125-4131	4125-4131	1375-1377	GIP/X	ggTATTCCA/gg	-	HIGH	-1	INDEL
CMT-033	36	22461646	G	A	CCDC141	ENSCAFG00000014079	ENSCAFT00000022353	missense_variant	3908	3908	1303	P/L	cCa/cTa	rs851548330	MODERATE	-1	SNV
CMT-033	17	48656251	C	A	CCDC142	612253	XM_849992.3	missense_variant	991	869	290	P/H	cCc/cAc	rs853115531	MODERATE	1	SNV
CMT-033	17	48656974	A	G	CCDC142	612253	XM_849992.3	missense_variant	1320	1198	400	T/A	Acc/Gcc	rs22591605	MODERATE	1	SNV
CMT-737	5	9426067	CAAAGTCCG	-	CCDC15	ENSCAFG00000010996	ENSCAFT00000017503	inframe_deletion	2797-2805	2797-2805	933-935	RTL/-	CGGACTTTG/-	-	MODERATE	-1	INDEL
CMT-632	5	9487194	A	G	CCDC15	ENSCAFG00000010996	ENSCAFT00000017503	synonymous_variant	1341	1341	447	L	ctT/ctC	rs851002170	LOW	-1	SNV
CMT-033	26	23514541	G	A	CCDC157	100687232	XM_003433423.2	synonymous_variant	1489	1107	369	G	ggG/ggA	rs852009965	LOW	1	SNV
CMT-033	26	23516782	G	T	CCDC157	100687232	XM_003433423.2	synonymous_variant	2035	1653	551	L	ctG/ctT	rs850793705	LOW	1	SNV
CMT-033	26	23518672	C	A	CCDC157	100687232	XM_003433423.2	missense_variant	2408	2026	676	Q/K	Cag/Aag	rs851291263	MODERATE	1	SNV
CMT-033	32	962073	G	A	CCDC158	478436	XM_005639090.1	synonymous_variant	3438	3088	1030	L	Cta/Tta	rs852083738	LOW	-1	SNV
CMT-033	32	962098	G	A	CCDC158	478436	XM_005639090.1	synonymous_variant	3413	3063	1021	P	ccC/ccT	rs850897468	LOW	-1	SNV
CMT-033	32	1023322	G	T	CCDC158	478436	XM_005639090.1	synonymous_variant	1589	1239	413	T	acC/acA	rs23782119	LOW	-1	SNV
CMT-033	32	1039761	T	G	CCDC158	478436	XM_005639090.1	synonymous_variant	446	96	32	S	tcA/tcC	rs852080322	LOW	-1	SNV
CMT-227	12	66204767	A	G	CCDC162P	612235	XM_005627693.1	missense_variant	1909	1757	586	E/G	gAa/gGa	-	MODERATE	1	SNV
CMT-033	12	66270134	G	A	CCDC162P	612235	XM_005627693.1	missense_variant	4011	3859	1287	A/T	Gcc/Acc	rs850662990	MODERATE	1	SNV
CMT-613	22	52229946	CCTCAAAAA	-	CCDC168	100855512	XM_005634064.1	inframe_deletion	19355-19363	19220-19228	6407-6410	IFEE/K	aTTTTTGAGGaa/aaa	-	MODERATE	-1	INDEL
CMT-033	22	52233248	T	C	CCDC168	100855512	XM_005634064.1	missense_variant	16061	15926	5309	E/G	gAa/gGa	rs851306736	MODERATE	-1	SNV
CMT-452	22	52233489	T	C	CCDC168	100855512	XM_005634064.1	missense_variant	15820	15685	5229	K/E	Aaa/Gaa	rs23000307	MODERATE	-1	SNV
CMT-374	22	52234234	C	T	CCDC168	100855512	XM_005634064.1	synonymous_variant	15075	14940	4980	R	agG/agA	rs23000315	LOW	-1	SNV
CMT-033	22	52234263	C	T	CCDC168	100855512	XM_005634064.1	missense_variant	15046	14911	4971	A/T	Gca/Aca	rs852890853	MODERATE	-1	SNV
CMT-374	22	52234560	T	G	CCDC168	100855512	XM_005634064.1	missense_variant	14749	14614	4872	M/L	Atg/Ctg	rs852345104	MODERATE	-1	SNV
CMT-374	22	52234602	T	C	CCDC168	100855512	XM_005634064.1	missense_variant	14707	14572	4858	S/G	Agc/Ggc	rs852690001	MODERATE	-1	SNV
CMT-452	22	52234672	C	A	CCDC168	100855512	XM_005634064.1	missense_variant	14637	14502	4834	E/D	gaG/gaT	rs851550606	MODERATE	-1	SNV
CMT-033	15	14736994	CAAGGGACT	-	CCDC17	100684386	XM_005629055.1	inframe_deletion	1068-1076	412-420	138-140	QGT/-	CAAGGGACT/-	-	MODERATE	1	INDEL
CMT-033	8	34735233	C	G	CCDC175	ENSCAFG00000015570	ENSCAFT00000024684	missense_variant	2453	2003	668	G/A	gGa/gCa	rs852390664	MODERATE	-1	SNV
CMT-033	8	34767414	C	T	CCDC175	ENSCAFG00000015570	ENSCAFT00000024684	synonymous_variant	1584	1134	378	E	gaG/gaA	rs853028923	LOW	-1	SNV
CMT-685	8	34792157	A	C	CCDC175	ENSCAFG00000015570	ENSCAFT00000024684	missense_variant	529	79	27	S/A	Tcc/Gcc	-	MODERATE	-1	SNV
CMT-033	8	43337083	G	T	CCDC177	ENSCAFG00000016579	ENSCAFT00000026250	synonymous_variant	1273	1273	425	R	Cgg/Agg	-	LOW	-1	SNV
CMT-319	8	43338197	-	CGCCGCCGC	CCDC177	ENSCAFG00000016579	ENSCAFT00000026250	inframe_insertion	159-160	159-160	53-54	-/AAA	-/GCGGCGGCG	-	MODERATE	-1	INDEL
CMT-630	8	43338197	-	CGCCGCCGCCGC	CCDC177	ENSCAFG00000016579	ENSCAFT00000026250	inframe_insertion	159-160	159-160	53-54	-/AAAA	-/GCGGCGGCGGCG	-	MODERATE	-1	INDEL
CMT-332	6	55887803	T	G	CCDC18	479946	XM_005621903.1	missense_variant	1856	1780	594	K/Q	Aaa/Caa	rs851502139	MODERATE	-1	SNV
CMT-638	6	55914579	GAAAATCAG	-	CCDC18	479946	XM_005621903.1	inframe_deletion	918-926	842-850	281-284	TDFQ/K	aCTGATTTTCaa/aaa	-	MODERATE	-1	INDEL
CMT-102	6	55917792	-	CCCCGC	CCDC18	479946	XM_005621903.1	inframe_insertion	197-198	121-122	41	A/GGA	gcc/gGCGGGGcc	-	MODERATE	-1	INDEL
CMT-033	11	54686873	G	A	CCDC180	ENSCAFG00000002403	ENSCAFT00000003771	missense_variant	1457	1457	486	R/H	cGt/cAt	rs852721493	MODERATE	1	SNV
CMT-093	11	54693973	T	G	CCDC180	ENSCAFG00000002403	ENSCAFT00000003771	missense_variant	1750	1750	584	C/G	Tgc/Ggc	-	MODERATE	1	SNV
CMT-033	11	54703242	G	A	CCDC180	ENSCAFG00000002403	ENSCAFT00000003771	missense_variant	3059	3059	1020	R/K	aGa/aAa	rs22084140	MODERATE	1	SNV
CMT-033	11	54707049	A	G	CCDC180	474769	XM_005626991.1	missense_variant	2821	2821	941	R/G	Aga/Gga	rs852331737	MODERATE	1	SNV
CMT-652	11	54722600	C	T	CCDC180	ENSCAFG00000002403	ENSCAFT00000003771	missense_variant	4532	4532	1511	P/L	cCc/cTc	rs850620456	MODERATE	1	SNV
CMT-374	9	48769268	-	CTT	CCDC183	100683781	XM_005625091.1	stop_gained	927-928	845-846	282	W/*R	tgg/tgAAGg	rs852957764	HIGH	-1	INDEL
CMT-033	9	48770868	C	T	CCDC183	ENSCAFG00000019559	ENSCAFT00000031097	missense_variant	466	466	156	D/N	Gac/Aac	rs8857695	MODERATE	-1	SNV
CMT-033	9	48770978	A	G	CCDC183	ENSCAFG00000019559	ENSCAFT00000031097	missense_variant,splice_region_variant	454	454	152	W/R	Tgg/Cgg	rs8857696	MODERATE	-1	SNV
CMT-033	38	19949910	A	C	CCDC190	609338	XM_005640847.1	synonymous_variant	863	798	266	V	gtA/gtC	rs24037467	LOW	1	SNV
CMT-456	33	18245196	C	T	CCDC191	ENSCAFG00000010755	ENSCAFT00000017106	missense_variant	2251	2251	751	V/M	Gtg/Atg	rs852570231	MODERATE	-1	SNV
CMT-719	33	18269464	G	A	CCDC191	ENSCAFG00000010755	ENSCAFT00000017106	missense_variant	1648	1648	550	R/C	Cgc/Tgc	-	MODERATE	-1	SNV
CMT-033	11	16944783	G	C	CCDC192	ENSCAFG00000000625	ENSCAFT00000000961	synonymous_variant	772	690	230	L	ctG/ctC	-	LOW	1	SNV
CMT-116	11	16944783	G	C	CCDC192	ENSCAFG00000000625	ENSCAFT00000000961	synonymous_variant	772	690	230	L	ctG/ctC	-	LOW	1	SNV
CMT-009	8	63077607	C	T	CCDC197	102152550	XM_005623757.1	synonymous_variant	577	186	62	Y	taC/taT	-	LOW	1	SNV
CMT-417	8	32999089	G	T	CCDC198	611129	XM_005623436.1	missense_variant	856	667	223	Q/K	Caa/Aaa	rs851751683	MODERATE	-1	SNV
CMT-033	30	37473285	A	G	CCDC33	ENSCAFG00000017833	ENSCAFT00000045389	missense_variant	2812	2812	938	T/A	Act/Gct	rs850949206	MODERATE	1	SNV
CMT-737	21	48065360	CGCTCTAGG	-	CCDC34	485424	XM_542543.4	splice_acceptor_variant,coding_sequence_variant,intron_variant	?-463	?-442	?-148	-	-	-	HIGH	-1	INDEL
CMT-033	34	13917485	A	C	CCDC39	ENSCAFG00000011540	ENSCAFT00000018319	missense_variant	2722	2722	908	L/V	Tta/Gta	rs852206438	MODERATE	-1	SNV
CMT-667	9	1622364	A	C	CCDC40	483351	XM_005624024.1	splice_donor_variant	-	-	-	-	-	-	HIGH	-1	SNV
CMT-667	9	1622367	T	C	CCDC40	483351	XM_005624024.1	missense_variant,splice_region_variant	2889	2858	953	K/R	aAg/aGg	-	MODERATE	-1	SNV
CMT-417	5	33440292	G	T	CCDC42	ENSCAFG00000017374	ENSCAFT00000027525	missense_variant	835	746	249	A/E	gCa/gAa	-	MODERATE	-1	SNV
CMT-026	33	12685240	CTCTGGG	-	CCDC54	ENSCAFG00000009807	ENSCAFT00000015571	frameshift_variant	656-662	656-662	219-221	TLG/X	aCTCTGGGa/aa	-	HIGH	1	INDEL
CMT-644	33	12685240	CTCTGGG	-	CCDC54	ENSCAFG00000009807	ENSCAFT00000015571	frameshift_variant	656-662	656-662	219-221	TLG/X	aCTCTGGGa/aa	-	HIGH	1	INDEL
CMT-033	15	24373279	C	T	CCDC59	ENSCAFG00000023758	ENSCAFT00000036738	synonymous_variant	141	141	47	G	ggG/ggA	-	LOW	-1	SNV
CMT-459	20	33716137	TT	-	CCDC66	ENSCAFG00000008112	ENSCAFT00000012913	frameshift_variant	2627-2628	2317-2318	773	N/X	AAc/c	-	HIGH	-1	INDEL
CMT-756	22	259397	C	T	CCDC70	ENSCAFG00000004278	ENSCAFT00000006865	missense_variant	167	167	56	R/H	cGc/cAc	rs850592924	MODERATE	-1	SNV
CMT-630	20	40033845	G	A	CCDC71	608874	XM_005632556.1	missense_variant	129	7	3	V/M	Gtg/Atg	-	MODERATE	1	SNV
CMT-271	27	42484035	G	A	CCDC77	ENSCAFG00000015784	ENSCAFT00000025012	missense_variant	613	613	205	V/I	Gta/Ata	-	MODERATE	1	SNV
CMT-346	33	17139619	-	GGCGCGGGG	CCDC80	ENSCAFG00000010530	ENSCAFT00000016737	inframe_insertion	278-279	278-279	93	P/PPAP	ccg/ccCCCCGCGCCg	-	MODERATE	-1	INDEL
CMT-033	21	13597542	T	C	CCDC83	ENSCAFG00000004494	ENSCAFT00000007244	synonymous_variant	43	15	5	A	gcA/gcG	rs852485812	LOW	-1	SNV
CMT-033	18	51375630	G	A	CCDC85B	ENSCAFG00000013138	ENSCAFT00000020859	synonymous_variant	237	237	79	D	gaC/gaT	-	LOW	-1	SNV
CMT-033	8	67932306	C	T	CCDC85C	612483	XM_850213.3	synonymous_variant	1482	1482	494	P	ccG/ccA	rs851002778	LOW	-1	SNV
CMT-111	18	55432870	C	T	CCDC86	ENSCAFG00000016456	ENSCAFT00000026081	missense_variant	710	710	237	R/H	cGc/cAc	-	MODERATE	-1	SNV
CMT-033	18	50760801	T	G	CCDC87	611893	XM_849617.3	missense_variant	1454	1366	456	L/V	Ttg/Gtg	rs851010019	MODERATE	1	SNV
CMT-033	18	52727280	G	A	CCDC88B	483762	XM_005631539.1	missense_variant	2905	2846	949	P/L	cCa/cTa	rs852627546	MODERATE	-1	SNV
CMT-092	8	62148277	G	A	CCDC88C	480418	XM_005623925.1	synonymous_variant	4110	4065	1355	C	tgC/tgT	-	LOW	-1	SNV
CMT-033	21	15890917	C	T	CCDC90B	ENSCAFG00000004593	ENSCAFT00000007404	synonymous_variant	135	135	45	D	gaC/gaT	rs23010180	LOW	1	SNV
CMT-456	21	15890917	C	T	CCDC90B	ENSCAFG00000004593	ENSCAFT00000007404	synonymous_variant	135	135	45	D	gaC/gaT	rs23010180	LOW	1	SNV
CMT-033	30	7517462	T	C	CCDC9B	100856207	XM_003640034.2	synonymous_variant	1509	1509	503	Q	caA/caG	rs850987924	LOW	-1	SNV
CMT-290	X	42984490	G	T	CCNB3	ENSCAFG00000015996	ENSCAFT00000025370	missense_variant	3003	2832	944	L/F	ttG/ttT	-	MODERATE	1	SNV
CMT-128	18	48505008	C	T	CCND1	ENSCAFG00000010700	ENSCAFT00000017023	missense_variant	965	782	261	C/Y	tGt/tAt	-	MODERATE	-1	SNV
CMT-033	3	21065822	G	A	CCNH	479156	XM_005618142.1	missense_variant	1135	973	325	V/I	Gta/Ata	-	MODERATE	1	SNV
CMT-033	19	37776953	C	T	CCNT2	476126	XM_005631939.1	missense_variant	749	707	236	T/M	aCg/aTg	rs8757230	MODERATE	1	SNV
CMT-678	19	37782236	A	T	CCNT2	476126	XM_005631939.1	missense_variant	1377	1335	445	L/F	ttA/ttT	-	MODERATE	1	SNV
CMT-033	2	1412177	G	A	CCNY	606967	XM_005616930.1	synonymous_variant	607	594	198	I	atC/atT	rs851305973	LOW	-1	SNV
CMT-667	2	1476829	TCTTT	-	CCNY	606967	XM_005616930.1	splice_acceptor_variant,coding_sequence_variant,intron_variant	?-141	?-128	?-43	-	-	-	HIGH	-1	INDEL
CMT-100	20	42308204	C	T	CCR2	ENSCAFG00000013786	ENSCAFT00000021891	synonymous_variant	495	495	165	T	acG/acA	-	LOW	-1	SNV
CMT-402	20	42308359	C	T	CCR2	ENSCAFG00000013786	ENSCAFT00000021891	missense_variant	340	340	114	A/T	Gcc/Acc	-	MODERATE	-1	SNV
CMT-340	20	42383297	T	G	CCR3	448802	XM_005632316.1	synonymous_variant	1403	951	317	A	gcA/gcC	rs852474199	LOW	-1	SNV
CMT-644	23	3844404	G	A	CCR4	ENSCAFG00000004658	ENSCAFT00000007493	synonymous_variant	852	852	284	Y	taC/taT	-	LOW	-1	SNV
CMT-452	23	3844599	C	A	CCR4	ENSCAFG00000004658	ENSCAFT00000007493	synonymous_variant	657	657	219	L	ctG/ctT	-	LOW	-1	SNV
CMT-638	20	42295620	G	A	CCR5	ENSCAFG00000013783	ENSCAFT00000021879	synonymous_variant	721	669	223	R	cgC/cgT	rs850690836	LOW	-1	SNV
CMT-033	1	54958643	C	T	CCR6	ENSCAFG00000030966	ENSCAFT00000046313	synonymous_variant	1033	609	203	H	caC/caT	rs852865326	LOW	1	SNV
CMT-439	20	42607874	G	A	CCR9	ENSCAFG00000013879	ENSCAFT00000035388	synonymous_variant	1113	321	107	A	gcC/gcT	-	LOW	-1	SNV
CMT-093	20	42607949	A	G	CCR9	ENSCAFG00000013879	ENSCAFT00000035388	synonymous_variant	1038	246	82	D	gaT/gaC	rs22861851	LOW	-1	SNV
CMT-449	4	9878159	C	T	CCSAP	ENSCAFG00000030050	ENSCAFT00000048744	synonymous_variant	624	382	128	L	Ctg/Ttg	-	LOW	1	SNV
CMT-495	34	4042262	C	G	CCT5	606873	XM_843210.4	missense_variant	892	557	186	G/A	gGc/gCc	-	MODERATE	-1	SNV
CMT-495	9	38397475	A	T	CCT6B	491146	XM_548266.4	missense_variant	720	624	208	R/S	agA/agT	-	MODERATE	1	SNV
CMT-340	16	16251396	A	G	CCT8L2	482811	XM_539926.4	synonymous_variant	571	336	112	A	gcA/gcG	-	LOW	1	SNV
CMT-686	12	35778872	T	C	CD109	474970	XM_532205.5	missense_variant	985	839	280	I/T	aTt/aCt	-	MODERATE	1	SNV
CMT-033	17	58561459	A	G	CD160	483158	XM_005630715.1	missense_variant	791	583	195	K/E	Aag/Gag	rs852822890	MODERATE	1	SNV
CMT-319	38	23382598	C	-	CD1A6	ENSCAFG00000023677	ENSCAFT00000018159	splice_donor_variant	-	-	-	-	-	-	HIGH	-1	INDEL
CMT-033	38	23319444	C	G	CD1B	ENSCAFG00000024889	ENSCAFT00000018160	missense_variant	131	131	44	S/T	aGc/aCc	rs851881796	MODERATE	-1	SNV
CMT-252	38	23319736	G	A	CD1B	ENSCAFG00000024889	ENSCAFT00000018160	missense_variant	32	32	11	T/M	aCg/aTg	rs852900084	MODERATE	-1	SNV
CMT-187	38	23328973	G	A	CD1C	ENSCAFG00000024030	ENSCAFT00000018162	missense_variant	661	661	221	R/W	Cgg/Tgg	-	MODERATE	-1	SNV
CMT-033	10	69189274	A	G	CD207	ENSCAFG00000023059	ENSCAFT00000035196	missense_variant	475	475	159	Y/H	Tat/Cat	rs850759743	MODERATE	-1	SNV
CMT-033	10	69190098	C	T	CD207	ENSCAFG00000023059	ENSCAFT00000035196	synonymous_variant	111	111	37	P	ccG/ccA	rs852836432	LOW	-1	SNV
CMT-613	1	8365640	AATAGA	-	CD226	609196	XM_005615330.1	splice_acceptor_variant,coding_sequence_variant,intron_variant	?-35	?-29	?-10	-	-	-	HIGH	1	INDEL
CMT-033	30	36979293	C	T	CD276	ENSCAFG00000017820	ENSCAFT00000028271	synonymous_variant	1236	699	233	S	tcC/tcT	rs23631707	LOW	1	SNV
CMT-449	30	36979293	C	T	CD276	ENSCAFG00000017820	ENSCAFT00000028271	synonymous_variant	1236	699	233	S	tcC/tcT	rs23631707	LOW	1	SNV
CMT-033	12	15596063	A	G	CD2AP	474928	XM_532162.4	missense_variant	388	388	130	I/V	Att/Gtt	rs24750713	MODERATE	1	SNV
CMT-033	9	5892819	A	G	CD300H	ENSCAFG00000028912	ENSCAFT00000049895	synonymous_variant	633	297	99	A	gcA/gcG	rs851812841	LOW	1	SNV
CMT-332	9	5892850	T	G	CD300H	ENSCAFG00000028912	ENSCAFT00000049895	missense_variant	664	328	110	L/V	Ttg/Gtg	-	MODERATE	1	SNV
CMT-156	9	5710010	G	A	CD300LF	ENSCAFG00000004595	ENSCAFT00000007403	synonymous_variant	459	459	153	A	gcG/gcA	-	LOW	1	SNV
CMT-033	7	6747972	T	C	CD34	415130	NM_001003341.1	missense_variant	20	22	8	R/G	Aga/Gga	rs850549782	MODERATE	-1	SNV
CMT-097	1	110147262	G	A	CD3EAP	ENSCAFG00000004455	ENSCAFT00000007180	missense_variant	1676	1217	406	P/L	cCt/cTt	-	MODERATE	-1	SNV
CMT-033	1	110149197	A	G	CD3EAP	612284	XM_005616873.1	missense_variant	67	67	23	S/P	Tcc/Ccc	-	MODERATE	-1	SNV
CMT-634	18	55222755	G	A	CD5	ENSCAFG00000016332	ENSCAFT00000038823	synonymous_variant	1184	787	263	L	Ctg/Ttg	rs9062620	LOW	-1	SNV
CMT-033	18	33997700	T	C	CD59	ENSCAFG00000028508	ENSCAFT00000044159	missense_variant	232	232	78	Y/H	Tac/Cac	rs852968324	MODERATE	1	SNV
CMT-033	18	33997719	A	G	CD59	ENSCAFG00000028508	ENSCAFT00000044159	missense_variant	251	251	84	Q/R	cAg/cGg	rs850566202	MODERATE	1	SNV
CMT-033	18	55298357	C	T	CD6	483804	XM_005631691.1	missense_variant	1945	1733	578	R/H	cGc/cAc	rs851618565	MODERATE	-1	SNV
CMT-033	18	55305845	C	G	CD6	483804	XM_005631691.1	synonymous_variant	1283	1071	357	S	tcG/tcC	rs22634317	LOW	-1	SNV
CMT-033	5	32501705	C	T	CD68	ENSCAFG00000016641	ENSCAFT00000036024	missense_variant	224	224	75	A/V	gCg/gTg	rs851566559	MODERATE	1	SNV
CMT-033	1	112413029	C	T	CD79A	ENSCAFG00000004980	ENSCAFT00000008000	missense_variant	289	289	97	D/N	Gac/Aac	rs850855034	MODERATE	-1	SNV
CMT-332	1	112413056	T	C	CD79A	ENSCAFG00000004980	ENSCAFT00000008000	missense_variant	262	262	88	K/E	Aaa/Gaa	rs851384517	MODERATE	-1	SNV
CMT-332	1	112413115	-	GTGATG	CD79A	ENSCAFG00000004980	ENSCAFT00000008000	inframe_insertion	203-204	203-204	68	T/TIT	acg/acCATCACg	rs852903963	MODERATE	-1	INDEL
CMT-033	17	38396425	C	T	CD8A	ENSCAFG00000007464	ENSCAFT00000011952	synonymous_variant	748	279	93	S	tcC/tcT	rs850810306	LOW	1	SNV
CMT-439	24	561276	G	A	CD93	ENSCAFG00000005153	ENSCAFT00000008304	missense_variant	1303	1303	435	G/R	Ggg/Agg	-	MODERATE	1	SNV
CMT-586	22	2452952	T	C	CDADC1	ENSCAFG00000004421	ENSCAFT00000007126	synonymous_variant	1293	1293	431	V	gtA/gtG	rs850549375	LOW	-1	SNV
CMT-538	2	42505853	TA	-	CDC20B	ENSCAFG00000006747	ENSCAFT00000010869	frameshift_variant	1515-1516	1515-1516	505-506	YT/YX	taTAcc/tacc	-	HIGH	-1	INDEL
CMT-033	20	40843281	C	T	CDC25A	ENSCAFG00000012919	ENSCAFT00000020522	synonymous_variant	1152	1152	384	D	gaC/gaT	rs850715030	LOW	1	SNV
CMT-033	20	40843293	A	G	CDC25A	ENSCAFG00000012919	ENSCAFT00000020522	synonymous_variant	1164	1164	388	P	ccA/ccG	rs852849792	LOW	1	SNV
CMT-217	12	66945235	C	T	CDC40	ENSCAFG00000003868	ENSCAFT00000006230	missense_variant	1600	1600	534	P/S	Cct/Tct	-	MODERATE	1	SNV
CMT-008	10	27019438	T	C	CDC42EP1	ENSCAFG00000001501	ENSCAFT00000044929	missense_variant	145	145	49	M/V	Atg/Gtg	-	MODERATE	-1	SNV
CMT-033	17	60141873	G	C	CDC42SE1	ENSCAFG00000012392	ENSCAFT00000019676	synonymous_variant	409	84	28	T	acC/acG	rs852819558	LOW	-1	SNV
CMT-660	12	12808852	CCTAGCTAGC	-	CDC5L	ENSCAFG00000001996	ENSCAFT00000003163	frameshift_variant	2401-2410	2043-2052	681-684	NLAS/X	aaCCTAGCTAGC/aa	-	HIGH	1	INDEL
CMT-644	5	80776438	C	T	CDH1	442858	XM_536807.4	splice_donor_variant	-	-	-	-	-	-	HIGH	-1	SNV
CMT-577	4	81046886	A	T	CDH10	ENSCAFG00000018996	ENSCAFT00000030188	synonymous_variant	900	378	126	T	acA/acT	rs24144354	LOW	1	SNV
CMT-392	4	81074867	T	A	CDH10	ENSCAFG00000018996	ENSCAFT00000030188	missense_variant	1559	1037	346	L/Q	cTg/cAg	-	MODERATE	1	SNV
CMT-156	4	81085151	C	T	CDH10	ENSCAFG00000018996	ENSCAFT00000030188	synonymous_variant	1938	1416	472	R	cgC/cgT	-	LOW	1	SNV
CMT-033	4	81097379	A	G	CDH10	ENSCAFG00000018996	ENSCAFT00000030188	synonymous_variant	2265	1743	581	T	acA/acG	rs852277976	LOW	1	SNV
CMT-439	5	84081553	G	A	CDH11	ENSCAFG00000020425	ENSCAFT00000032530	synonymous_variant	601	429	143	S	tcG/tcA	-	LOW	1	SNV
CMT-638	5	84084568	G	A	CDH11	ENSCAFG00000020425	ENSCAFT00000032530	missense_variant	746	574	192	G/R	Gga/Aga	-	MODERATE	1	SNV
CMT-009	4	83050039	C	T	CDH12	ENSCAFG00000019028	ENSCAFT00000035717	missense_variant	1771	773	258	T/I	aCc/aTc	-	MODERATE	1	SNV
CMT-033	5	82403796	T	C	CDH16	489770	XM_005620864.1	synonymous_variant	1353	1185	395	F	ttT/ttC	rs8912677	LOW	1	SNV
CMT-496	29	38951827	A	G	CDH17	487050	XM_544179.4	synonymous_variant	1255	996	332	I	atT/atC	-	LOW	-1	SNV
CMT-262	29	38955142	G	A	CDH17	ENSCAFG00000009144	ENSCAFT00000014552	synonymous_variant	522	522	174	I	atC/atT	-	LOW	-1	SNV
CMT-458	4	84870710	G	A	CDH18	ENSCAFG00000019049	ENSCAFT00000030255	synonymous_variant	2568	2256	752	S	tcG/tcA	-	LOW	1	SNV
CMT-459	1	11097809	-	AGA	CDH19	ENSCAFG00000000052	ENSCAFT00000000075	inframe_insertion	399-400	83-84	28	T/TE	aca/acAGAa	rs851221151	MODERATE	1	INDEL
CMT-060	1	11101286	C	A	CDH19	ENSCAFG00000000052	ENSCAFT00000000075	missense_variant	626	310	104	L/I	Ctt/Att	-	MODERATE	1	SNV
CMT-538	1	11128539	C	A	CDH19	ENSCAFG00000000052	ENSCAFT00000000075	synonymous_variant	1579	1263	421	I	atC/atA	rs22002198	LOW	1	SNV
CMT-033	1	15184653	A	G	CDH20	ENSCAFG00000000086	ENSCAFT00000000141	missense_variant	2521	2246	749	M/T	aTg/aCg	rs21926598	MODERATE	-1	SNV
CMT-033	24	33428858	C	G	CDH22	ENSCAFG00000010175	ENSCAFT00000016196	synonymous_variant	2028	1872	624	P	ccG/ccC	rs23188068	LOW	-1	SNV
CMT-496	24	33455185	C	T	CDH22	ENSCAFG00000010175	ENSCAFT00000016196	missense_variant	1301	1145	382	R/H	cGc/cAc	-	MODERATE	-1	SNV
CMT-033	24	33491985	G	C	CDH22	ENSCAFG00000010175	ENSCAFT00000016196	missense_variant	317	161	54	A/G	gCg/gGg	-	MODERATE	-1	SNV
CMT-033	4	22213275	A	G	CDH23	ENSCAFG00000014229	ENSCAFT00000022666	synonymous_variant	120	120	40	L	ctA/ctG	rs850561765	LOW	1	SNV
CMT-092	4	22336913	G	A	CDH23	ENSCAFG00000014229	ENSCAFT00000022666	missense_variant	587	587	196	R/H	cGc/cAc	-	MODERATE	1	SNV
CMT-033	4	22462391	C	T	CDH23	ENSCAFG00000014229	ENSCAFT00000022666	synonymous_variant	2421	2421	807	A	gcC/gcT	rs24152685	LOW	1	SNV
CMT-348	4	22462922	A	T	CDH23	ENSCAFG00000014229	ENSCAFT00000022666	synonymous_variant	2640	2640	880	T	acA/acT	-	LOW	1	SNV
CMT-033	4	22462982	T	C	CDH23	ENSCAFG00000014229	ENSCAFT00000022666	synonymous_variant	2700	2700	900	S	tcT/tcC	rs24152686	LOW	1	SNV
CMT-033	4	22472131	A	G	CDH23	ENSCAFG00000014229	ENSCAFT00000022666	synonymous_variant	3294	3294	1098	L	ctA/ctG	rs850628109	LOW	1	SNV
CMT-033	4	22494225	G	A	CDH23	ENSCAFG00000014229	ENSCAFT00000022666	missense_variant	4336	4336	1446	V/I	Gtc/Atc	rs852911678	MODERATE	1	SNV
CMT-615	8	3366390	G	A	CDH24	ENSCAFG00000011398	ENSCAFT00000018121	missense_variant	875	875	292	A/V	gCc/gTc	-	MODERATE	-1	SNV
CMT-033	8	3367249	C	T	CDH24	ENSCAFG00000011398	ENSCAFT00000018121	synonymous_variant	399	399	133	P	ccG/ccA	rs24520365	LOW	-1	SNV
CMT-033	24	44595987	G	A	CDH26	485954	XM_005635364.1	synonymous_variant	1860	1860	620	A	gcG/gcA	rs852950545	LOW	1	SNV
CMT-311	5	80871265	C	T	CDH3	611010	XM_848616.3	stop_gained	2246	1964	655	W/*	tGg/tAg	-	HIGH	-1	SNV
CMT-033	4	75962309	A	T	CDH6	ENSCAFG00000018951	ENSCAFT00000030111	missense_variant	1274	1145	382	I/K	aTa/aAa	rs851609549	MODERATE	-1	SNV
CMT-711	1	11726605	T	C	CDH7	ENSCAFG00000000056	ENSCAFT00000000076	missense_variant	2112	2051	684	E/G	gAg/gGg	-	MODERATE	-1	SNV
CMT-033	1	11768588	C	T	CDH7	ENSCAFG00000000056	ENSCAFT00000000076	synonymous_variant	919	858	286	Q	caG/caA	rs853093930	LOW	-1	SNV
CMT-033	5	86743291	C	G	CDH8	ENSCAFG00000020436	ENSCAFT00000032542	synonymous_variant	3007	2145	715	G	ggC/ggG	-	LOW	1	SNV
CMT-246	4	79261914	A	C	CDH9	ENSCAFG00000018973	ENSCAFT00000030137	missense_variant	1237	1237	413	M/L	Atg/Ctg	-	MODERATE	1	SNV
CMT-077	4	79282683	C	T	CDH9	ENSCAFG00000018973	ENSCAFT00000030137	synonymous_variant	2094	2094	698	F	ttC/ttT	-	LOW	1	SNV
CMT-033	4	79282893	T	C	CDH9	ENSCAFG00000018973	ENSCAFT00000030137	synonymous_variant	2304	2304	768	S	agT/agC	rs851622348	LOW	1	SNV
CMT-033	4	32444794	C	A	CDHR1	610781	XM_848332.3	synonymous_variant	759	759	253	A	gcC/gcA	rs850631643	LOW	1	SNV
CMT-033	4	32444806	C	T	CDHR1	610781	XM_848332.3	synonymous_variant	771	771	257	V	gtC/gtT	rs852489144	LOW	1	SNV
CMT-239	4	32457334	C	T	CDHR1	610781	XM_848332.3	stop_gained	2671	2671	891	Q/*	Cag/Tag	-	HIGH	1	SNV
CMT-311	18	14447309	A	C	CDHR3	ENSCAFG00000004007	ENSCAFT00000006418	missense_variant	1955	1955	652	V/G	gTa/gGa	-	MODERATE	-1	SNV
CMT-033	20	39475231	G	A	CDHR4	ENSCAFG00000029789	ENSCAFT00000049617	missense_variant	299	299	100	R/Q	cGg/cAg	rs851001001	MODERATE	1	SNV
CMT-262	9	22972622	G	A	CDK12	ENSCAFG00000016411	ENSCAFT00000026022	synonymous_variant	1185	1185	395	S	agC/agT	-	LOW	-1	SNV
CMT-452	X	40818174	A	G	CDK16	480897	XM_005641272.1	synonymous_variant	1186	1137	379	R	agA/agG	rs853069220	LOW	1	SNV
CMT-496	9	40501843	AGG	-	CDK5R1	ENSCAFG00000018375	ENSCAFT00000029189	inframe_deletion	725-727	725-727	242-243	SY/Y	tCCTac/tac	-	MODERATE	-1	INDEL
CMT-505	2	54345236	GCCGGGAGA	-	CDK7	608441	XM_845331.3	inframe_deletion	780-788	663-671	221-224	LPGD/F	ttGCCGGGAGAt/ttt	-	MODERATE	1	INDEL
CMT-374	2	54347426	C	T	CDK7	608441	XM_845331.3	synonymous_variant	879	762	254	F	ttC/ttT	rs852048139	LOW	1	SNV
CMT-033	9	55617092	G	A	CDK9	ENSCAFG00000030200	ENSCAFT00000045008	synonymous_variant	1235	849	283	A	gcC/gcT	rs24614906	LOW	-1	SNV
CMT-577	35	19617802	CTCCTGCAGC	-	CDKAL1	ENSCAFG00000010226	ENSCAFT00000016240	frameshift_variant	1726-1735	1196-1205	399-402	TPAA/X	aCTCCTGCAGCa/aa	-	HIGH	1	INDEL
CMT-187	35	19773717	C	G	CDKAL1	ENSCAFG00000010226	ENSCAFT00000016240	missense_variant	2091	1561	521	P/A	Ccg/Gcg	-	MODERATE	1	SNV
CMT-776	X	14695721	G	A	CDKL5	491761	XM_005641164.1	missense_variant	2414	2102	701	R/Q	cGg/cAg	-	MODERATE	1	SNV
CMT-405	27	33612894	G	-	CDKN1B	ENSCAFG00000013244	ENSCAFT00000021002	frameshift_variant	13	13	5	R/X	Cga/ga	-	HIGH	-1	INDEL
CMT-496	5	8503737	G	A	CDON	ENSCAFG00000010499	ENSCAFT00000016704	missense_variant	2687	2596	866	D/N	Gat/Aat	-	MODERATE	1	SNV
CMT-033	5	38983529	T	C	CDRT4	608845	XM_005620069.1	missense_variant	633	376	126	M/V	Atg/Gtg	rs852463235	MODERATE	-1	SNV
CMT-678	32	8401921	GGGAGGA	-	CDS1	ENSCAFG00000009166	ENSCAFT00000009719	frameshift_variant	883-889	790-796	264-266	GRT/X	GGGAGGAct/ct	-	HIGH	1	INDEL
CMT-033	25	11701288	C	G	CDX2	ENSCAFG00000006742	ENSCAFT00000010860	synonymous_variant	63	63	21	S	tcC/tcG	rs852952586	LOW	1	SNV
CMT-659	5	71124145	CAGGCCAAC	-	CDYL2	489698	XM_546818.5	splice_acceptor_variant,coding_sequence_variant,intron_variant	?-1353	?-1353	?-451	-	-	-	HIGH	1	INDEL
CMT-374	1	110656924	T	C	CEACAM16	ENSCAFG00000004660	ENSCAFT00000007495	synonymous_variant	858	858	286	A	gcA/gcG	rs851386050	LOW	-1	SNV
CMT-725	1	110810552	T	C	CEACAM20	ENSCAFG00000023899	ENSCAFT00000036986	synonymous_variant	699	699	233	C	tgT/tgC	rs850775543	LOW	1	SNV
CMT-201	1	110816837	C	T	CEACAM20	ENSCAFG00000023899	ENSCAFT00000036986	missense_variant	1085	1085	362	A/V	gCg/gTg	-	MODERATE	1	SNV
CMT-033	1	111724894	T	G	CEACAM23	ENSCAFG00000004779	ENSCAFT00000007705	missense_variant	1039	1039	347	S/A	Tcc/Gcc	rs853002120	MODERATE	1	SNV
CMT-033	1	111724914	C	T	CEACAM23	100048998	NM_001097552.1	missense_variant	992	992	331	S/F	tCt/tTt	rs851224689	MODERATE	1	SNV
CMT-054	1	111770741	G	C	CEACAM23	100134939	NM_001113459.1	missense_variant	433	404	135	R/P	cGt/cCt	rs21936934	MODERATE	1	SNV
CMT-168	1	111833506	CT	GC	CEACAM28	484473	NM_001097546.1	missense_variant	1134-1135	1105-1106	369	L/A	CTc/GCc	-	MODERATE	1	INDEL
CMT-381	17	29570398	G	A	CEBPZ	ENSCAFG00000006085	ENSCAFT00000009851	stop_gained	2491	2491	831	R/*	Cga/Tga	-	HIGH	-1	SNV
CMT-634	27	45157454	G	C	CECR2	477738	XM_005637379.1	missense_variant	856	856	286	E/Q	Gag/Cag	rs23379975	MODERATE	1	SNV
CMT-188	17	60747498	A	C	CELF3	ENSCAFG00000012794	ENSCAFT00000020318	missense_variant	41	41	14	L/R	cTg/cGg	-	MODERATE	-1	SNV
CMT-136	10	19708580	G	A	CELSR1	481203	XM_005626209.1	missense_variant	1657	1657	553	A/T	Gcg/Acg	-	MODERATE	1	SNV
CMT-033	10	19758314	C	T	CELSR1	481203	XM_005626209.1	synonymous_variant	4383	4383	1461	R	cgC/cgT	rs851236261	LOW	1	SNV
CMT-730	10	19824573	A	G	CELSR1	481203	XM_005626209.1	synonymous_variant	7536	7536	2512	E	gaA/gaG	rs22035658	LOW	1	SNV
CMT-660	6	42564827	C	A	CELSR2	479916	XM_537042.4	missense_variant	3572	3572	1191	G/V	gGc/gTc	-	MODERATE	-1	SNV
CMT-033	6	42570429	G	A	CELSR2	479916	XM_537042.4	synonymous_variant	2979	2979	993	P	ccC/ccT	rs850866276	LOW	-1	SNV
CMT-586	6	42570429	G	A	CELSR2	479916	XM_537042.4	synonymous_variant	2979	2979	993	P	ccC/ccT	rs850866276	LOW	-1	SNV
CMT-193	6	42573350	-	GCGGCGGCGGCG	CELSR2	479916	XM_537042.4	inframe_insertion	58-59	58-59	20	L/PPPPL	ctg/cCGCCGCCGCCGCtg	-	MODERATE	-1	INDEL
CMT-615	6	42573350	-	GCGGCGGCGGCG	CELSR2	479916	XM_537042.4	inframe_insertion	58-59	58-59	20	L/PPPPL	ctg/cCGCCGCCGCCGCtg	-	MODERATE	-1	INDEL
CMT-031	6	42573353	-	GCGGCG	CELSR2	479916	XM_537042.4	inframe_insertion	55-56	55-56	19	L/PPL	ctg/cCGCCGCtg	-	MODERATE	-1	INDEL
CMT-063	6	42573353	-	GCGGCG	CELSR2	479916	XM_537042.4	inframe_insertion	55-56	55-56	19	L/PPL	ctg/cCGCCGCtg	-	MODERATE	-1	INDEL
CMT-121	6	42573353	-	GCGGCG	CELSR2	479916	XM_537042.4	inframe_insertion	55-56	55-56	19	L/PPL	ctg/cCGCCGCtg	-	MODERATE	-1	INDEL
CMT-190	6	42573353	-	GCGGCG	CELSR2	479916	XM_537042.4	inframe_insertion	55-56	55-56	19	L/PPL	ctg/cCGCCGCtg	-	MODERATE	-1	INDEL
CMT-233	6	42573353	-	GCGGCG	CELSR2	479916	XM_537042.4	inframe_insertion	55-56	55-56	19	L/PPL	ctg/cCGCCGCtg	-	MODERATE	-1	INDEL
CMT-241	6	42573353	-	GCGGCG	CELSR2	479916	XM_537042.4	inframe_insertion	55-56	55-56	19	L/PPL	ctg/cCGCCGCtg	-	MODERATE	-1	INDEL
CMT-252	6	42573353	-	GCGGCG	CELSR2	479916	XM_537042.4	inframe_insertion	55-56	55-56	19	L/PPL	ctg/cCGCCGCtg	-	MODERATE	-1	INDEL
CMT-259	6	42573353	-	GCGGCG	CELSR2	479916	XM_537042.4	inframe_insertion	55-56	55-56	19	L/PPL	ctg/cCGCCGCtg	-	MODERATE	-1	INDEL
CMT-496	6	42573353	-	GCGGCG	CELSR2	479916	XM_537042.4	inframe_insertion	55-56	55-56	19	L/PPL	ctg/cCGCCGCtg	-	MODERATE	-1	INDEL
CMT-603	6	42573353	-	GCGGCG	CELSR2	479916	XM_537042.4	inframe_insertion	55-56	55-56	19	L/PPL	ctg/cCGCCGCtg	-	MODERATE	-1	INDEL
CMT-659	6	42573353	-	GCGGCG	CELSR2	479916	XM_537042.4	inframe_insertion	55-56	55-56	19	L/PPL	ctg/cCGCCGCtg	-	MODERATE	-1	INDEL
CMT-365	3	56734086	-	C	CEMIP	488766	XM_545884.5	frameshift_variant	3926-3927	3739-3740	1247	Q/RX	cag/cGag	-	HIGH	-1	INDEL
CMT-365	3	56734087	G	T	CEMIP	488766	XM_545884.5	synonymous_variant	3925	3738	1246	I	atC/atA	-	LOW	-1	SNV
CMT-059	13	58045510	G	T	CENPC	ENSCAFG00000002751	ENSCAFT00000004385	missense_variant	1927	1927	643	Q/K	Caa/Aaa	rs8987019	MODERATE	-1	SNV
CMT-613	32	24475371	CAAGGCA	-	CENPE	100855663	XM_005639238.1	frameshift_variant	6099-6105	6036-6042	2012-2014	NAL/X	aaTGCCTTG/aa	-	HIGH	-1	INDEL
CMT-060	32	24475450	C	T	CENPE	100855663	XM_005639238.1	missense_variant	6026	5963	1988	S/N	aGt/aAt	-	MODERATE	-1	SNV
CMT-060	32	24476557	A	-	CENPE	100855663	XM_005639238.1	frameshift_variant	5690	5627	1876	L/X	cTg/cg	-	HIGH	-1	INDEL
CMT-321	7	12586394	G	A	CENPF	480027	XM_003639180.2	missense_variant	1587	1442	481	S/N	aGc/aAc	-	MODERATE	1	SNV
CMT-354	7	12594840	A	G	CENPF	480027	XM_003639180.2	missense_variant	2010	1865	622	H/R	cAt/cGt	-	MODERATE	1	SNV
CMT-495	7	12595498	G	C	CENPF	480027	XM_003639180.2	missense_variant	2668	2523	841	E/D	gaG/gaC	-	MODERATE	1	SNV
CMT-250	25	18573743	C	G	CENPJ	ENSCAFG00000007391	ENSCAFT00000011844	missense_variant	1705	1473	491	I/M	atC/atG	-	MODERATE	1	SNV
CMT-250	25	18574207	C	G	CENPJ	ENSCAFG00000007391	ENSCAFT00000011844	missense_variant	2169	1937	646	T/R	aCa/aGa	-	MODERATE	1	SNV
CMT-340	25	18591196	CGAGAG	-	CENPJ	ENSCAFG00000007391	ENSCAFT00000011844	splice_acceptor_variant,intron_variant	-	-	-	-	-	-	HIGH	1	INDEL
CMT-193	25	18604122	G	A	CENPJ	ENSCAFG00000007391	ENSCAFT00000011844	missense_variant	3612	3380	1127	R/H	cGt/cAt	-	MODERATE	1	SNV
CMT-033	12	17346146	T	C	CENPQ	474931	XM_532165.4	missense_variant	424	374	125	L/P	cTt/cCt	rs22256521	MODERATE	1	SNV
CMT-168	2	85225042	G	A	CENPS	608947	XM_005618023.1	synonymous_variant	1746	1746	582	A	gcC/gcT	-	LOW	-1	SNV
CMT-577	9	14148528	A	C	CEP112	480462	XM_537580.4	synonymous_variant	591	522	174	P	ccA/ccC	rs852300656	LOW	1	SNV
CMT-480	9	14188602	TGATTGGG	-	CEP112	480462	XM_537580.4	frameshift_variant	1128-1135	1059-1066	353-356	NDWE/KX	aaTGATTGGGaa/aaaa	-	HIGH	1	INDEL
CMT-452	5	29591865	A	G	CEP126	489434	XM_005620312.1	missense_variant	1569	1495	499	Y/H	Tat/Cat	-	MODERATE	-1	SNV
CMT-033	5	29660431	G	A	CEP126	489434	XM_005620312.1	synonymous_variant	78	4	2	L	Ctg/Ttg	rs851926907	LOW	-1	SNV
CMT-077	8	53214023	A	C	CEP128	ENSCAFG00000017293	ENSCAFT00000027397	missense_variant	821	821	274	L/R	cTa/cGa	-	MODERATE	-1	SNV
CMT-613	30	14959610	GGCAACA	-	CEP152	ENSCAFG00000014785	ENSCAFT00000045129	frameshift_variant	4526-4532	4526-4532	1509-1511	MLP/X	aTGTTGCCa/aa	-	HIGH	-1	INDEL
CMT-033	30	14959703	G	A	CEP152	ENSCAFG00000014785	ENSCAFT00000045129	missense_variant	4439	4439	1480	T/I	aCa/aTa	rs23648450	MODERATE	-1	SNV
CMT-456	30	14959793	G	T	CEP152	ENSCAFG00000014785	ENSCAFT00000045129	stop_gained	4349	4349	1450	S/*	tCa/tAa	-	HIGH	-1	SNV
CMT-642	30	14959866	T	G	CEP152	ENSCAFG00000014785	ENSCAFT00000045129	missense_variant	4276	4276	1426	M/L	Atg/Ctg	-	MODERATE	-1	SNV
CMT-644	30	14978781	A	G	CEP152	ENSCAFG00000014785	ENSCAFT00000045129	synonymous_variant	3312	3312	1104	S	agT/agC	-	LOW	-1	SNV
CMT-332	30	14978825	C	T	CEP152	ENSCAFG00000014785	ENSCAFT00000045129	missense_variant	3268	3268	1090	V/I	Gta/Ata	rs851575927	MODERATE	-1	SNV
CMT-644	12	44387692	TCTG	-	CEP162	474983	XM_532220.3	splice_acceptor_variant,coding_sequence_variant,intron_variant	?-4330	?-4009	?-1337	-	-	-	HIGH	-1	INDEL
CMT-114	12	44441360	T	C	CEP162	474983	XM_532220.3	synonymous_variant	1656	1335	445	K	aaA/aaG	rs852781332	LOW	-1	SNV
CMT-480	5	16254575	G	A	CEP164	489389	XM_546507.4	synonymous_variant	1580	1188	396	S	tcC/tcT	rs24168553	LOW	-1	SNV
CMT-118	8	72388771	C	T	CEP170B	490880	XM_005623945.1	missense_variant	2681	1253	418	A/V	gCg/gTg	-	MODERATE	1	SNV
CMT-523	8	72394020	G	A	CEP170B	490880	XM_005623945.1	missense_variant	5683	4255	1419	A/T	Gcg/Acg	rs852025796	MODERATE	1	SNV
CMT-381	8	72394054	C	T	CEP170B	490880	XM_005623945.1	missense_variant	5717	4289	1430	S/F	tCc/tTc	-	MODERATE	1	SNV
CMT-381	8	72394056	A	T	CEP170B	490880	XM_005623945.1	missense_variant	5719	4291	1431	T/S	Acg/Tcg	-	MODERATE	1	SNV
CMT-737	33	29736307	CAAAAAG	-	CEP19	ENSCAFG00000013046	ENSCAFT00000020690	frameshift_variant	768-774	367-373	123-125	LFE/X	CTTTTTGag/ag	-	HIGH	-1	INDEL
CMT-442	7	78352378	T	C	CEP192	ENSCAFG00000018880	ENSCAFT00000029969	synonymous_variant	84	84	28	A	gcT/gcC	rs850785129	LOW	1	SNV
CMT-340	7	78442164	A	G	CEP192	480216	XM_005623102.1	missense_variant	1292	1001	334	Q/R	cAa/cGa	-	MODERATE	1	SNV
CMT-737	7	78479965	AAAGG	-	CEP192	480216	XM_005623102.1	splice_acceptor_variant,coding_sequence_variant,intron_variant	?-4096	?-3805	?-1269	-	-	-	HIGH	1	INDEL
CMT-724	7	78491409	CTTACCTTTG	-	CEP192	480216	XM_005623102.1	frameshift_variant	4845-4854	4554-4563	1518-1521	HLPL/X	caCTTACCTTTG/ca	-	HIGH	1	INDEL
CMT-245	24	24422691	G	A	CEP250	485851	XM_542975.4	synonymous_variant	424	228	76	Q	caG/caA	rs851940165	LOW	1	SNV
CMT-417	24	24437264	G	A	CEP250	485851	XM_542975.4	missense_variant	2396	2200	734	A/T	Gcc/Acc	rs852047387	MODERATE	1	SNV
CMT-417	24	24437267	T	C	CEP250	485851	XM_542975.4	synonymous_variant	2399	2203	735	L	Tta/Cta	rs23194388	LOW	1	SNV
CMT-033	24	24447159	G	A	CEP250	485851	XM_542975.4	synonymous_variant	3394	3198	1066	E	gaG/gaA	rs852928093	LOW	1	SNV
CMT-033	15	29207701	C	T	CEP290	ENSCAFG00000006027	ENSCAFT00000009731	missense_variant	6353	6353	2118	R/H	cGt/cAt	rs850968840	MODERATE	-1	SNV
CMT-586	15	29220545	G	A	CEP290	ENSCAFG00000006027	ENSCAFT00000009731	synonymous_variant	5628	5628	1876	I	atC/atT	rs22417292	LOW	-1	SNV
CMT-630	15	29220545	G	A	CEP290	ENSCAFG00000006027	ENSCAFT00000009731	synonymous_variant	5628	5628	1876	I	atC/atT	rs22417292	LOW	-1	SNV
CMT-632	15	29237203	C	T	CEP290	ENSCAFG00000006027	ENSCAFT00000009731	synonymous_variant	3384	3384	1128	V	gtG/gtA	rs852146924	LOW	-1	SNV
CMT-033	15	29238364	G	A	CEP290	ENSCAFG00000006027	ENSCAFT00000009731	synonymous_variant	3123	3123	1041	N	aaC/aaT	rs22399089	LOW	-1	SNV
CMT-538	15	29238364	G	A	CEP290	ENSCAFG00000006027	ENSCAFT00000009731	synonymous_variant	3123	3123	1041	N	aaC/aaT	rs22399089	LOW	-1	SNV
CMT-231	21	7024154	TCTCTGGGAGGATC	-	CEP295	ENSCAFG00000004234	ENSCAFT00000046000	frameshift_variant	7257-7270	7172-7185	2391-2395	RSSQR/X	aGATCCTCCCAGAGA/a	-	HIGH	-1	INDEL
CMT-077	21	7034116	G	T	CEP295	ENSCAFG00000004234	ENSCAFT00000046000	missense_variant	5561	5476	1826	Q/K	Caa/Aaa	-	MODERATE	-1	SNV
CMT-026	21	7040343	G	A	CEP295	ENSCAFG00000004234	ENSCAFT00000046000	synonymous_variant	5021	4936	1646	L	Cta/Tta	rs850977057	LOW	-1	SNV
CMT-332	23	31268523	A	G	CEP63	477075	XM_005634454.1	missense_variant	532	525	175	I/M	atA/atG	-	MODERATE	1	SNV
CMT-642	23	31284728	C	A	CEP63	477075	XM_005634454.1	missense_variant	914	907	303	Q/K	Caa/Aaa	-	MODERATE	1	SNV
CMT-203	10	64551315	A	C	CEP68	ENSCAFG00000003184	ENSCAFT00000005126	missense_variant	1354	1311	437	R/S	agA/agC	-	MODERATE	1	SNV
CMT-785	23	34710877	CCTT	-	CEP70	ENSCAFG00000007569	ENSCAFT00000036223	splice_acceptor_variant,coding_sequence_variant,intron_variant	?-1114	?-1114	?-372	-	-	-	HIGH	-1	INDEL
CMT-227	23	34762369	CTACATTTTTTTAATATAATACAGATAGTAAAAAAGGCAAAAAAATTTAAGATAAAAATTAGTTTTAAAAGGAAAAAAAAAAATAAAAAAAAAAATAAAAGGAAAAACAATTTTTTTACCATAATGAGAAAGGATAGGATCTAGCAAGAATAGGATTTGATTAC	-	CEP70	ENSCAFG00000007569	ENSCAFT00000036223	splice_donor_variant,splice_acceptor_variant,intron_variant	-	-	-	-	-	-	HIGH	-1	INDEL
CMT-678	1	80442972	CAAAGACTCA	-	CEP78	607243	XM_005615828.1	frameshift_variant	2488-2497	2244-2253	748-751	SESL/X	agTGAGTCTTTG/ag	-	HIGH	-1	INDEL
CMT-538	1	80469157	C	T	CEP78	607243	XM_005615828.1	missense_variant	438	194	65	S/N	aGt/aAt	rs852579564	MODERATE	-1	SNV
CMT-033	15	34418198	C	G	CEP83	ENSCAFG00000006222	ENSCAFT00000010057	missense_variant	2148	2047	683	E/Q	Gaa/Caa	-	MODERATE	-1	SNV
CMT-182	10	19577342	G	A	CERK	474464	XM_005626208.1	missense_variant	463	463	155	V/M	Gtg/Atg	-	MODERATE	1	SNV
CMT-033	5	82376991	C	T	CES2	489769	XM_859671.3	missense_variant	402	313	105	V/M	Gtg/Atg	rs852775212	MODERATE	-1	SNV
CMT-033	5	82383676	A	G	CES2	489769	XM_859671.3	synonymous_variant	96	7	3	L	Ttg/Ctg	rs24249408	LOW	-1	SNV
CMT-290	19	30398665	G	A	CFAP221	476113	XM_005631908.1	synonymous_variant	2647	2460	820	P	ccC/ccT	rs852213794	LOW	-1	SNV
CMT-033	19	30481109	G	A	CFAP221	476113	XM_005631908.1	synonymous_variant	736	549	183	V	gtC/gtT	rs22720047	LOW	-1	SNV
CMT-031	19	30481119	G	T	CFAP221	476113	XM_005631908.1	missense_variant	726	539	180	A/D	gCc/gAc	-	MODERATE	-1	SNV
CMT-355	5	29518043	G	A	CFAP300	611894	XM_849618.3	synonymous_variant	852	852	284	F	ttC/ttT	-	LOW	-1	SNV
CMT-092	31	38184330	T	-	CFAP410	ENSCAFG00000010988	ENSCAFT00000017477	frameshift_variant	835	835	279	T/X	Acc/cc	rs852179493	HIGH	-1	INDEL
CMT-188	31	38184330	T	-	CFAP410	ENSCAFG00000010988	ENSCAFT00000017477	frameshift_variant	835	835	279	T/X	Acc/cc	rs852179493	HIGH	-1	INDEL
CMT-033	28	16455733	A	G	CFAP43	ENSCAFG00000010560	ENSCAFT00000016791	synonymous_variant	4131	4131	1377	H	caT/caC	rs23480325	LOW	-1	SNV
CMT-417	28	16466722	C	T	CFAP43	ENSCAFG00000010560	ENSCAFT00000016791	synonymous_variant	3411	3411	1137	K	aaG/aaA	-	LOW	-1	SNV
CMT-577	33	17684003	TCTG	-	CFAP44	478567	XM_535743.4	splice_acceptor_variant,coding_sequence_variant,intron_variant	?-3136	?-3064	?-1022	-	-	-	HIGH	-1	INDEL
CMT-667	33	17684003	TCTG	-	CFAP44	478567	XM_535743.4	splice_acceptor_variant,coding_sequence_variant,intron_variant	?-3136	?-3064	?-1022	-	-	-	HIGH	-1	INDEL
CMT-685	33	17684003	TCTG	-	CFAP44	478567	XM_535743.4	splice_acceptor_variant,coding_sequence_variant,intron_variant	?-3136	?-3064	?-1022	-	-	-	HIGH	-1	INDEL
CMT-033	33	17720246	G	A	CFAP44	478567	XM_535743.4	synonymous_variant	1689	1617	539	F	ttC/ttT	rs853150725	LOW	-1	SNV
CMT-033	33	17720255	G	A	CFAP44	478567	XM_535743.4	synonymous_variant	1680	1608	536	I	atC/atT	rs851441474	LOW	-1	SNV
CMT-638	38	22256128	C	T	CFAP45	488632	XM_005640947.1	missense_variant	494	494	165	A/V	gCg/gTg	-	MODERATE	1	SNV
CMT-538	38	22266121	G	A	CFAP45	488632	XM_005640947.1	missense_variant	1381	1381	461	V/I	Gtt/Att	-	MODERATE	1	SNV
CMT-033	28	40582117	T	C	CFAP46	ENSCAFG00000011158	ENSCAFT00000017743	synonymous_variant	7905	7905	2635	S	tcA/tcG	rs852986755	LOW	-1	SNV
CMT-173	28	40592236	T	C	CFAP46	607941	XM_005637900.1	missense_variant	6727	6727	2243	T/A	Aca/Gca	rs852907917	MODERATE	-1	SNV
CMT-318	28	40601202	C	A	CFAP46	ENSCAFG00000011158	ENSCAFT00000017743	missense_variant	6190	6190	2064	V/F	Gtt/Ttt	-	MODERATE	-1	SNV
CMT-033	28	40604016	T	C	CFAP46	607941	XM_005637900.1	missense_variant	5404	5404	1802	T/A	Aca/Gca	rs851618499	MODERATE	-1	SNV
CMT-033	28	40610498	C	T	CFAP46	ENSCAFG00000011158	ENSCAFT00000017743	missense_variant	5489	5489	1830	R/H	cGc/cAc	rs852839504	MODERATE	-1	SNV
CMT-003	28	40610520	C	G	CFAP46	ENSCAFG00000011158	ENSCAFT00000017743	missense_variant	5467	5467	1823	A/P	Gct/Cct	-	MODERATE	-1	SNV
CMT-033	28	40611824	C	A	CFAP46	ENSCAFG00000011158	ENSCAFT00000017743	missense_variant	5243	5243	1748	R/L	cGa/cTa	rs852083720	MODERATE	-1	SNV
CMT-033	28	40626556	A	G	CFAP46	607941	XM_005637900.1	missense_variant	3199	3199	1067	C/R	Tgc/Cgc	rs850694009	MODERATE	-1	SNV
CMT-033	28	40642763	C	T	CFAP46	607941	XM_005637900.1	missense_variant	2713	2713	905	A/T	Gca/Aca	rs852464951	MODERATE	-1	SNV
CMT-033	28	40642790	G	A	CFAP46	607941	XM_005637900.1	stop_gained	2686	2686	896	R/*	Cga/Tga	rs851533162	HIGH	-1	SNV
CMT-033	28	40648654	G	A	CFAP46	ENSCAFG00000011158	ENSCAFT00000017743	missense_variant	1838	1838	613	T/M	aCg/aTg	rs852568065	MODERATE	-1	SNV
CMT-033	28	40650308	G	A	CFAP46	ENSCAFG00000011158	ENSCAFT00000017743	missense_variant	1493	1493	498	P/L	cCg/cTg	rs851020164	MODERATE	-1	SNV
CMT-577	X	31103418	GGAACAGGAG	-	CFAP47	100855469	XM_005641236.1	splice_acceptor_variant,coding_sequence_variant,intron_variant	?-5317	?-5206	?-1736	-	-	-	HIGH	1	INDEL
CMT-642	X	31103418	GGAACAGGAG	-	CFAP47	100855469	XM_005641236.1	splice_acceptor_variant,coding_sequence_variant,intron_variant	?-5317	?-5206	?-1736	-	-	-	HIGH	1	INDEL
CMT-116	5	34114937	C	T	CFAP52	ENSCAFG00000017427	ENSCAFT00000027628	stop_gained	895	895	299	R/*	Cga/Tga	-	HIGH	1	SNV
CMT-725	37	25590812	C	T	CFAP65	ENSCAFG00000015006	ENSCAFT00000023817	synonymous_variant	2262	2262	754	L	ctG/ctA	-	LOW	-1	SNV
CMT-033	14	16165412	C	T	CFAP69	ENSCAFG00000001874	ENSCAFT00000002973	synonymous_variant	389	135	45	T	acC/acT	-	LOW	1	SNV
CMT-033	14	16185932	A	G	CFAP69	ENSCAFG00000001874	ENSCAFT00000002973	missense_variant	1321	1067	356	K/R	aAg/aGg	rs852334419	MODERATE	1	SNV
CMT-153	4	23843519	A	T	CFAP70	ENSCAFG00000014683	ENSCAFT00000043796	missense_variant	3296	3064	1022	Y/N	Tat/Aat	-	MODERATE	-1	SNV
CMT-756	16	45418900	GATAAGCAAA	-	CFAP97	ENSCAFG00000007591	ENSCAFT00000012148	frameshift_variant	915-924	100-109	34-37	DKQN/X	GATAAGCAAAat/at	-	HIGH	1	INDEL
CMT-033	7	5748327	C	T	CFHR5	ENSCAFG00000029661	ENSCAFT00000043393	missense_variant	376	376	126	V/I	Gta/Ata	rs852710683	MODERATE	-1	SNV
CMT-586	32	29963161	G	A	CFI	ENSCAFG00000011462	ENSCAFT00000018226	synonymous_variant	1033	594	198	T	acC/acT	rs8988533	LOW	-1	SNV
CMT-340	14	56396574	T	C	CFTR	ENSCAFG00000003429	ENSCAFT00000005518	missense_variant,splice_region_variant	2805	2663	888	L/S	tTg/tCg	rs22359530	MODERATE	1	SNV
CMT-290	14	56398370	T	A	CFTR	ENSCAFG00000003429	ENSCAFT00000005518	missense_variant	3074	2932	978	S/T	Tcc/Acc	-	MODERATE	1	SNV
CMT-407	12	35519674	G	A	CGAS	ENSCAFG00000024087	ENSCAFT00000037290	stop_gained	1503	1033	345	R/*	Cga/Tga	-	HIGH	-1	SNV
CMT-074	31	210981	G	C	CGGBP1	ENSCAFG00000007777	ENSCAFT00000012416	missense_variant	435	435	145	Q/H	caG/caC	-	MODERATE	1	SNV
CMT-538	31	31616461	A	C	CHAF1B	ENSCAFG00000009674	ENSCAFT00000015369	missense_variant	1385	1385	462	H/P	cAt/cCt	rs23706059	MODERATE	1	SNV
CMT-048	20	4273992	G	C	CHCHD4	476520	XM_533726.3	missense_variant	262	67	23	P/A	Ccg/Gcg	rs850679425	MODERATE	-1	SNV
CMT-233	20	4273992	G	C	CHCHD4	476520	XM_533726.3	missense_variant	262	67	23	P/A	Ccg/Gcg	rs850679425	MODERATE	-1	SNV
CMT-182	3	47128090	-	T	CHD2	ENSCAFG00000010998	ENSCAFT00000045903	frameshift_variant	4072-4073	4072-4073	1358	R/QX	cga/cAga	-	HIGH	-1	INDEL
CMT-642	3	47131036	CAGG	-	CHD2	ENSCAFG00000010998	ENSCAFT00000045903	frameshift_variant	3757-3760	3757-3760	1253-1254	PE/X	CCTGaa/aa	-	HIGH	-1	INDEL
CMT-033	29	11259636	G	A	CHD7	486968	XM_544097.4	synonymous_variant	5071	4803	1601	A	gcG/gcA	rs851866580	LOW	1	SNV
CMT-613	29	11280986	GCAGAAGAA	-	CHD7	486968	XM_544097.4	splice_acceptor_variant,coding_sequence_variant,intron_variant	?-8100	?-7832	?-2611	-	-	-	HIGH	1	INDEL
CMT-613	2	62445146	GC	TT	CHD9	478128	XM_005617560.1	missense_variant	2046-2047	1742-1743	581	S/K	aGC/aAA	-	MODERATE	-1	INDEL
CMT-737	2	62445146	GC	TT	CHD9	478128	XM_005617560.1	missense_variant	2046-2047	1742-1743	581	S/K	aGC/aAA	-	MODERATE	-1	INDEL
CMT-756	2	62445146	GC	TT	CHD9	478128	XM_005617560.1	missense_variant	2046-2047	1742-1743	581	S/K	aGC/aAA	-	MODERATE	-1	INDEL
CMT-449	26	22064442	GAGATGAGAG	-	CHEK2	486338	XM_005636390.1	frameshift_variant	1318-1327	1204-1213	402-405	LSSQ/X	CTCTCATCTCaa/aa	-	HIGH	-1	INDEL
CMT-360	26	22064499	G	A	CHEK2	486338	XM_005636390.1	missense_variant	1270	1156	386	H/Y	Cat/Tat	-	MODERATE	-1	SNV
CMT-737	13	46560110	TCTGGTC	-	CHIC2	ENSCAFG00000002050	ENSCAFT00000003249	frameshift_variant	410-416	410-416	137-139	RPD/X	cGACCAGAt/ct	-	HIGH	-1	INDEL
CMT-690	20	16821763	ACTCCAGGACA	-	CHL1	476554	XM_005632248.1	frameshift_variant	2296-2306	1697-1707	566-569	LSWS/X	tTGTCCTGGAGT/t	-	HIGH	-1	INDEL
CMT-686	20	16860076	T	C	CHL1	476554	XM_005632248.1	synonymous_variant	803	204	68	A	gcA/gcG	-	LOW	-1	SNV
CMT-402	X	66695561	G	A	CHM	ENSCAFG00000017406	ENSCAFT00000027591	missense_variant	1544	1400	467	S/L	tCa/tTa	-	MODERATE	-1	SNV
CMT-644	1	99406351	A	C	CHMP2A	ENSCAFG00000002352	ENSCAFT00000003684	synonymous_variant	79	30	10	T	acA/acC	-	LOW	1	SNV
CMT-774	24	23049217	A	T	CHMP4B	ENSCAFG00000007478	ENSCAFT00000011977	stop_gained,splice_region_variant	613	613	205	K/*	Aag/Tag	-	HIGH	1	SNV
CMT-459	16	15278461	G	T	CHPF2	ENSCAFG00000004853	ENSCAFT00000007821	missense_variant	1780	1780	594	V/L	Gtg/Ttg	-	MODERATE	1	SNV
CMT-033	15	40613955	C	T	CHPT1	610214	XM_005629290.1	synonymous_variant	382	375	125	I	atC/atT	rs850884172	LOW	1	SNV
CMT-480	15	40634349	C	T	CHPT1	610214	XM_005629290.1	missense_variant	1437	1430	477	P/L	cCc/cTc	rs22379081	MODERATE	1	SNV
CMT-033	13	35163541	G	A	CHRAC1	607681	XM_005628300.1	missense_variant	745	745	249	D/N	Gat/Aat	rs850694502	MODERATE	1	SNV
CMT-033	18	43083021	C	T	CHRM4	ENSCAFG00000009203	ENSCAFT00000014635	synonymous_variant	618	618	206	P	ccC/ccT	-	LOW	1	SNV
CMT-577	25	30133246	T	C	CHRNA2	ENSCAFG00000008499	ENSCAFT00000013549	synonymous_variant	603	603	201	F	ttT/ttC	rs851156892	LOW	1	SNV
CMT-638	25	30133246	T	C	CHRNA2	ENSCAFG00000008499	ENSCAFT00000013549	synonymous_variant	603	603	201	F	ttT/ttC	rs851156892	LOW	1	SNV
CMT-033	25	30133666	T	C	CHRNA2	ENSCAFG00000008499	ENSCAFT00000013549	synonymous_variant	1023	1023	341	L	ctT/ctC	rs850754675	LOW	1	SNV
CMT-033	25	30133945	C	T	CHRNA2	ENSCAFG00000008499	ENSCAFT00000013549	synonymous_variant	1302	1302	434	A	gcC/gcT	rs852714758	LOW	1	SNV
CMT-026	13	38336216	C	A	CHRNA3	ENSCAFG00000001710	ENSCAFT00000002688	synonymous_variant	774	774	258	T	acC/acA	rs22239089	LOW	1	SNV
CMT-033	24	47027474	G	A	CHRNA4	ENSCAFG00000012893	ENSCAFT00000020498	missense_variant	1631	1631	544	A/V	gCg/gTg	rs852920996	MODERATE	-1	SNV
CMT-033	24	47027855	A	G	CHRNA4	ENSCAFG00000012893	ENSCAFT00000020498	missense_variant	1250	1250	417	L/P	cTg/cCg	rs852697802	MODERATE	-1	SNV
CMT-442	24	47027855	A	G	CHRNA4	ENSCAFG00000012893	ENSCAFT00000020498	missense_variant	1250	1250	417	L/P	cTg/cCg	rs852697802	MODERATE	-1	SNV
CMT-660	16	23006545	A	G	CHRNA6	ENSCAFG00000005444	ENSCAFT00000008765	missense_variant	1439	1207	403	K/E	Aag/Gag	rs852887240	MODERATE	1	SNV
CMT-711	3	72195758	G	C	CHRNA9	ENSCAFG00000015915	ENSCAFT00000025220	missense_variant	502	502	168	Q/E	Cag/Gag	-	MODERATE	-1	SNV
CMT-496	16	23025190	G	A	CHRNB3	482837	XM_539952.4	missense_variant	964	964	322	H/Y	Cac/Tac	-	MODERATE	-1	SNV
CMT-215	25	44172107	G	A	CHRND	ENSCAFG00000011283	ENSCAFT00000017944	missense_variant	1324	1324	442	A/T	Gcc/Acc	-	MODERATE	1	SNV
CMT-319	25	44173152	C	A	CHRND	ENSCAFG00000011283	ENSCAFT00000017944	missense_variant	1490	1490	497	P/H	cCt/cAt	-	MODERATE	1	SNV
CMT-405	5	31704560	C	T	CHRNE	479471	XM_005619924.1	synonymous_variant	557	474	158	Y	taC/taT	-	LOW	1	SNV
CMT-638	18	43737735	G	C	CHST1	ENSCAFG00000009385	ENSCAFT00000014931	synonymous_variant	653	207	69	T	acG/acC	rs852897280	LOW	1	SNV
CMT-638	18	43738303	G	A	CHST1	ENSCAFG00000009385	ENSCAFT00000014931	missense_variant	1221	775	259	G/S	Ggc/Agc	-	MODERATE	1	SNV
CMT-033	18	43738398	G	A	CHST1	ENSCAFG00000009385	ENSCAFT00000014931	synonymous_variant	1316	870	290	P	ccG/ccA	rs850616744	LOW	1	SNV
CMT-245	10	33810449	A	T	CHST11	481299	XM_005625962.1	stop_gained	384	110	37	L/*	tTg/tAg	-	HIGH	-1	SNV
CMT-245	30	7642721	T	C	CHST14	608435	XM_005638677.1	synonymous_variant	1596	1596	532	D	gaT/gaC	rs852245958	LOW	1	SNV
CMT-168	28	33460529	T	C	CHST15	ENSCAFG00000012723	ENSCAFT00000020187	synonymous_variant	383	309	103	Q	caA/caG	-	LOW	-1	SNV
CMT-458	28	33460640	C	G	CHST15	ENSCAFG00000012723	ENSCAFT00000020187	missense_variant	272	198	66	E/D	gaG/gaC	rs851209455	MODERATE	-1	SNV
CMT-033	28	33460788	C	A	CHST15	ENSCAFG00000012723	ENSCAFT00000020187	missense_variant	124	50	17	R/L	cGc/cTc	rs853031853	MODERATE	-1	SNV
CMT-033	23	38697090	G	C	CHST2	485701	XM_005634649.1	synonymous_variant	1416	1416	472	S	tcG/tcC	rs850719047	LOW	1	SNV
CMT-603	23	38697090	G	C	CHST2	485701	XM_005634649.1	synonymous_variant	1416	1416	472	S	tcG/tcC	rs850719047	LOW	1	SNV
CMT-033	23	38697096	C	T	CHST2	485701	XM_005634649.1	synonymous_variant	1422	1422	474	S	tcC/tcT	rs852684000	LOW	1	SNV
CMT-603	23	38697096	C	T	CHST2	485701	XM_005634649.1	synonymous_variant	1422	1422	474	S	tcC/tcT	rs852684000	LOW	1	SNV
CMT-217	7	61804544	G	A	CHST9	100688744	XM_003434923.2	synonymous_variant	1323	1158	386	P	ccG/ccA	-	LOW	1	SNV
CMT-033	6	39814272	G	A	CHTF18	490084	XM_547205.4	missense_variant	617	574	192	R/C	Cgc/Tgc	rs851174001	MODERATE	-1	SNV
CMT-112	6	39815102	C	T	CHTF18	ENSCAFG00000019611	ENSCAFT00000031175	missense_variant	506	506	169	G/E	gGg/gAg	-	MODERATE	-1	SNV
CMT-033	28	12966711	T	G	CHUK	ENSCAFG00000009588	ENSCAFT00000015231	synonymous_variant	2202	2130	710	I	atA/atC	rs853089637	LOW	-1	SNV
CMT-283	17	59529048	C	A	CIART	ENSCAFG00000011804	ENSCAFT00000018735	missense_variant	1050	1050	350	N/K	aaC/aaA	-	MODERATE	1	SNV
CMT-033	6	31787950	C	T	CIITA	490008	XM_005621547.1	synonymous_variant	2523	1572	524	Q	caG/caA	-	LOW	-1	SNV
CMT-033	9	55311371	G	A	CIZ1	480709	XM_005625307.1	synonymous_variant	1138	1047	349	E	gaG/gaA	rs852113309	LOW	1	SNV
CMT-033	17	36938503	T	A	CKAP2L	475753	XM_005630446.1	missense_variant	2189	2142	714	Q/H	caA/caT	rs8799606	MODERATE	-1	SNV
CMT-452	17	36954192	C	A	CKAP2L	475753	XM_005630446.1	missense_variant	990	943	315	V/L	Gta/Tta	rs22530486	MODERATE	-1	SNV
CMT-332	17	36954256	C	T	CKAP2L	475753	XM_005630446.1	synonymous_variant	926	879	293	V	gtG/gtA	rs22530487	LOW	-1	SNV
CMT-452	17	36954256	C	T	CKAP2L	475753	XM_005630446.1	synonymous_variant	926	879	293	V	gtG/gtA	rs22530487	LOW	-1	SNV
CMT-033	17	36954301	G	A	CKAP2L	475753	XM_005630446.1	synonymous_variant	881	834	278	H	caC/caT	rs22530489	LOW	-1	SNV
CMT-538	18	42730260	A	G	CKAP5	ENSCAFG00000009053	ENSCAFT00000014468	synonymous_variant	1460	1425	475	V	gtA/gtG	rs852010240	LOW	1	SNV
CMT-724	18	42743745	G	A	CKAP5	ENSCAFG00000009053	ENSCAFT00000014468	synonymous_variant	2771	2736	912	S	tcG/tcA	rs850798398	LOW	1	SNV
CMT-711	1	110216259	C	T	CKM	476435	XM_005616449.1	synonymous_variant	626	501	167	G	ggC/ggT	-	LOW	1	SNV
CMT-142	19	28818019	A	G	CLASP1	100684635	XM_005631898.1	missense_variant	4800	4427	1476	N/S	aAc/aGc	-	MODERATE	1	SNV
CMT-033	6	61564650	C	T	CLCA4	ENSCAFG00000020244	ENSCAFT00000032245	missense_variant	1570	1570	524	V/I	Gta/Ata	rs852097158	MODERATE	-1	SNV
CMT-439	6	61568161	-	A	CLCA4	ENSCAFG00000020244	ENSCAFT00000032245	frameshift_variant	1374-1375	1374-1375	458-459	-/X	-/T	-	HIGH	-1	INDEL
CMT-033	6	42820675	C	T	CLCC1	479918	XM_005621836.1	synonymous_variant	1136	927	309	F	ttC/ttT	rs24328391	LOW	1	SNV
CMT-711	16	6354423	G	A	CLCN1	ENSCAFG00000003619	ENSCAFT00000020333	missense_variant	1530	1439	480	P/L	cCc/cTc	-	MODERATE	-1	SNV
CMT-033	25	20598584	G	A	CLCN3	477354	XM_005635613.1	synonymous_variant	2098	1569	523	P	ccG/ccA	rs23226890	LOW	1	SNV
CMT-667	25	20601340	CAGG	-	CLCN3	477354	XM_005635613.1	splice_acceptor_variant,coding_sequence_variant,intron_variant	?-2280	?-1751	?-584	-	-	-	HIGH	1	INDEL
CMT-048	X	6888743	G	T	CLCN4	ENSCAFG00000011537	ENSCAFT00000018340	missense_variant	766	312	104	L/F	ttG/ttT	-	MODERATE	1	SNV
CMT-685	2	84418347	A	G	CLCN6	ENSCAFG00000016542	ENSCAFT00000026203	synonymous_variant	2170	2076	692	D	gaT/gaC	rs852676634	LOW	-1	SNV
CMT-033	2	84420664	T	C	CLCN6	ENSCAFG00000016542	ENSCAFT00000026203	synonymous_variant	1753	1659	553	T	acA/acG	rs851621660	LOW	-1	SNV
CMT-059	2	84430439	C	T	CLCN6	ENSCAFG00000016542	ENSCAFT00000026203	synonymous_variant	475	381	127	A	gcG/gcA	-	LOW	-1	SNV
CMT-634	6	39346556	C	T	CLCN7	479889	XM_537014.3	synonymous_variant	1172	1083	361	L	ctC/ctT	-	LOW	1	SNV
CMT-033	31	31677886	G	A	CLDN14	ENSCAFG00000009679	ENSCAFT00000015374	synonymous_variant	561	561	187	D	gaC/gaT	rs851109941	LOW	-1	SNV
CMT-100	31	31678364	G	A	CLDN14	ENSCAFG00000009679	ENSCAFT00000015374	missense_variant	83	83	28	P/L	cCg/cTg	-	MODERATE	-1	SNV
CMT-538	34	22408256	C	T	CLDN16	608218	XM_845175.3	synonymous_variant	709	516	172	L	ctC/ctT	rs8743064	LOW	1	SNV
CMT-033	31	25041567	A	G	CLDN17	ENSCAFG00000008803	ENSCAFT00000013981	synonymous_variant	201	201	67	Y	taT/taC	rs9084010	LOW	-1	SNV
CMT-414	31	25090314	G	A	CLDN8	ENSCAFG00000008822	ENSCAFT00000014017	synonymous_variant	407	75	25	T	acC/acT	-	LOW	-1	SNV
CMT-169	27	35945266	G	A	CLEC1B	611394	XM_849058.3	stop_gained	351	181	61	R/*	Cga/Tga	-	HIGH	-1	SNV
CMT-093	10	69175608	A	C	CLEC4F	ENSCAFG00000003431	ENSCAFT00000005521	synonymous_variant	869	846	282	L	ctT/ctG	rs850936086	LOW	-1	SNV
CMT-093	10	69175629	G	A	CLEC4F	ENSCAFG00000003431	ENSCAFT00000005521	synonymous_variant	848	825	275	I	atC/atT	rs852979124	LOW	-1	SNV
CMT-026	27	35869243	C	A	CLEC7A	611385	XM_849050.2	missense_variant	409	344	115	A/D	gCt/gAt	rs852179758	MODERATE	1	SNV
CMT-678	19	2440257	G	A	CLGN	ENSCAFG00000003696	ENSCAFT00000037651	synonymous_variant	1806	1371	457	K	aaG/aaA	-	LOW	1	SNV
CMT-077	31	30094012	G	-	CLIC6	ENSCAFG00000009568	ENSCAFT00000038021	frameshift_variant	631	493	165	E/X	Gaa/aa	-	HIGH	1	INDEL
CMT-480	4	52479212	C	A	CLINT1	ENSCAFG00000017344	ENSCAFT00000027481	missense_variant	576	216	72	N/K	aaC/aaA	-	MODERATE	1	SNV
CMT-785	26	7020194	CCAGG	-	CLIP1	477461	XM_005636164.1	splice_acceptor_variant,coding_sequence_variant,intron_variant	?-1013	?-658	?-220	-	-	-	HIGH	1	INDEL
CMT-271	26	7028555	A	T	CLIP1	477461	XM_005636164.1	missense_variant	1680	1325	442	Q/L	cAg/cTg	-	MODERATE	1	SNV
CMT-084	6	6055686	C	G	CLIP2	489797	XM_005621012.1	synonymous_variant	1236	1044	348	S	tcG/tcC	-	LOW	-1	SNV
CMT-615	8	64095466	T	G	CLMN	ENSCAFG00000017709	ENSCAFT00000028086	synonymous_variant	2742	2742	914	V	gtA/gtC	rs850797801	LOW	-1	SNV
CMT-340	8	64099741	C	T	CLMN	ENSCAFG00000017709	ENSCAFT00000028086	missense_variant	1900	1900	634	D/N	Gat/Aat	rs851753901	MODERATE	-1	SNV
CMT-348	37	30884076	G	C	CLN8	ENSCAFG00000016330	ENSCAFT00000025898	synonymous_variant	1625	711	237	G	ggG/ggC	-	LOW	1	SNV
CMT-449	18	38530534	G	T	CLP1	ENSCAFG00000007815	ENSCAFT00000012481	missense_variant	404	291	97	H/Q	caC/caA	-	MODERATE	-1	SNV
CMT-116	30	29530188	CCTGAGGCA	-	CLPX	ENSCAFG00000017131	ENSCAFT00000027135	inframe_deletion	984-992	794-802	265-268	MPQE/K	aTGCCTCAGGaa/aaa	-	MODERATE	-1	INDEL
CMT-236	15	6419819	G	T	CLSPN	ENSCAFG00000003539	ENSCAFT00000005678	missense_variant	2644	2512	838	D/Y	Gat/Tat	-	MODERATE	1	SNV
CMT-377	23	36631059	G	T	CLSTN2	477093	XM_534287.4	missense_variant	2162	2107	703	V/L	Gtg/Ttg	-	MODERATE	1	SNV
CMT-340	9	34158142	A	G	CLTC	480578	XM_005624748.1	synonymous_variant	2249	1800	600	L	ctA/ctG	rs24537332	LOW	1	SNV
CMT-193	9	34165631	G	A	CLTC	480578	XM_005624748.1	missense_variant	2881	2432	811	R/Q	cGa/cAa	-	MODERATE	1	SNV
CMT-336	26	30000775	GCAA	-	CLTCL1	477568	XM_005636593.1	frameshift_variant	4865-4868	4865-4868	1622-1623	RK/X	cGCAAg/cg	-	HIGH	1	INDEL
CMT-456	9	46737693	G	A	CLUH	491203	XM_005624953.1	synonymous_variant	4329	4293	1431	N	aaC/aaT	rs24551819	LOW	-1	SNV
CMT-630	29	11783822	GCCCTCAGAA	-	CLVS1	ENSCAFG00000007190	ENSCAFT00000011526	frameshift_variant	1166-1175	801-810	267-270	LPSE/X	ttGCCCTCAGAA/tt	-	HIGH	1	INDEL
CMT-374	1	62230143	T	C	CLVS2	ENSCAFG00000001006	ENSCAFT00000001550	synonymous_variant	1132	501	167	F	ttT/ttC	rs852211148	LOW	1	SNV
CMT-250	5	82709119	C	A	CMTM1	ENSCAFG00000032702	ENSCAFT00000048177	missense_variant	265	215	72	R/L	cGc/cTc	-	MODERATE	-1	SNV
CMT-276	5	82651560	AGGA	-	CMTM4	ENSCAFG00000030624	ENSCAFT00000048487	splice_acceptor_variant,coding_sequence_variant	?-1332	?-338	?-113	-	-	-	HIGH	1	INDEL
CMT-577	5	82651560	AGGA	-	CMTM4	ENSCAFG00000030624	ENSCAFT00000048487	splice_acceptor_variant,coding_sequence_variant	?-1332	?-338	?-113	-	-	-	HIGH	1	INDEL
CMT-644	5	82651560	AGGA	-	CMTM4	ENSCAFG00000030624	ENSCAFT00000048487	splice_acceptor_variant,coding_sequence_variant	?-1332	?-338	?-113	-	-	-	HIGH	1	INDEL
CMT-785	5	82651560	AGGA	-	CMTM4	ENSCAFG00000030624	ENSCAFT00000048487	splice_acceptor_variant,coding_sequence_variant	?-1332	?-338	?-113	-	-	-	HIGH	1	INDEL
CMT-097	8	3627520	G	A	CMTM5	ENSCAFG00000011613	ENSCAFT00000018425	missense_variant	409	409	137	D/N	Gat/Aat	-	MODERATE	1	SNV
CMT-159	23	12410721	G	A	CMTM8	ENSCAFG00000005399	ENSCAFT00000008683	synonymous_variant	285	186	62	T	acC/acT	-	LOW	-1	SNV
CMT-496	5	77119824	C	T	CMTR2	ENSCAFG00000020174	ENSCAFT00000032126	missense_variant	1441	1441	481	E/K	Gaa/Aaa	-	MODERATE	-1	SNV
CMT-586	5	77120815	C	A	CMTR2	ENSCAFG00000020174	ENSCAFT00000032126	synonymous_variant	450	450	150	A	gcG/gcT	rs851411072	LOW	-1	SNV
CMT-725	3	27222372	TGGTGTT	-	CMYA5	479170	XM_536312.4	frameshift_variant	10492-10498	10492-10498	3498-3500	NTI/X	AACACCAtc/tc	-	HIGH	-1	INDEL
CMT-311	3	27227934	T	A	CMYA5	479170	XM_536312.4	missense_variant	8039	8039	2680	D/V	gAc/gTc	rs23587384	MODERATE	-1	SNV
CMT-340	3	27230852	T	C	CMYA5	479170	XM_536312.4	synonymous_variant	5121	5121	1707	K	aaA/aaG	-	LOW	-1	SNV
CMT-638	3	27233024	T	C	CMYA5	479170	XM_536312.4	synonymous_variant	2949	2949	983	S	tcA/tcG	rs23644598	LOW	-1	SNV
CMT-317	20	2928214	AG	-	CNBP	ENSCAFG00000004320	ENSCAFT00000006937	splice_acceptor_variant	-	-	-	-	-	-	HIGH	1	INDEL
CMT-227	1	4894371	T	C	CNDP1	476165	XM_005615307.1	missense_variant	326	178	60	S/G	Agt/Ggt	-	MODERATE	-1	SNV
CMT-340	13	43832479	A	G	CNGA1	403891	NM_001003222.1	synonymous_variant	1374	1173	391	I	atT/atC	rs852841811	LOW	-1	SNV
CMT-033	13	43832644	A	G	CNGA1	403891	NM_001003222.1	synonymous_variant	1209	1008	336	V	gtT/gtC	rs852751250	LOW	-1	SNV
CMT-452	13	43832644	A	G	CNGA1	403891	NM_001003222.1	synonymous_variant	1209	1008	336	V	gtT/gtC	rs852751250	LOW	-1	SNV
CMT-153	21	29578182	C	T	CNGA4	ENSCAFG00000006396	ENSCAFT00000010334	stop_gained	1039	1039	347	Q/*	Cag/Tag	-	HIGH	1	SNV
CMT-414	2	58611182	G	A	CNGB1	102156683	XM_005617507.1	missense_variant	1595	1534	512	A/T	Gca/Aca	-	MODERATE	1	SNV
CMT-686	2	58089392	CAGGAGCCC	-	CNOT1	ENSCAFG00000008426	ENSCAFT00000013421	splice_acceptor_variant,coding_sequence_variant,intron_variant	?-1833	?-1833	?-611	-	-	-	HIGH	1	INDEL
CMT-725	2	58135364	A	G	CNOT1	ENSCAFG00000008426	ENSCAFT00000013421	splice_acceptor_variant	-	-	-	-	-	-	HIGH	1	SNV
CMT-060	23	4053210	C	T	CNOT10	ENSCAFG00000004679	ENSCAFT00000039548	synonymous_variant	78	78	26	S	tcG/tcA	-	LOW	-1	SNV
CMT-236	10	12165407	A	G	CNOT2	474446	XM_005625626.1	missense_variant	1563	1505	502	N/S	aAt/aGt	-	MODERATE	1	SNV
CMT-456	16	12828730	A	G	CNOT4	482708	XM_005629582.1	synonymous_variant	1521	1194	398	Q	caA/caG	-	LOW	1	SNV
CMT-496	32	2259865	C	T	CNOT6L	ENSCAFG00000008699	ENSCAFT00000013823	missense_variant	137	137	46	R/Q	cGg/cAg	-	MODERATE	-1	SNV
CMT-033	7	37369391	C	T	CNST	611848	XM_005622609.1	synonymous_variant	1327	852	284	C	tgC/tgT	rs850765054	LOW	1	SNV
CMT-033	11	37357630	A	G	CNTLN	ENSCAFG00000001566	ENSCAFT00000039737	missense_variant	1682	1682	561	H/R	cAc/cGc	rs851232754	MODERATE	1	SNV
CMT-332	11	37403174	CCCAAAAG	-	CNTLN	ENSCAFG00000001566	ENSCAFT00000039737	splice_acceptor_variant,intron_variant	-	-	-	-	-	-	HIGH	1	INDEL
CMT-613	11	37403174	CCCAAAAG	-	CNTLN	ENSCAFG00000001566	ENSCAFT00000039737	splice_acceptor_variant,intron_variant	-	-	-	-	-	-	HIGH	1	INDEL
CMT-667	11	37403174	CCCAAAAGCA	-	CNTLN	ENSCAFG00000001566	ENSCAFT00000039737	splice_acceptor_variant,coding_sequence_variant,intron_variant	?-2614	?-2614	?-872	-	-	-	HIGH	1	INDEL
CMT-033	27	12790743	G	A	CNTN1	ENSCAFG00000009872	ENSCAFT00000015703	synonymous_variant	1476	1056	352	C	tgC/tgT	rs23422184	LOW	-1	SNV
CMT-417	27	12796327	G	A	CNTN1	ENSCAFG00000009872	ENSCAFT00000015703	synonymous_variant	1152	732	244	I	atC/atT	rs851678318	LOW	-1	SNV
CMT-685	27	12817690	CTCTAGG	-	CNTN1	ENSCAFG00000009872	ENSCAFT00000015703	splice_acceptor_variant,coding_sequence_variant,intron_variant	?-483	?-63	?-21	-	-	-	HIGH	-1	INDEL
CMT-033	38	1582264	G	A	CNTN2	ENSCAFG00000024609	ENSCAFT00000037921	synonymous_variant	453	453	151	P	ccG/ccA	rs852588982	LOW	1	SNV
CMT-033	20	14515729	C	T	CNTN4	ENSCAFG00000006013	ENSCAFT00000009728	synonymous_variant	1391	906	302	G	ggG/ggA	rs850876275	LOW	-1	SNV
CMT-247	20	14656601	C	-	CNTN4	ENSCAFG00000006013	ENSCAFT00000009728	frameshift_variant	830	345	115	K/X	aaG/aa	-	HIGH	-1	INDEL
CMT-103	21	1427816	C	T	CNTN5	485109	XM_005633312.1	missense_variant	1546	1124	375	R/H	cGt/cAt	-	MODERATE	-1	SNV
CMT-402	9	20294334	-	TGGGGCTGGGGC	CNTNAP1	ENSCAFG00000014854	ENSCAFT00000023588	inframe_insertion	4077-4078	4077-4078	1359-1360	-/APAP	-/GCCCCAGCCCCA	-	MODERATE	-1	INDEL
CMT-355	9	20294368	G	C	CNTNAP1	ENSCAFG00000014854	ENSCAFT00000023588	missense_variant	4043	4043	1348	A/G	gCt/gGt	rs851309667	MODERATE	-1	SNV
CMT-106	5	74585081	C	G	CNTNAP4	ENSCAFG00000020059	ENSCAFT00000031919	missense_variant	2288	1750	584	A/P	Gct/Cct	-	MODERATE	-1	SNV
CMT-033	19	25736668	A	G	CNTNAP5	ENSCAFG00000004689	ENSCAFT00000007551	synonymous_variant	2737	2487	829	F	ttT/ttC	rs851089241	LOW	-1	SNV
CMT-719	5	32808292	G	A	CNTROB	489484	XM_546602.4	synonymous_variant	2692	1884	628	P	ccG/ccA	rs24193539	LOW	1	SNV
CMT-033	5	32809431	G	A	CNTROB	489484	XM_546602.4	missense_variant	2895	2087	696	S/N	aGc/aAc	rs24214531	MODERATE	1	SNV
CMT-290	36	9893758	C	T	COBLL1	488375	XM_005640255.1	synonymous_variant	3160	3060	1020	A	gcG/gcA	rs851943554	LOW	-1	SNV
CMT-033	18	13262349	A	G	COG5	ENSCAFG00000003929	ENSCAFT00000006325	synonymous_variant	1629	1629	543	Q	caA/caG	rs851413892	LOW	1	SNV
CMT-033	18	13262499	A	G	COG5	ENSCAFG00000003929	ENSCAFT00000006325	synonymous_variant	1779	1779	593	T	acA/acG	rs852856603	LOW	1	SNV
CMT-332	18	13262499	A	G	COG5	ENSCAFG00000003929	ENSCAFT00000006325	synonymous_variant	1779	1779	593	T	acA/acG	rs852856603	LOW	1	SNV
CMT-116	18	13338187	G	T	COG5	ENSCAFG00000003929	ENSCAFT00000006325	missense_variant	2905	2905	969	V/L	Gta/Tta	-	MODERATE	1	SNV
CMT-776	12	2631872	T	C	COL11A2	481734	XM_538855.3	synonymous_variant	4427	4068	1356	A	gcA/gcG	rs850571275	LOW	-1	SNV
CMT-776	12	2631878	G	T	COL11A2	481734	XM_538855.3	synonymous_variant	4421	4062	1354	G	ggC/ggA	rs852470283	LOW	-1	SNV
CMT-033	12	2636994	G	A	COL11A2	481734	XM_538855.3	synonymous_variant	3200	2841	947	P	ccC/ccT	rs22255739	LOW	-1	SNV
CMT-033	12	2652804	G	A	COL11A2	481734	XM_538855.3	synonymous_variant	572	213	71	P	ccC/ccT	rs851609178	LOW	-1	SNV
CMT-102	12	36726337	C	T	COL12A1	481881	XM_005627534.1	missense_variant	9231	8819	2940	R/H	cGc/cAc	-	MODERATE	-1	SNV
CMT-442	12	36761599	C	T	COL12A1	481881	XM_005627534.1	synonymous_variant	6844	6432	2144	P	ccG/ccA	rs852425761	LOW	-1	SNV
CMT-033	12	36765445	C	T	COL12A1	481881	XM_005627534.1	synonymous_variant	6571	6159	2053	P	ccG/ccA	rs851642573	LOW	-1	SNV
CMT-033	12	36765454	A	G	COL12A1	481881	XM_005627534.1	synonymous_variant	6562	6150	2050	A	gcT/gcC	rs852038751	LOW	-1	SNV
CMT-271	13	19157868	C	A	COL14A1	475085	XM_532319.3	synonymous_variant	3844	3501	1167	V	gtC/gtA	-	LOW	1	SNV
CMT-686	28	16374943	A	G	COL17A1	ENSCAFG00000010547	ENSCAFT00000045026	synonymous_variant	1597	1296	432	G	ggT/ggC	rs853102258	LOW	-1	SNV
CMT-436	28	16385988	G	C	COL17A1	ENSCAFG00000010547	ENSCAFT00000045026	missense_variant	724	423	141	S/R	agC/agG	-	MODERATE	-1	SNV
CMT-033	31	38926855	C	T	COL18A1	ENSCAFG00000011817	ENSCAFT00000018820	missense_variant	773	668	223	S/L	tCg/tTg	rs851433307	MODERATE	1	SNV
CMT-234	31	38927075	C	T	COL18A1	ENSCAFG00000011817	ENSCAFT00000018820	synonymous_variant	993	888	296	D	gaC/gaT	-	LOW	1	SNV
CMT-048	31	38936006	A	G	COL18A1	ENSCAFG00000011817	ENSCAFT00000018820	missense_variant	1600	1495	499	T/A	Act/Gct	rs853098957	MODERATE	1	SNV
CMT-048	31	38936008	T	C	COL18A1	ENSCAFG00000011817	ENSCAFT00000018820	synonymous_variant	1602	1497	499	T	acT/acC	rs850526447	LOW	1	SNV
CMT-033	31	38936235	C	T	COL18A1	ENSCAFG00000011817	ENSCAFT00000018820	missense_variant	1706	1601	534	S/L	tCg/tTg	rs852643177	MODERATE	1	SNV
CMT-033	31	38936268	C	T	COL18A1	ENSCAFG00000011817	ENSCAFT00000018820	missense_variant	1739	1634	545	A/V	gCg/gTg	rs851745436	MODERATE	1	SNV
CMT-033	31	38953189	G	C	COL18A1	ENSCAFG00000011817	ENSCAFT00000018820	synonymous_variant	3405	3300	1100	G	ggG/ggC	rs851234739	LOW	1	SNV
CMT-033	31	38955465	C	T	COL18A1	ENSCAFG00000011817	ENSCAFT00000018820	missense_variant	4076	3971	1324	P/L	cCg/cTg	rs852192196	MODERATE	1	SNV
CMT-480	9	26197626	A	G	COL1A1	ENSCAFG00000017018	ENSCAFT00000026953	synonymous_variant	493	405	135	P	ccT/ccC	rs24546719	LOW	-1	SNV
CMT-033	14	19896903	C	T	COL1A2	403824	XM_005628344.1	synonymous_variant	1046	690	230	V	gtC/gtT	rs22356416	LOW	1	SNV
CMT-033	24	47007586	G	A	COL20A1	485971	XM_543096.3	missense_variant,splice_region_variant	2125	2125	709	E/K	Gag/Aag	-	MODERATE	1	SNV
CMT-613	12	23471696	GGACTTGGC	-	COL21A1	ENSCAFG00000002348	ENSCAFT00000003677	inframe_deletion	385-393	385-393	129-131	AKS/-	GCCAAGTCC/-	-	MODERATE	-1	INDEL
CMT-262	13	33739047	G	A	COL22A1	ENSCAFG00000001178	ENSCAFT00000001823	missense_variant	4646	4646	1549	A/V	gCg/gTg	-	MODERATE	-1	SNV
CMT-332	13	33850751	G	A	COL22A1	ENSCAFG00000001178	ENSCAFT00000001823	synonymous_variant	2229	2229	743	P	ccC/ccT	rs852353480	LOW	-1	SNV
CMT-785	13	33881194	A	G	COL22A1	ENSCAFG00000001178	ENSCAFT00000001823	missense_variant	1880	1880	627	L/P	cTc/cCc	rs24738741	MODERATE	-1	SNV
CMT-197	6	61955691	C	G	COL24A1	ENSCAFG00000020270	ENSCAFT00000035747	missense_variant	699	699	233	D/E	gaC/gaG	-	MODERATE	1	SNV
CMT-026	6	61955794	TTTGGTG	-	COL24A1	ENSCAFG00000020270	ENSCAFT00000035747	frameshift_variant	802-808	802-808	268-270	FGE/X	TTTGGTGaa/aa	-	HIGH	1	INDEL
CMT-033	6	62192114	A	G	COL24A1	ENSCAFG00000020270	ENSCAFT00000035747	synonymous_variant	3192	3192	1064	G	ggA/ggG	rs24306964	LOW	1	SNV
CMT-355	32	29227583	C	T	COL25A1	ENSCAFG00000011361	ENSCAFT00000046228	missense_variant	382	382	128	E/K	Gag/Aag	rs852084320	MODERATE	-1	SNV
CMT-581	6	8390634	G	A	COL26A1	608184	XM_005621001.1	synonymous_variant	1294	741	247	D	gaC/gaT	-	LOW	-1	SNV
CMT-060	11	68433854	C	T	COL27A1	474811	XM_005627002.1	missense_variant,splice_region_variant	1918	1912	638	R/W	Cgg/Tgg	-	MODERATE	1	SNV
CMT-112	36	30513169	C	T	COL3A1	ENSCAFG00000014812	ENSCAFT00000023503	missense_variant	1981	1981	661	H/Y	Cac/Tac	-	MODERATE	1	SNV
CMT-344	36	30513437	C	T	COL3A1	ENSCAFG00000014812	ENSCAFT00000023503	synonymous_variant	2211	2211	737	G	ggC/ggT	-	LOW	1	SNV
CMT-642	22	58535379	A	G	COL4A1	403496	XM_005634144.1	synonymous_variant	2190	2190	730	P	ccT/ccC	rs8721694	LOW	-1	SNV
CMT-785	22	58788102	C	T	COL4A2	403843	XM_534183.4	synonymous_variant	2262	2262	754	P	ccC/ccT	rs23024602	LOW	1	SNV
CMT-785	22	58788115	A	G	COL4A2	403843	XM_534183.4	missense_variant	2275	2275	759	T/A	Act/Gct	rs23024604	MODERATE	1	SNV
CMT-033	22	58804274	T	C	COL4A2	403843	XM_534183.4	missense_variant	3560	3560	1187	L/P	cTg/cCg	rs23013655	MODERATE	1	SNV
CMT-033	22	58807622	T	C	COL4A2	403843	XM_534183.4	missense_variant	3854	3854	1285	V/A	gTg/gCg	rs850588096	MODERATE	1	SNV
CMT-057	25	40089815	G	A	COL4A3	ENSCAFG00000010426	ENSCAFT00000016556	missense_variant	3578	3578	1193	R/K	aGg/aAg	rs23271613	MODERATE	1	SNV
CMT-057	25	40089819	C	A	COL4A3	ENSCAFG00000010426	ENSCAFT00000016556	synonymous_variant	3582	3582	1194	G	ggC/ggA	rs23271647	LOW	1	SNV
CMT-456	X	81699700	G	A	COL4A6	ENSCAFG00000018016	ENSCAFT00000042900	missense_variant	4484	3721	1241	P/S	Cct/Tct	-	MODERATE	-1	SNV
CMT-439	9	50759458	-	CCC	COL5A1	ENSCAFG00000019848	ENSCAFT00000031582	inframe_insertion	1011-1012	965-966	322	H/HP	cac/caCCCc	-	MODERATE	1	INDEL
CMT-737	9	50809090	CACCAGGGAA	-	COL5A1	ENSCAFG00000019848	ENSCAFT00000031582	splice_acceptor_variant,coding_sequence_variant,intron_variant	?-2570	?-2524	?-842	-	-	-	HIGH	1	INDEL
CMT-033	9	50815571	A	G	COL5A1	ENSCAFG00000019848	ENSCAFT00000031582	synonymous_variant	2725	2679	893	P	ccA/ccG	rs851311703	LOW	1	SNV
CMT-678	20	51055024	CAGGG	-	COL5A3	ENSCAFG00000017958	ENSCAFT00000028514	splice_acceptor_variant,coding_sequence_variant,intron_variant	?-2501	?-2153	?-718	-	-	-	HIGH	1	INDEL
CMT-033	31	39433355	C	T	COL6A2	ENSCAFG00000029022	ENSCAFT00000049047	missense_variant	908	167	56	S/F	tCc/tTc	-	MODERATE	1	SNV
CMT-405	25	47972932	G	A	COL6A3	403582	XM_005635898.1	synonymous_variant	9666	9417	3139	Y	taC/taT	-	LOW	-1	SNV
CMT-033	25	47984761	C	T	COL6A3	403582	XM_005635898.1	missense_variant	9031	8782	2928	A/T	Gcc/Acc	-	MODERATE	-1	SNV
CMT-048	25	47992509	C	T	COL6A3	403582	XM_005635898.1	splice_donor_variant	-	-	-	-	-	-	HIGH	-1	SNV
CMT-523	25	48023547	G	A	COL6A3	403582	XM_005635898.1	synonymous_variant	3045	2796	932	A	gcC/gcT	rs851867606	LOW	-1	SNV
CMT-634	25	48023586	C	T	COL6A3	403582	XM_005635898.1	synonymous_variant	3006	2757	919	A	gcG/gcA	rs850648222	LOW	-1	SNV
CMT-458	23	27696700	A	T	COL6A5	ENSCAFG00000006046	ENSCAFT00000009736	synonymous_variant	6087	6087	2029	P	ccA/ccT	rs851812490	LOW	1	SNV
CMT-332	23	27697155	T	C	COL6A5	ENSCAFG00000006046	ENSCAFT00000009736	missense_variant	6542	6542	2181	M/T	aTg/aCg	rs851909643	MODERATE	1	SNV
CMT-060	23	27796247	G	T	COL6A6	ENSCAFG00000006035	ENSCAFT00000009739	missense_variant	1303	859	287	G/C	Ggc/Tgc	-	MODERATE	1	SNV
CMT-505	20	40523857	C	T	COL7A1	ENSCAFG00000012403	ENSCAFT00000019781	missense_variant	1777	1777	593	R/W	Cgg/Tgg	-	MODERATE	1	SNV
CMT-033	24	46660426	C	T	COL9A3	612430	NM_001197171.1	synonymous_variant	835	822	274	C	tgC/tgT	rs851216139	LOW	1	SNV
CMT-033	24	46667589	A	G	COL9A3	612430	NM_001197171.1	splice_donor_variant	-	-	-	-	-	rs23166207	HIGH	1	SNV
CMT-033	13	18329578	T	A	COLEC10	ENSCAFG00000031108	ENSCAFT00000047182	missense_variant	926	735	245	H/Q	caT/caA	rs853179532	MODERATE	1	SNV
CMT-407	13	18329578	T	A	COLEC10	ENSCAFG00000031108	ENSCAFT00000047182	missense_variant	926	735	245	H/Q	caT/caA	rs853179532	MODERATE	1	SNV
CMT-480	13	18329578	T	A	COLEC10	ENSCAFG00000031108	ENSCAFT00000047182	missense_variant	926	735	245	H/Q	caT/caA	rs853179532	MODERATE	1	SNV
CMT-630	7	67225241	G	A	COLEC12	ENSCAFG00000018331	ENSCAFT00000049031	missense_variant	637	355	119	R/C	Cgc/Tgc	-	MODERATE	-1	SNV
CMT-634	26	29364759	C	A	COMT	ENSCAFG00000014253	ENSCAFT00000022647	missense_variant	414	414	138	E/D	gaG/gaT	-	MODERATE	-1	SNV
CMT-630	26	29365784	C	G	COMT	ENSCAFG00000014253	ENSCAFT00000022647	missense_variant	223	223	75	E/Q	Gag/Cag	-	MODERATE	-1	SNV
CMT-033	38	21911153	T	C	COPA	478973	XM_005640895.1	synonymous_variant	738	738	246	N	aaT/aaC	rs850950557	LOW	1	SNV
CMT-725	38	21926349	G	A	COPA	478973	XM_005640895.1	missense_variant	1739	1739	580	C/Y	tGt/tAt	-	MODERATE	1	SNV
CMT-033	38	21930883	G	A	COPA	478973	XM_005640895.1	synonymous_variant	2532	2532	844	A	gcG/gcA	rs24013328	LOW	1	SNV
CMT-033	21	37206720	G	A	COPB1	ENSCAFG00000008420	ENSCAFT00000013410	synonymous_variant	1242	1041	347	L	ctC/ctT	rs852085244	LOW	-1	SNV
CMT-577	23	35544410	CCTG	-	COPB2	ENSCAFG00000007602	ENSCAFT00000012160	splice_acceptor_variant,coding_sequence_variant,intron_variant	?-1535	?-1295	?-432	-	-	-	HIGH	-1	INDEL
CMT-017	14	6434675	C	T	COPG2	475189	XM_005628372.1	missense_variant,splice_region_variant	3339	3095	1032	A/V	gCa/gTa	-	MODERATE	1	SNV
CMT-660	32	6976108	GACAAGTGG	-	COPS4	ENSCAFG00000009064	ENSCAFT00000014418	splice_acceptor_variant,coding_sequence_variant,intron_variant	?-540	?-157	?-53	-	-	-	HIGH	1	INDEL
CMT-730	32	6976108	GACAAGTGG	-	COPS4	ENSCAFG00000009064	ENSCAFT00000014418	splice_acceptor_variant,coding_sequence_variant,intron_variant	?-540	?-157	?-53	-	-	-	HIGH	1	INDEL
CMT-442	32	6990697	ACAGG	-	COPS4	ENSCAFG00000009064	ENSCAFT00000014418	splice_acceptor_variant,coding_sequence_variant,intron_variant	?-1386	?-1003	?-335	-	-	-	HIGH	1	INDEL
CMT-613	37	6996462	AAAAGA	-	COQ10B	478853	XM_536015.4	splice_acceptor_variant,coding_sequence_variant,intron_variant	?-348	?-267	?-89	-	-	-	HIGH	1	INDEL
CMT-685	12	57592527	TTTGCTCTGC	-	COQ3	475004	XM_532241.4	frameshift_variant	816-825	793-802	265-268	AEQI/X	GCAGAGCAAAtt/tt	-	HIGH	-1	INDEL
CMT-417	12	57604172	C	T	COQ3	475004	XM_532241.4	missense_variant	145	122	41	S/N	aGt/aAt	rs852676718	MODERATE	-1	SNV
CMT-725	6	25917082	-	ATG	COQ7	ENSCAFG00000018135	ENSCAFT00000028804	inframe_insertion	560-561	76-77	26	Y/YD	tat/tATGat	rs852247813	MODERATE	1	INDEL
CMT-051	6	25921966	T	C	COQ7	ENSCAFG00000018135	ENSCAFT00000028804	missense_variant	1116	632	211	I/T	aTa/aCa	-	MODERATE	1	SNV
CMT-678	18	37052575	T	C	cOR10Q3	483445	XM_540563.3	missense_variant	881	881	294	K/R	aAg/aGg	rs22686237	MODERATE	-1	SNV
CMT-336	18	39915464	G	A	COR12E4	483545	NM_001256446.1	synonymous_variant	744	744	248	R	cgG/cgA	rs22687556	LOW	1	SNV
CMT-381	18	39915464	G	A	COR12E4	483545	NM_001256446.1	synonymous_variant	744	744	248	R	cgG/cgA	rs22687556	LOW	1	SNV
CMT-336	18	39915470	A	G	COR12E4	483545	NM_001256446.1	synonymous_variant	750	750	250	K	aaA/aaG	rs22687553	LOW	1	SNV
CMT-381	18	39915470	A	G	COR12E4	483545	NM_001256446.1	synonymous_variant	750	750	250	K	aaA/aaG	rs22687553	LOW	1	SNV
CMT-456	18	39915500	A	G	COR12E4	483545	NM_001256446.1	synonymous_variant	780	780	260	T	acA/acG	rs22687549	LOW	1	SNV
CMT-737	18	39915500	A	G	COR12E4	483545	NM_001256446.1	synonymous_variant	780	780	260	T	acA/acG	rs22687549	LOW	1	SNV
CMT-332	18	39915510	T	C	COR12E4	483545	NM_001256446.1	synonymous_variant	790	790	264	L	Ttg/Ctg	rs22687547	LOW	1	SNV
CMT-456	18	39915510	T	C	COR12E4	483545	NM_001256446.1	synonymous_variant	790	790	264	L	Ttg/Ctg	rs22687547	LOW	1	SNV
CMT-030	18	39915611	CA	TC	COR12E4	483545	NM_001256446.1	missense_variant	891-892	891-892	297-298	PM/PL	ccCAtg/ccTCtg	-	MODERATE	1	INDEL
CMT-452	18	39915611	CA	TC	COR12E4	483545	NM_001256446.1	missense_variant	891-892	891-892	297-298	PM/PL	ccCAtg/ccTCtg	-	MODERATE	1	INDEL
CMT-030	18	39915614	G	A	COR12E4	483545	NM_001256446.1	missense_variant	894	894	298	M/I	atG/atA	rs852757311	MODERATE	1	SNV
CMT-452	18	39915614	G	A	COR12E4	483545	NM_001256446.1	missense_variant	894	894	298	M/I	atG/atA	rs852757311	MODERATE	1	SNV
CMT-392	11	60627269	C	G	COR13C13	ENSCAFG00000032686	ENSCAFT00000045993	missense_variant	482	482	161	C/S	tGt/tCt	rs22189925	MODERATE	-1	SNV
CMT-033	11	60627581	G	T	COR13C13	ENSCAFG00000032686	ENSCAFT00000045993	missense_variant	170	170	57	T/N	aCc/aAc	rs852563925	MODERATE	-1	SNV
CMT-033	11	60627586	T	C	COR13C13	ENSCAFG00000032686	ENSCAFT00000045993	synonymous_variant	165	165	55	L	ctA/ctG	rs851734995	LOW	-1	SNV
CMT-613	9	47051333	G	A	cOR1D8	491205	XM_548325.4	synonymous_variant	549	549	183	P	ccC/ccT	rs853038065	LOW	-1	SNV
CMT-033	14	2695515	A	G	COR2T18	482241	NM_001256452.1	missense_variant	205	205	69	M/V	Atg/Gtg	rs850663952	MODERATE	1	SNV
CMT-033	14	2695964	C	T	COR2T18	482241	NM_001256452.1	synonymous_variant	654	654	218	Y	taC/taT	rs852950396	LOW	1	SNV
CMT-417	14	2695964	C	T	COR2T18	482241	NM_001256452.1	synonymous_variant	654	654	218	Y	taC/taT	rs852950396	LOW	1	SNV
CMT-215	21	27089582	G	A	cOR51C4	485239	XM_003433015.3	synonymous_variant	502	502	168	L	Ctg/Ttg	-	LOW	-1	SNV
CMT-215	21	27089585	T	A	cOR51C4	485239	XM_003433015.3	stop_gained	499	499	167	R/*	Aga/Tga	-	HIGH	-1	SNV
CMT-307	21	27089816	TG	CA	cOR51C4	485239	XM_003433015.3	missense_variant	267-268	267-268	89-90	FN/FD	ttCAat/ttTGat	-	MODERATE	-1	INDEL
CMT-307	21	27089823	G	C	cOR51C4	485239	XM_003433015.3	missense_variant	261	261	87	F/L	ttC/ttG	-	MODERATE	-1	SNV
CMT-377	21	27089986	A	G	cOR51C4	485239	XM_003433015.3	missense_variant	98	98	33	F/S	tTc/tCc	-	MODERATE	-1	SNV
CMT-321	21	27090004	G	A	cOR51C4	485239	XM_003433015.3	missense_variant	80	80	27	T/I	aCc/aTc	-	MODERATE	-1	SNV
CMT-377	21	27090004	G	A	cOR51C4	485239	XM_003433015.3	missense_variant	80	80	27	T/I	aCc/aTc	-	MODERATE	-1	SNV
CMT-719	21	27090004	G	A	cOR51C4	485239	XM_003433015.3	missense_variant	80	80	27	T/I	aCc/aTc	-	MODERATE	-1	SNV
CMT-136	21	27090021	C	G	cOR51C4	485239	XM_003433015.3	synonymous_variant	63	63	21	G	ggG/ggC	-	LOW	-1	SNV
CMT-187	21	27090021	C	G	cOR51C4	485239	XM_003433015.3	synonymous_variant	63	63	21	G	ggG/ggC	-	LOW	-1	SNV
CMT-206	21	27090021	C	G	cOR51C4	485239	XM_003433015.3	synonymous_variant	63	63	21	G	ggG/ggC	-	LOW	-1	SNV
CMT-136	21	27090023	C	T	cOR51C4	485239	XM_003433015.3	missense_variant	61	61	21	G/R	Ggg/Agg	-	MODERATE	-1	SNV
CMT-156	21	27090023	C	T	cOR51C4	485239	XM_003433015.3	missense_variant	61	61	21	G/R	Ggg/Agg	-	MODERATE	-1	SNV
CMT-187	21	27090023	C	T	cOR51C4	485239	XM_003433015.3	missense_variant	61	61	21	G/R	Ggg/Agg	-	MODERATE	-1	SNV
CMT-206	21	27090023	C	T	cOR51C4	485239	XM_003433015.3	missense_variant	61	61	21	G/R	Ggg/Agg	-	MODERATE	-1	SNV
CMT-106	21	27090056	-	AGGA	cOR51C4	485239	XM_003433015.3	frameshift_variant	28-29	28-29	10	T/ILX	act/aTCCTct	-	HIGH	-1	INDEL
CMT-106	21	27090058	-	T	cOR51C4	485239	XM_003433015.3	frameshift_variant	26-27	26-27	9	S/SX	tct/tcAt	-	HIGH	-1	INDEL
CMT-009	21	27839448	C	G	cOR51X2	491633	XM_548754.1	missense_variant	491	491	164	R/P	cGc/cCc	-	MODERATE	-1	SNV
CMT-634	21	28816563	G	A	cOR52P3	ENSCAFG00000006289	ENSCAFT00000010182	missense_variant	818	818	273	R/H	cGc/cAc	rs851059632	MODERATE	1	SNV
CMT-480	21	26635556	C	A	cOR55B3	ENSCAFG00000006002	ENSCAFT00000009680	missense_variant	952	952	318	A/S	Gcc/Tcc	rs22944939	MODERATE	-1	SNV
CMT-033	21	26635920	G	A	cOR55B3	ENSCAFG00000006002	ENSCAFT00000009680	synonymous_variant	588	588	196	D	gaC/gaT	rs22944942	LOW	-1	SNV
CMT-480	27	68902	T	G	COR6C13	ENSCAFG00000006298	ENSCAFT00000010195	synonymous_variant	540	540	180	T	acA/acC	rs23380039	LOW	-1	SNV
CMT-147	3	31300698	C	T	COR6C40	100683479	XM_003434432.1	missense_variant	323	323	108	T/I	aCt/aTt	rs852155826	MODERATE	1	SNV
CMT-374	27	6032556	A	T	cOR8S9	486573	XM_543699.3	missense_variant	643	643	215	F/I	Ttc/Atc	rs853129930	MODERATE	-1	SNV
CMT-374	27	6032578	G	A	cOR8S9	486573	XM_543699.3	synonymous_variant	621	621	207	A	gcC/gcT	rs850647060	LOW	-1	SNV
CMT-377	27	6032578	G	A	cOR8S9	486573	XM_543699.3	synonymous_variant	621	621	207	A	gcC/gcT	rs850647060	LOW	-1	SNV
CMT-538	13	43552704	C	A	CORIN	ENSCAFG00000001907	ENSCAFT00000003024	missense_variant	1635	1635	545	E/D	gaG/gaT	rs851161661	MODERATE	-1	SNV
CMT-033	11	55354487	G	A	CORO2A	ENSCAFG00000002477	ENSCAFT00000003912	synonymous_variant	1019	789	263	H	caC/caT	rs22138031	LOW	-1	SNV
CMT-033	11	55392702	G	T	CORO2A	ENSCAFG00000002477	ENSCAFT00000003912	missense_variant	337	107	36	A/E	gCg/gAg	rs851802902	MODERATE	-1	SNV
CMT-495	30	32695792	G	A	CORO2B	ENSCAFG00000017498	ENSCAFT00000027724	synonymous_variant	1104	1104	368	P	ccG/ccA	-	LOW	1	SNV
CMT-586	5	37967190	CAGCCCG	-	COX10	ENSCAFG00000017899	ENSCAFT00000028403	splice_acceptor_variant,coding_sequence_variant,intron_variant	?-687	?-687	?-229	-	-	-	HIGH	1	INDEL
CMT-033	13	61888286	GGCGGGCGGGGAGCCCGGGGGG	-	COX18	ENSCAFG00000002962	ENSCAFT00000004743	frameshift_variant	81-102	81-102	27-34	PPPGSPPA/X	ccCCCCCCGGGCTCCCCGCCCGCC/cc	-	HIGH	-1	INDEL
CMT-360	MT	8674	G	A	COX3	ENSCAFG00000022730	ENSCAFT00000034837	missense_variant	31	31	11	V/I	Gtc/Atc	-	MODERATE	1	SNV
CMT-112	MT	8811	G	A	COX3	ENSCAFG00000022730	ENSCAFT00000034837	synonymous_variant	168	168	56	Q	caG/caA	-	LOW	1	SNV
CMT-150	MT	8991	A	G	COX3	ENSCAFG00000022730	ENSCAFT00000034837	synonymous_variant	348	348	116	W	tgA/tgG	-	LOW	1	SNV
CMT-197	MT	9069	A	T	COX3	ENSCAFG00000022730	ENSCAFT00000034837	synonymous_variant	426	426	142	V	gtA/gtT	-	LOW	1	SNV
CMT-048	MT	9219	A	G	COX3	ENSCAFG00000022730	ENSCAFT00000034837	synonymous_variant	576	576	192	V	gtA/gtG	-	LOW	1	SNV
CMT-150	MT	9219	A	G	COX3	ENSCAFG00000022730	ENSCAFT00000034837	synonymous_variant	576	576	192	V	gtA/gtG	-	LOW	1	SNV
CMT-048	MT	9277	T	C	COX3	ENSCAFG00000022730	ENSCAFT00000034837	missense_variant	634	634	212	S/P	Tct/Cct	-	MODERATE	1	SNV
CMT-336	29	17003623	G	C	CPA6	486983	XM_544112.4	missense_variant	413	355	119	Q/E	Cag/Gag	-	MODERATE	-1	SNV
CMT-642	9	44444510	CAGGAAAA	-	CPD	ENSCAFG00000019016	ENSCAFT00000030201	splice_acceptor_variant,coding_sequence_variant,intron_variant	?-2589	?-2135	?-712	-	-	-	HIGH	1	INDEL
CMT-340	15	61414198	G	A	CPE	ENSCAFG00000008861	ENSCAFT00000045642	synonymous_variant	912	870	290	G	ggG/ggA	rs852445448	LOW	1	SNV
CMT-033	15	61414317	G	C	CPE	ENSCAFG00000008861	ENSCAFT00000045642	missense_variant	1031	989	330	G/A	gGg/gCg	-	MODERATE	1	SNV
CMT-084	4	38608379	G	T	CPEB4	479287	XM_005619196.1	missense_variant	3536	2110	704	Q/K	Cag/Aag	-	MODERATE	-1	SNV
CMT-128	4	71451735	CTACAGC	-	CPLANE1	479361	XM_536501.4	splice_acceptor_variant,coding_sequence_variant,intron_variant	?-1886	?-1372	?-458	-	-	-	HIGH	1	INDEL
CMT-033	4	71513769	G	A	CPLANE1	479361	XM_536501.4	missense_variant	6922	6408	2136	M/I	atG/atA	rs851427919	MODERATE	1	SNV
CMT-642	4	71514131	TCCCAGCTGC	-	CPLANE1	479361	XM_536501.4	frameshift_variant	7109-7118	6595-6604	2199-2202	SQLQ/X	TCCCAGCTGCaa/aa	-	HIGH	1	INDEL
CMT-667	3	91656365	A	C	CPLX1	479134	XM_005618709.1	splice_acceptor_variant	-	-	-	-	-	-	HIGH	1	SNV
CMT-033	10	10984095	C	T	CPM	100685525	XM_005625658.1	synonymous_variant	1125	1125	375	T	acG/acA	rs22003069	LOW	-1	SNV
CMT-686	10	10997832	-	G	CPM	100685525	XM_005625658.1	frameshift_variant	216-217	216-217	72-73	-/X	-/C	rs852933924	HIGH	-1	INDEL
CMT-053	24	24555665	G	-	CPNE1	ENSCAFG00000031721	ENSCAFT00000013153	frameshift_variant	1273	1129	377	R/X	Cgc/gc	-	HIGH	-1	INDEL
CMT-203	24	24555665	G	-	CPNE1	ENSCAFG00000031721	ENSCAFT00000013153	frameshift_variant	1273	1129	377	R/X	Cgc/gc	-	HIGH	-1	INDEL
CMT-239	24	24555665	G	-	CPNE1	ENSCAFG00000031721	ENSCAFT00000013153	frameshift_variant	1273	1129	377	R/X	Cgc/gc	-	HIGH	-1	INDEL
CMT-301	24	24555665	G	-	CPNE1	ENSCAFG00000031721	ENSCAFT00000013153	frameshift_variant	1273	1129	377	R/X	Cgc/gc	-	HIGH	-1	INDEL
CMT-353	24	24555665	G	-	CPNE1	ENSCAFG00000031721	ENSCAFT00000013153	frameshift_variant	1273	1129	377	R/X	Cgc/gc	-	HIGH	-1	INDEL
CMT-695	24	24555665	G	-	CPNE1	ENSCAFG00000031721	ENSCAFT00000013153	frameshift_variant	1273	1129	377	R/X	Cgc/gc	-	HIGH	-1	INDEL
CMT-725	8	4081096	C	A	CPNE6	ENSCAFG00000011767	ENSCAFT00000018751	missense_variant	618	470	157	T/N	aCc/aAc	-	MODERATE	1	SNV
CMT-332	5	63956600	G	A	CPNE7	ENSCAFG00000019834	ENSCAFT00000031557	synonymous_variant	2332	1356	452	S	tcC/tcT	-	LOW	-1	SNV
CMT-459	29	41143428	G	A	CPQ	ENSCAFG00000009482	ENSCAFT00000039387	missense_variant	290	130	44	G/R	Gga/Aga	rs23522192	MODERATE	1	SNV
CMT-301	29	41461072	C	A	CPQ	ENSCAFG00000009482	ENSCAFT00000039387	missense_variant	1427	1267	423	L/I	Ctc/Atc	-	MODERATE	1	SNV
CMT-480	13	37820897	T	C	CPSF1	475126	XM_005628314.1	synonymous_variant	2706	2706	902	K	aaA/aaG	rs851182664	LOW	-1	SNV
CMT-725	5	55750576	C	T	CPT2	ENSCAFG00000019174	ENSCAFT00000030436	missense_variant	866	77	26	R/K	aGg/aAg	-	MODERATE	-1	SNV
CMT-785	14	42106546	A	T	CPVL	ENSCAFG00000003017	ENSCAFT00000004847	missense_variant	1020	967	323	L/I	Tta/Ata	-	MODERATE	-1	SNV
CMT-652	27	41195604	G	A	CRACR2A	ENSCAFG00000015404	ENSCAFT00000024428	missense_variant	1572	1292	431	S/N	aGc/aAc	rs851982725	MODERATE	1	SNV
CMT-678	6	39221276	G	A	CRAMP1	ENSCAFG00000014270	ENSCAFT00000022684	synonymous_variant	1806	1806	602	P	ccC/ccT	rs851710588	LOW	-1	SNV
CMT-033	7	5316168	G	A	CRB1	ENSCAFG00000011365	ENSCAFT00000018057	missense_variant	3532	3532	1178	L/F	Ctc/Ttc	rs852273103	MODERATE	-1	SNV
CMT-033	7	5323512	C	T	CRB1	ENSCAFG00000011365	ENSCAFT00000018057	synonymous_variant	2523	2523	841	R	agG/agA	rs853125843	LOW	-1	SNV
CMT-033	7	5323641	C	G	CRB1	ENSCAFG00000011365	ENSCAFT00000018057	missense_variant	2394	2394	798	L/F	ttG/ttC	rs850676059	MODERATE	-1	SNV
CMT-182	6	37481598	ACACATTGTCA	-	CREBBP	ENSCAFG00000019251	ENSCAFT00000030570	frameshift_variant	1384-1394	1384-1394	462-465	THCQ/X	ACACATTGTCAg/g	-	HIGH	1	INDEL
CMT-182	6	37490727	C	T	CREBBP	ENSCAFG00000019251	ENSCAFT00000030570	stop_gained	1444	1444	482	Q/*	Cag/Tag	-	HIGH	1	SNV
CMT-070	6	37499962	C	T	CREBBP	ENSCAFG00000019251	ENSCAFT00000030570	stop_gained	2656	2656	886	Q/*	Cag/Tag	-	HIGH	1	SNV
CMT-091	6	37514894	C	T	CREBBP	ENSCAFG00000019251	ENSCAFT00000030570	stop_gained	3868	3868	1290	Q/*	Cag/Tag	-	HIGH	1	SNV
CMT-105	6	37519347	GTGC	-	CREBBP	ENSCAFG00000019251	ENSCAFT00000030570	frameshift_variant	3948-3951	3948-3951	1316-1317	EC/X	gaGTGC/ga	-	HIGH	1	INDEL
CMT-193	6	37519353	C	-	CREBBP	ENSCAFG00000019251	ENSCAFT00000030570	frameshift_variant	3954	3954	1318	G/X	ggC/gg	-	HIGH	1	INDEL
CMT-405	21	13778159	GGCGGCGGCGGCGGCGGCGGCGGCGGCGGA	-	CREBZF	ENSCAFG00000025351	ENSCAFT00000048093	inframe_deletion	881-910	129-158	43-53	AAAAAAAAAAE/A	gcGGCGGCGGCGGCGGCGGCGGCGGCGGCGGAg/gcg	-	MODERATE	1	INDEL
CMT-756	21	13778174	GGCGGCGGCGGCGGA	-	CREBZF	ENSCAFG00000025351	ENSCAFT00000048093	inframe_deletion	896-910	144-158	48-53	AAAAAE/A	gcGGCGGCGGCGGCGGAg/gcg	-	MODERATE	1	INDEL
CMT-092	21	13778180	GGCGGCGGA	-	CREBZF	ENSCAFG00000025351	ENSCAFT00000048093	inframe_deletion	902-910	150-158	50-53	AAAE/A	gcGGCGGCGGAg/gcg	-	MODERATE	1	INDEL
CMT-109	21	13778180	GGCGGCGGA	-	CREBZF	ENSCAFG00000025351	ENSCAFT00000048093	inframe_deletion	902-910	150-158	50-53	AAAE/A	gcGGCGGCGGAg/gcg	-	MODERATE	1	INDEL
CMT-239	21	13778180	GGCGGCGGA	-	CREBZF	ENSCAFG00000025351	ENSCAFT00000048093	inframe_deletion	902-910	150-158	50-53	AAAE/A	gcGGCGGCGGAg/gcg	-	MODERATE	1	INDEL
CMT-776	21	13778186	GGAGGAGGAGGAAGA	-	CREBZF	ENSCAFG00000025351	ENSCAFT00000048093	inframe_deletion	908-922	156-170	52-57	AEEEEE/A	gcGGAGGAGGAGGAAGAg/gcg	-	MODERATE	1	INDEL
CMT-644	21	13778191	A	C	CREBZF	ENSCAFG00000025351	ENSCAFT00000048093	missense_variant	913	161	54	E/A	gAg/gCg	-	MODERATE	1	SNV
CMT-033	21	13778387	G	A	CREBZF	ENSCAFG00000025351	ENSCAFT00000048093	synonymous_variant	1109	357	119	E	gaG/gaA	rs851882671	LOW	1	SNV
CMT-318	17	28942618	A	G	CRIM1	ENSCAFG00000005886	ENSCAFT00000009500	missense_variant	882	821	274	E/G	gAg/gGg	-	MODERATE	1	SNV
CMT-033	8	72778337	C	T	CRIP2	ENSCAFG00000018438	ENSCAFT00000029280	synonymous_variant	555	555	185	P	ccC/ccT	rs852049811	LOW	1	SNV
CMT-033	12	17675362	T	C	CRISP1	100855553	XM_003639431.2	missense_variant	439	439	147	K/E	Aaa/Gaa	rs22186903	MODERATE	-1	SNV
CMT-033	3	71022132	A	G	CRMP1	ENSCAFG00000015799	ENSCAFT00000025064	synonymous_variant	1561	1300	434	L	Ttg/Ctg	rs23549902	LOW	-1	SNV
CMT-184	25	51028589	C	T	CROCC2	102152385	XM_005635996.1	synonymous_variant	2493	2493	831	T	acC/acT	-	LOW	1	SNV
CMT-577	28	11107977	C	T	CRTAC1	ENSCAFG00000009271	ENSCAFT00000014776	missense_variant	1205	1205	402	R/Q	cGg/cAg	-	MODERATE	-1	SNV
CMT-577	23	3708581	G	C	CRTAP	ENSCAFG00000004648	ENSCAFT00000043096	synonymous_variant	1852	1239	413	L	ctC/ctG	rs853159465	LOW	-1	SNV
CMT-678	3	53582444	CCTAGGG	-	CRTC3	488747	XM_545865.4	splice_acceptor_variant,coding_sequence_variant,intron_variant	?-1406	?-1406	?-469	-	-	-	HIGH	-1	INDEL
CMT-033	1	108258435	G	A	CRX	ENSCAFG00000004068	ENSCAFT00000006519	synonymous_variant	720	618	206	S	tcG/tcA	rs21961692	LOW	1	SNV
CMT-634	10	31773617	T	C	CRY1	ENSCAFG00000001797	ENSCAFT00000002826	synonymous_variant	1482	1482	494	Y	taT/taC	rs22087200	LOW	1	SNV
CMT-097	26	20273753	C	G	CRYBA4	ENSCAFG00000011809	ENSCAFT00000018755	synonymous_variant	24	24	8	S	tcC/tcG	-	LOW	1	SNV
CMT-187	26	19289615	A	C	CRYBB3	ENSCAFG00000011573	ENSCAFT00000018362	splice_acceptor_variant	-	-	-	-	-	-	HIGH	1	SNV
CMT-033	26	19291137	G	A	CRYBB3	ENSCAFG00000011573	ENSCAFT00000018362	synonymous_variant	492	492	164	P	ccG/ccA	rs80360366	LOW	1	SNV
CMT-033	12	63883617	G	A	CRYBG1	475012	XM_005627781.1	synonymous_variant	1227	1227	409	S	tcG/tcA	rs24769188	LOW	1	SNV
CMT-033	12	63884435	G	A	CRYBG1	475012	XM_005627781.1	missense_variant	2045	2045	682	S/N	aGc/aAc	rs852904364	MODERATE	1	SNV
CMT-033	12	63903070	A	G	CRYBG1	475012	XM_005627781.1	synonymous_variant	3729	3729	1243	S	tcA/tcG	rs850652905	LOW	1	SNV
CMT-033	27	2034407	G	A	CSAD	ENSCAFG00000007077	ENSCAFT00000011345	missense_variant	1151	1151	384	R/Q	cGg/cAg	rs850775560	MODERATE	1	SNV
CMT-644	24	35802956	G	A	CSE1L	ENSCAFG00000011260	ENSCAFT00000017946	synonymous_variant	3361	2535	845	A	gcG/gcA	-	LOW	1	SNV
CMT-033	4	58985283	C	T	CSF1R	ENSCAFG00000018219	ENSCAFT00000028942	synonymous_variant	460	141	47	S	agC/agT	rs850614843	LOW	1	SNV
CMT-660	X	848861	CCAGAAA	-	CSF2RA	ENSCAFG00000011041	ENSCAFT00000037166	splice_acceptor_variant,coding_sequence_variant,intron_variant	?-945	?-942	?-314	-	-	-	HIGH	1	INDEL
CMT-033	16	55146163	G	A	CSMD1	100683465	XM_003432112.2	synonymous_variant	10413	10413	3471	F	ttC/ttT	rs851318915	LOW	-1	SNV
CMT-187	16	55152658	G	T	CSMD1	100683465	XM_003432112.2	missense_variant	10273	10273	3425	L/I	Ctt/Att	-	MODERATE	-1	SNV
CMT-737	16	55155025	G	T	CSMD1	100683465	XM_003432112.2	missense_variant	10083	10083	3361	N/K	aaC/aaA	-	MODERATE	-1	SNV
CMT-169	16	55213645	G	A	CSMD1	100683465	XM_003432112.2	synonymous_variant	7899	7899	2633	H	caC/caT	-	LOW	-1	SNV
CMT-169	16	55289166	C	T	CSMD1	100683465	XM_003432112.2	synonymous_variant	6378	6378	2126	T	acG/acA	-	LOW	-1	SNV
CMT-496	16	55346474	G	A	CSMD1	100683465	XM_003432112.2	missense_variant	5558	5558	1853	P/L	cCc/cTc	-	MODERATE	-1	SNV
CMT-332	16	55358602	G	A	CSMD1	100683465	XM_003432112.2	missense_variant	5306	5306	1769	T/M	aCg/aTg	-	MODERATE	-1	SNV
CMT-377	16	55387899	A	T	CSMD1	100683465	XM_003432112.2	missense_variant	4310	4310	1437	I/N	aTt/aAt	-	MODERATE	-1	SNV
CMT-630	16	55392854	T	C	CSMD1	100683465	XM_003432112.2	synonymous_variant	4215	4215	1405	T	acA/acG	rs8837614	LOW	-1	SNV
CMT-142	16	55392939	C	T	CSMD1	100683465	XM_003432112.2	missense_variant	4130	4130	1377	R/H	cGc/cAc	-	MODERATE	-1	SNV
CMT-262	16	55463523	C	T	CSMD1	100683465	XM_003432112.2	synonymous_variant	3267	3267	1089	T	acG/acA	-	LOW	-1	SNV
CMT-678	15	8160450	C	T	CSMD2	609494	XM_005629408.1	missense_variant	8582	8582	2861	P/L	cCg/cTg	rs851139676	MODERATE	1	SNV
CMT-374	15	8189874	T	C	CSMD2	609494	XM_005629408.1	missense_variant	10181	10181	3394	I/T	aTc/aCc	rs22423559	MODERATE	1	SNV
CMT-660	13	12472132	C	T	CSMD3	ENSCAFG00000000786	ENSCAFT00000001238	missense_variant	8243	8243	2748	R/K	aGa/aAa	-	MODERATE	-1	SNV
CMT-308	13	12473984	T	G	CSMD3	ENSCAFG00000000786	ENSCAFT00000001238	missense_variant	7919	7919	2640	N/T	aAt/aCt	-	MODERATE	-1	SNV
CMT-660	13	12509358	A	G	CSMD3	ENSCAFG00000000786	ENSCAFT00000001238	missense_variant	6458	6458	2153	F/S	tTt/tCt	-	MODERATE	-1	SNV
CMT-276	13	12647379	A	G	CSMD3	ENSCAFG00000000786	ENSCAFT00000001238	missense_variant	5209	5209	1737	S/P	Tcg/Ccg	-	MODERATE	-1	SNV
CMT-377	13	12701071	G	T	CSMD3	ENSCAFG00000000786	ENSCAFT00000001238	synonymous_variant	4074	4074	1358	G	ggC/ggA	-	LOW	-1	SNV
CMT-495	13	12769668	A	C	CSMD3	ENSCAFG00000000786	ENSCAFT00000001238	missense_variant	3339	3339	1113	H/Q	caT/caG	-	MODERATE	-1	SNV
CMT-495	13	12769689	C	G	CSMD3	ENSCAFG00000000786	ENSCAFT00000001238	missense_variant	3318	3318	1106	Q/H	caG/caC	-	MODERATE	-1	SNV
CMT-776	13	59626408	C	T	CSN3	ENSCAFG00000002889	ENSCAFT00000004616	missense_variant	531	448	150	L/F	Ctc/Ttc	rs9127699	MODERATE	1	SNV
CMT-271	4	59476135	G	A	CSNK1A1	ENSCAFG00000018286	ENSCAFT00000029056	splice_donor_variant	-	-	-	-	-	-	HIGH	1	SNV
CMT-033	30	38473913	C	T	CSPG4	ENSCAFG00000030120	ENSCAFT00000049852	synonymous_variant	4473	4290	1430	A	gcG/gcA	-	LOW	-1	SNV
CMT-033	30	38475698	A	G	CSPG4	ENSCAFG00000030120	ENSCAFT00000049852	synonymous_variant	3705	3522	1174	I	atT/atC	rs23625796	LOW	-1	SNV
CMT-456	20	41344816	T	C	CSPG5	ENSCAFG00000013156	ENSCAFT00000020888	missense_variant	725	725	242	V/A	gTg/gCg	rs851773666	MODERATE	1	SNV
CMT-276	20	41345006	G	A	CSPG5	ENSCAFG00000013156	ENSCAFT00000020888	synonymous_variant	915	915	305	R	cgG/cgA	-	LOW	1	SNV
CMT-538	29	16633924	G	A	CSPP1	ENSCAFG00000007411	ENSCAFT00000011890	missense_variant	1052	1052	351	R/K	aGa/aAa	rs8924744	MODERATE	1	SNV
CMT-678	29	16666322	GAAGATAAAC	-	CSPP1	ENSCAFG00000007411	ENSCAFT00000011890	frameshift_variant	1756-1765	1756-1765	586-589	EDKP/X	GAAGATAAACca/ca	-	HIGH	1	INDEL
CMT-644	15	19734103	GA	-	CSRP2	475409	XM_005629426.1	frameshift_variant,splice_region_variant	889-890	889-890	297	S/X	TCn/n	-	HIGH	-1	INDEL
CMT-231	15	19734103	GAA	-	CSRP2	475409	XM_005629426.1	inframe_deletion,splice_region_variant	888-890	888-890	296-297	VS/V	gtTTCn/gtn	rs853184078	MODERATE	-1	INDEL
CMT-711	15	19734103	GAA	-	CSRP2	475409	XM_005629426.1	inframe_deletion,splice_region_variant	888-890	888-890	296-297	VS/V	gtTTCn/gtn	rs853184078	MODERATE	-1	INDEL
CMT-106	26	36266008	T	G	CSTF2T	ENSCAFG00000015567	ENSCAFT00000049986	missense_variant	1463	1463	488	V/G	gTg/gGg	-	MODERATE	1	SNV
CMT-332	26	36266168	G	A	CSTF2T	ENSCAFG00000015567	ENSCAFT00000049986	synonymous_variant	1623	1623	541	R	agG/agA	-	LOW	1	SNV
CMT-577	18	34551005	CTGCTTGCGG	-	CSTF3	ENSCAFG00000007264	ENSCAFT00000011665	frameshift_variant	1133-1142	919-928	307-310	LLAE/X	CTGCTTGCGGaa/aa	-	HIGH	1	INDEL
CMT-033	1	924964	G	A	CTDP1	ENSCAFG00000000010	ENSCAFT00000000012	synonymous_variant	1548	1548	516	C	tgC/tgT	rs21908818	LOW	-1	SNV
CMT-586	1	924964	G	A	CTDP1	ENSCAFG00000000010	ENSCAFT00000000012	synonymous_variant	1548	1548	516	C	tgC/tgT	rs21908818	LOW	-1	SNV
CMT-033	11	26430620	A	G	CTNNA1	ENSCAFG00000001315	ENSCAFT00000002052	synonymous_variant	1924	1368	456	Q	caA/caG	rs852990986	LOW	1	SNV
CMT-644	17	44217073	G	C	CTNNA2	483088	XM_005630499.1	missense_variant	813	813	271	I/M	atC/atG	-	MODERATE	-1	SNV
CMT-182	23	10560294	G	T	CTNNB1	ENSCAFG00000005204	ENSCAFT00000008400	missense_variant	136	94	32	D/Y	Gat/Tat	-	MODERATE	1	SNV
CMT-458	5	62957047	C	A	CTNNBIP1	479600	XM_005620502.1	splice_acceptor_variant	-	-	-	-	-	-	HIGH	-1	SNV
CMT-033	34	3395575	T	C	CTNND2	ENSCAFG00000009968	ENSCAFT00000043483	synonymous_variant	3168	3012	1004	A	gcT/gcC	rs850830985	LOW	1	SNV
CMT-523	25	26050869	C	T	CTSB	ENSCAFG00000007934	ENSCAFT00000012692	synonymous_variant	346	321	107	S	tcC/tcT	rs23255674	LOW	1	SNV
CMT-538	30	14454227	CTCTGGAGC	-	CTXN2	ENSCAFG00000030028	ENSCAFT00000045492	inframe_deletion	71-79	71-79	24-27	TLEQ/K	aCTCTGGAGCaa/aaa	-	MODERATE	1	INDEL
CMT-613	30	14454227	CTCTGGAGC	-	CTXN2	ENSCAFG00000030028	ENSCAFT00000045492	inframe_deletion	71-79	71-79	24-27	TLEQ/K	aCTCTGGAGCaa/aaa	-	MODERATE	1	INDEL
CMT-686	30	14454227	CTCTGGAGC	-	CTXN2	ENSCAFG00000030028	ENSCAFT00000045492	inframe_deletion	71-79	71-79	24-27	TLEQ/K	aCTCTGGAGCaa/aaa	-	MODERATE	1	INDEL
CMT-737	30	14454227	CTCTGGAGC	-	CTXN2	ENSCAFG00000030028	ENSCAFT00000045492	inframe_deletion	71-79	71-79	24-27	TLEQ/K	aCTCTGGAGCaa/aaa	-	MODERATE	1	INDEL
CMT-033	2	19784257	T	C	CUBN	ENSCAFG00000004568	ENSCAFT00000007375	synonymous_variant	60	60	20	G	ggT/ggC	rs22826928	LOW	1	SNV
CMT-033	2	19950564	C	T	CUBN	ENSCAFG00000004568	ENSCAFT00000007375	synonymous_variant	6168	6168	2056	P	ccC/ccT	rs852946173	LOW	1	SNV
CMT-033	2	19950597	C	A	CUBN	ENSCAFG00000004568	ENSCAFT00000007375	missense_variant	6201	6201	2067	F/L	ttC/ttA	rs851181261	MODERATE	1	SNV
CMT-033	9	32574552	T	C	CUEDC1	ENSCAFG00000017425	ENSCAFT00000027609	missense_variant	500	500	167	H/R	cAc/cGc	rs850919371	MODERATE	-1	SNV
CMT-033	16	2002928	G	A	CUL1	ENSCAFG00000003440	ENSCAFT00000005562	synonymous_variant	2160	1710	570	Y	taC/taT	rs853134217	LOW	-1	SNV
CMT-193	25	37758142	AA	-	CUL3	477392	XM_534586.4	frameshift_variant	868-869	868-869	290	L/X	TTg/g	-	HIGH	-1	INDEL
CMT-613	X	92497546	CCAGGGTTTG	-	CUL4B	ENSCAFG00000018537	ENSCAFT00000029435	frameshift_variant	2469-2478	2452-2461	818-821	QTLV/X	CAAACCCTGGtg/tg	-	HIGH	-1	INDEL
CMT-538	12	11689073	CTA	-	CUL9	481809	XM_005627382.1	inframe_deletion	3773-3775	3618-3620	1206-1207	TY/T	acCTAc/acc	-	MODERATE	1	INDEL
CMT-644	12	11692325	G	A	CUL9	481809	XM_005627382.1	missense_variant	4159	4004	1335	R/Q	cGg/cAg	-	MODERATE	1	SNV
CMT-360	28	12624413	G	C	CUTC	477793	XM_534987.4	synonymous_variant	178	24	8	S	tcG/tcC	-	LOW	1	SNV
CMT-252	6	7913384	C	G	CUX1	489821	XM_005620998.1	synonymous_variant	849	846	282	S	tcG/tcC	-	LOW	-1	SNV
CMT-033	26	8952891	C	A	CUX2	ENSCAFG00000008575	ENSCAFT00000013611	missense_variant	767	414	138	H/Q	caC/caA	rs851808292	MODERATE	1	SNV
CMT-613	36	23356390	GC	TT	CWC22	ENSCAFG00000014160	ENSCAFT00000022474	missense_variant	2736-2737	2736-2737	912-913	KQ/KK	aaGCaa/aaAAaa	-	MODERATE	-1	INDEL
CMT-613	36	23356649	GGGATCA	-	CWC22	ENSCAFG00000014160	ENSCAFT00000022474	frameshift_variant	2472-2478	2472-2478	824-826	GDP/X	ggTGATCCC/gg	-	HIGH	-1	INDEL
CMT-737	36	23356649	GGGATCACC	-	CWC22	ENSCAFG00000014160	ENSCAFT00000022474	inframe_deletion	2470-2478	2470-2478	824-826	GDP/-	GGTGATCCC/-	-	MODERATE	-1	INDEL
CMT-785	36	23356649	GGGATCAC	-	CWC22	ENSCAFG00000014160	ENSCAFT00000022474	frameshift_variant	2471-2478	2471-2478	824-826	GDP/X	gGTGATCCC/g	-	HIGH	-1	INDEL
CMT-033	2	50684849	CCCAGAGCA	-	CWC27	ENSCAFG00000007301	ENSCAFT00000011693	splice_acceptor_variant,coding_sequence_variant,intron_variant	?-1549	?-673	?-225	-	-	-	HIGH	1	INDEL
CMT-613	2	50684849	CCCAGAGCA	-	CWC27	ENSCAFG00000007301	ENSCAFT00000011693	splice_acceptor_variant,coding_sequence_variant,intron_variant	?-1549	?-673	?-225	-	-	-	HIGH	1	INDEL
CMT-360	23	8939853	C	A	CX3CR1	ENSCAFG00000031104	ENSCAFT00000046656	stop_gained	232	229	77	G/*	Gga/Tga	-	HIGH	-1	SNV
CMT-496	23	8939965	T	C	CX3CR1	ENSCAFG00000031104	ENSCAFT00000046656	synonymous_variant	120	117	39	E	gaA/gaG	-	LOW	-1	SNV
CMT-033	X	39039221	G	A	CXHXorf36	ENSCAFG00000031215	ENSCAFT00000048568	missense_variant	95	95	32	S/L	tCg/tTg	rs850661858	MODERATE	-1	SNV
CMT-452	X	91595447	C	T	CXHXorf56	492094	XM_005642461.1	missense_variant	245	158	53	R/Q	cGg/cAg	-	MODERATE	-1	SNV
CMT-245	X	109899309	T	A	CXHXorf66	ENSCAFG00000023290	ENSCAFT00000048236	stop_gained	999	856	286	K/*	Aag/Tag	-	HIGH	-1	SNV
CMT-332	18	55047284	T	C	CYB561A3	ENSCAFG00000016177	ENSCAFT00000025670	synonymous_variant	800	609	203	A	gcT/gcC	-	LOW	1	SNV
CMT-033	4	52776181	G	A	CYFIP2	ENSCAFG00000017484	ENSCAFT00000027770	synonymous_variant	3907	3576	1192	F	ttC/ttT	rs8854185	LOW	-1	SNV
CMT-644	11	59245541	C	G	CYLC2	100856754	XM_005626884.1	missense_variant	902	857	286	S/C	tCt/tGt	-	MODERATE	1	SNV
CMT-084	11	59245897	GCCAAGAAGGGG	-	CYLC2	ENSCAFG00000002624	ENSCAFT00000049333	inframe_deletion	1174-1185	1174-1185	392-395	AKKG/-	GCCAAGAAGGGG/-	-	MODERATE	1	INDEL
CMT-033	30	37479674	G	A	CYP11A1	478365	XM_535539.4	synonymous_variant	954	879	293	D	gaC/gaT	rs23633275	LOW	-1	SNV
CMT-033	17	30277735	C	T	CYP1B1	ENSCAFG00000006164	ENSCAFT00000047464	missense_variant	53	52	18	A/T	Gcc/Acc	-	MODERATE	-1	SNV
CMT-033	17	30277757	G	A	CYP1B1	ENSCAFG00000006164	ENSCAFT00000047464	synonymous_variant	31	30	10	P	ccC/ccT	rs851020571	LOW	-1	SNV
CMT-093	37	12117113	-	A	CYP20A1	100686469	XM_003434247.2	frameshift_variant	1113-1114	1113-1114	371-372	-/X	-/A	-	HIGH	1	INDEL
CMT-577	37	12130947	GCAGACCC	-	CYP20A1	100686469	XM_003434247.2	splice_acceptor_variant,coding_sequence_variant,intron_variant	?-1540	?-1540	?-514	-	-	-	HIGH	1	INDEL
CMT-405	12	1452774	C	A	CYP21A2	415124	XM_005627029.1	missense_variant	2578	1258	420	Q/K	Caa/Aaa	-	MODERATE	1	SNV
CMT-033	24	39870901	T	C	CYP24A1	ENSCAFG00000011839	ENSCAFT00000018816	synonymous_variant	1141	744	248	T	acA/acG	rs8730767	LOW	-1	SNV
CMT-033	24	39870904	A	G	CYP24A1	ENSCAFG00000011839	ENSCAFT00000018816	synonymous_variant	1138	741	247	S	agT/agC	rs8730766	LOW	-1	SNV
CMT-374	1	112747419	A	G	CYP2S1	ENSCAFG00000005049	ENSCAFT00000008128	missense_variant	147	137	46	F/S	tTc/tCc	-	MODERATE	-1	SNV
CMT-263	6	9790646	A	T	CYP3A26	ENSCAFG00000014942	ENSCAFT00000023714	missense_variant	892	811	271	F/I	Ttt/Att	-	MODERATE	-1	SNV
CMT-458	15	13665418	C	T	CYP4A11	ENSCAFG00000004169	ENSCAFT00000006718	missense_variant	386	346	116	P/S	Cca/Tca	rs22418671	MODERATE	1	SNV
CMT-458	15	13665420	A	T	CYP4A11	ENSCAFG00000004169	ENSCAFT00000006718	synonymous_variant	388	348	116	P	ccA/ccT	rs22418672	LOW	1	SNV
CMT-272	15	13665429	T	C	CYP4A11	ENSCAFG00000004169	ENSCAFT00000006718	synonymous_variant	397	357	119	S	tcT/tcC	rs22418673	LOW	1	SNV
CMT-033	20	46685503	G	A	CYP4F22	ENSCAFG00000023053	ENSCAFT00000025291	missense_variant	563	562	188	R/C	Cgc/Tgc	rs22838737	MODERATE	-1	SNV
CMT-033	20	46630801	GC	AT	CYP4F3	ENSCAFG00000023401	ENSCAFT00000025276	missense_variant	280-281	46-47	16	A/I	GCc/ATc	-	MODERATE	-1	INDEL
CMT-190	15	13510299	G	T	CYP4X1	ENSCAFG00000023824	ENSCAFT00000006579	missense_variant	1390	1390	464	L/I	Cta/Ata	-	MODERATE	-1	SNV
CMT-452	14	17759643	C	T	CYP51A1	ENSCAFG00000001945	ENSCAFT00000003074	missense_variant	586	586	196	E/K	Gaa/Aaa	-	MODERATE	-1	SNV
CMT-686	14	17759643	C	T	CYP51A1	ENSCAFG00000001945	ENSCAFT00000003074	missense_variant	586	586	196	E/K	Gaa/Aaa	-	MODERATE	-1	SNV
CMT-452	14	17759645	CCAC	-	CYP51A1	ENSCAFG00000001945	ENSCAFT00000003074	frameshift_variant	581-584	581-584	194-195	SG/X	aGTGGa/aa	-	HIGH	-1	INDEL
CMT-686	14	17759645	CCAC	-	CYP51A1	ENSCAFG00000001945	ENSCAFT00000003074	frameshift_variant	581-584	581-584	194-195	SG/X	aGTGGa/aa	-	HIGH	-1	INDEL
CMT-613	29	9293365	CCAATCCAAG	-	CYP7A1	ENSCAFG00000007098	ENSCAFT00000049960	frameshift_variant	682-691	519-528	173-176	YLDW/X	taCTTGGATTGG/ta	-	HIGH	-1	INDEL
CMT-118	X	60464304	C	T	CYSLTR1	ENSCAFG00000017282	ENSCAFT00000027376	missense_variant	245	245	82	R/H	cGt/cAt	-	MODERATE	-1	SNV
CMT-033	6	11557622	G	A	CYTH3	ENSCAFG00000015701	ENSCAFT00000045954	stop_gained	2215	1336	446	Q/*	Cag/Tag	rs850957826	HIGH	-1	SNV
CMT-033	6	11557629	A	G	CYTH3	ENSCAFG00000015701	ENSCAFT00000045954	synonymous_variant	2208	1329	443	D	gaT/gaC	rs851977397	LOW	-1	SNV
CMT-099	3	70356267	G	T	CYTL1	ENSCAFG00000015706	ENSCAFT00000024876	missense_variant,splice_region_variant	208	193	65	H/N	Cat/Aat	-	MODERATE	-1	SNV
CMT-092	8	34560282	T	C	DAAM1	490714	XM_005623455.1	missense_variant	674	223	75	F/L	Ttt/Ctt	-	MODERATE	1	SNV
CMT-613	8	34560299	G	A	DAAM1	490714	XM_005623455.1	synonymous_variant	691	240	80	E	gaG/gaA	-	LOW	1	SNV
CMT-153	5	52478744	C	T	DAB1	ENSCAFG00000018929	ENSCAFT00000030059	missense_variant	1077	941	314	A/V	gCg/gTg	-	MODERATE	1	SNV
CMT-685	9	60750715	A	G	DAB2IP	491356	XM_005625410.1	synonymous_variant	2242	1623	541	N	aaT/aaC	rs24619529	LOW	-1	SNV
CMT-685	9	60750718	A	T	DAB2IP	491356	XM_005625410.1	missense_variant	2239	1620	540	D/E	gaT/gaA	rs852045664	MODERATE	-1	SNV
CMT-321	8	33950293	C	T	DACT1	100687551	XM_003435081.2	missense_variant	297	80	27	P/L	cCc/cTc	-	MODERATE	1	SNV
CMT-613	20	40148123	A	C	DALRD3	484772	XM_541888.4	splice_acceptor_variant	-	-	-	-	-	-	HIGH	1	SNV
CMT-033	20	40148217	C	T	DALRD3	484772	XM_541888.4	synonymous_variant	1906	1731	577	H	caC/caT	rs851292072	LOW	1	SNV
CMT-392	26	18038774	C	G	DAO	ENSCAFG00000011224	ENSCAFT00000017842	missense_variant	1084	1084	362	V/L	Gtc/Ctc	rs850579315	MODERATE	-1	SNV
CMT-077	32	21807951	C	T	DAPP1	ENSCAFG00000010571	ENSCAFT00000016802	missense_variant	697	662	221	S/L	tCa/tTa	-	MODERATE	1	SNV
CMT-644	14	14012587	AGAC	-	DBF4	475219	XM_532451.4	splice_acceptor_variant,coding_sequence_variant	?-866	?-679	?-227	-	-	-	HIGH	1	INDEL
CMT-586	9	50010781	C	T	DBH	ENSCAFG00000019783	ENSCAFT00000031457	synonymous_variant	815	807	269	T	acC/acT	rs853070833	LOW	1	SNV
CMT-232	21	42209164	-	GGG	DBX1	485412	XM_542531.4	inframe_insertion	695-696	695-696	232	P/PP	cca/ccCCCa	-	MODERATE	-1	INDEL
CMT-033	27	9251078	G	A	DBX2	486598	XM_543724.4	synonymous_variant	366	366	122	K	aaG/aaA	rs852703643	LOW	1	SNV
CMT-659	27	9251325	G	T	DBX2	486598	XM_543724.4	missense_variant	613	613	205	D/Y	Gac/Tac	-	MODERATE	1	SNV
CMT-033	20	48521572	C	T	DCAF15	484909	XM_003639781.2	missense_variant	1096	1096	366	G/R	Ggg/Agg	rs852236723	MODERATE	-1	SNV
CMT-374	20	48521716	C	T	DCAF15	484909	XM_003639781.2	missense_variant	952	952	318	A/T	Gcc/Acc	rs22838812	MODERATE	-1	SNV
CMT-317	8	46348433	G	C	DCAF4	490767	XM_005623619.1	missense_variant	2004	1452	484	M/I	atG/atC	-	MODERATE	1	SNV
CMT-077	7	30418484	G	A	DCAF6	480085	XM_005622555.1	synonymous_variant	2970	2733	911	N	aaC/aaT	-	LOW	-1	SNV
CMT-033	7	30465577	AGA	-	DCAF6	480085	XM_005622555.1	inframe_deletion	1834-1836	1597-1599	533	S/-	TCT/-	rs852725870	MODERATE	-1	INDEL
CMT-262	7	30487279	G	A	DCAF6	480085	XM_005622555.1	synonymous_variant	1165	928	310	L	Ctg/Ttg	-	LOW	-1	SNV
CMT-667	1	57733672	CAACCAGG	-	DCBLD1	ENSCAFG00000000925	ENSCAFT00000001430	start_lost,5_prime_UTR_variant	407-414	?-2	?-1	-	-	-	HIGH	1	INDEL
CMT-033	33	5630526	G	A	DCBLD2	487949	XM_545071.4	synonymous_variant	1980	1965	655	V	gtC/gtT	rs23837085	LOW	-1	SNV
CMT-667	33	5651281	T	C	DCBLD2	487949	XM_545071.4	synonymous_variant	690	675	225	P	ccA/ccG	rs23837144	LOW	-1	SNV
CMT-495	1	21952256	A	G	DCC	483976	XM_005615679.1	synonymous_variant	2364	2364	788	Y	taT/taC	-	LOW	-1	SNV
CMT-033	1	22077492	A	G	DCC	483976	XM_005615679.1	synonymous_variant	1626	1626	542	H	caT/caC	rs851573295	LOW	-1	SNV
CMT-471	1	22378314	C	A	DCC	483976	XM_005615679.1	missense_variant	714	714	238	L/F	ttG/ttT	-	MODERATE	-1	SNV
CMT-283	1	22494733	G	A	DCC	483976	XM_005615679.1	synonymous_variant	231	231	77	P	ccC/ccT	-	LOW	-1	SNV
CMT-033	35	22266809	C	T	DCDC2	488244	XM_848422.3	synonymous_variant	1413	1383	461	Q	caG/caA	rs853129004	LOW	-1	SNV
CMT-033	35	22360927	T	C	DCDC2	488244	XM_848422.3	synonymous_variant	804	774	258	Q	caA/caG	rs852727443	LOW	-1	SNV
CMT-033	17	2259101	G	A	DCDC2C	608174	XM_005630591.1	synonymous_variant	876	876	292	T	acG/acA	rs850806778	LOW	1	SNV
CMT-033	17	2259118	C	T	DCDC2C	608174	XM_005630591.1	missense_variant	893	893	298	P/L	cCg/cTg	rs851276320	MODERATE	1	SNV
CMT-033	17	2306971	A	G	DCDC2C	608174	XM_005630591.1	missense_variant	1198	1198	400	N/D	Aac/Gac	rs852129484	MODERATE	1	SNV
CMT-033	21	29933978	G	C	DCHS1	476837	XM_848640.3	synonymous_variant	6081	5895	1965	R	cgC/cgG	rs852969127	LOW	-1	SNV
CMT-033	21	29935763	T	C	DCHS1	476837	XM_848640.3	synonymous_variant	5478	5292	1764	Q	caA/caG	rs852786525	LOW	-1	SNV
CMT-456	21	29937063	CCGCACA	-	DCHS1	ENSCAFG00000006532	ENSCAFT00000010588	frameshift_variant	5417-5423	4971-4977	1657-1659	GVR/X	ggTGTGCGG/gg	-	HIGH	-1	INDEL
CMT-033	23	6662401	C	T	DCLK3	ENSCAFG00000032761	ENSCAFT00000043893	missense_variant	989	526	176	A/T	Gca/Aca	rs851775508	MODERATE	-1	SNV
CMT-340	28	24719697	C	T	DCLRE1A	ENSCAFG00000011186	ENSCAFT00000017779	synonymous_variant	2218	1536	512	A	gcG/gcA	rs23481266	LOW	-1	SNV
CMT-480	28	24720188	C	T	DCLRE1A	ENSCAFG00000011186	ENSCAFT00000017779	missense_variant	1727	1045	349	D/N	Gac/Aac	rs852245749	MODERATE	-1	SNV
CMT-586	28	24720474	T	C	DCLRE1A	ENSCAFG00000011186	ENSCAFT00000017779	synonymous_variant	1441	759	253	S	tcA/tcG	rs23467418	LOW	-1	SNV
CMT-184	20	36628959	G	A	DCP1A	ENSCAFG00000008637	ENSCAFT00000013695	missense_variant	431	350	117	R/H	cGc/cAc	-	MODERATE	1	SNV
CMT-638	13	5552891	C	T	DCSTAMP	100684603	XM_003431787.2	synonymous_variant	842	792	264	P	ccC/ccT	rs850739890	LOW	1	SNV
CMT-072	22	45275466	A	G	DCT	485520	XM_542639.4	missense_variant	1683	1391	464	V/A	gTt/gCt	-	MODERATE	-1	SNV
CMT-577	17	48757174	A	G	DCTN1	ENSCAFG00000008608	ENSCAFT00000013707	missense_variant	3403	3403	1135	K/E	Aag/Gag	-	MODERATE	1	SNV
CMT-495	X	84434783	C	A	DCX	ENSCAFG00000018179	ENSCAFT00000028886	missense_variant	1135	1135	379	D/Y	Gac/Tac	-	MODERATE	-1	SNV
CMT-033	X	84436918	C	A	DCX	ENSCAFG00000018179	ENSCAFT00000028886	synonymous_variant	990	990	330	A	gcG/gcT	rs852523678	LOW	-1	SNV
CMT-292	8	29341060	CCC	-	DDHD1	480326	XM_005623406.1	inframe_deletion	855-857	689-691	230-231	GE/E	gGGGag/gag	rs850782254	MODERATE	-1	INDEL
CMT-400	8	29341060	CCC	-	DDHD1	480326	XM_005623406.1	inframe_deletion	855-857	689-691	230-231	GE/E	gGGGag/gag	rs850782254	MODERATE	-1	INDEL
CMT-360	16	27256606	T	C	DDHD2	475586	XM_532805.4	synonymous_variant	555	264	88	R	agA/agG	-	LOW	-1	SNV
CMT-033	21	16200332	G	A	DDIAS	ENSCAFG00000004621	ENSCAFT00000045002	synonymous_variant	2612	2475	825	N	aaC/aaT	rs22923651	LOW	-1	SNV
CMT-346	21	16204947	G	T	DDIAS	ENSCAFG00000004621	ENSCAFT00000045002	missense_variant	338	201	67	N/K	aaC/aaA	-	MODERATE	-1	SNV
CMT-638	38	20015247	A	G	DDR2	ENSCAFG00000013180	ENSCAFT00000020946	synonymous_variant	2409	1995	665	T	acT/acC	rs851240174	LOW	-1	SNV
CMT-033	38	20027983	G	A	DDR2	ENSCAFG00000013180	ENSCAFT00000020946	synonymous_variant	1395	981	327	N	aaC/aaT	rs852058429	LOW	-1	SNV
CMT-033	24	18085741	T	C	DDRGK1	ENSCAFG00000006407	ENSCAFT00000010348	missense_variant	19	19	7	S/P	Tcg/Ccg	-	MODERATE	1	SNV
CMT-033	5	23713724	C	T	DDX10	ENSCAFG00000014324	ENSCAFT00000022758	synonymous_variant	2952	2313	771	E	gaG/gaA	rs24277694	LOW	-1	SNV
CMT-105	10	26290032	CCTACTTGGAAAGAGGAGATGG	-	DDX17	474508	XM_855575.3	frameshift_variant	857-878	857-878	286-293	PYLERGDG/X	cCCTACTTGGAAAGAGGAGATGGc/cc	-	HIGH	1	INDEL
[truncated: 8,856 more rows]
