# Supplementary material for: Cross-species oncogenic signatures of breast cancer in canine mammary tumors
Source: Nat Commun. 2020 Jul 17;11:3616. doi: 10.1038/s41467-020-17458-0 (PMC7367841; doi:10.1038/s41467-020-17458-0)
Supplement: Supplementary file 8 — Supplementary Data 5 [file 41467_2020_17458_MOESM8_ESM.xlsx]

## Sheet: Sheet1
Chr	Pos	Ref	Alt	Genes	Consequences	Samples	Type
chr12	8868563	ATATGGCTAT	A	A2ML1	conservative_inframe_deletion	CMT-121,CMT-252,CMT-257,CMT-369,CMT-439,	INDEL
chr17	76468726	A	T	AANAT	stop_gained	CMT-187,CMT-206,	SNV
chr17	76469850	T	A	AANAT	stop_gained	CMT-187,CMT-206,	SNV
chr16	70268357	G	A	AARS	missense_variant	CMT-231,CMT-231,	SNV
chr17	81122069	C	A	AATK	stop_gained	CMT-003,CMT-070,CMT-231,CMT-615,	SNV
chr7	48248336	C	G	ABCA13	stop_gained	CMT-306,CMT-435,CMT-638,	SNV
chr7	48392126	C	T	ABCA13	stop_gained	CMT-159,CMT-250,CMT-257,	SNV
chr9	137014691	G	A	ABCA2	splice_region_variant&synonymous_variant	CMT-157,CMT-685,	SNV
chr9	137020375	G	T	ABCA2	stop_gained	CMT-107,CMT-148,CMT-149,CMT-239,CMT-252,CMT-263,CMT-307,CMT-319,CMT-360,CMT-615,	SNV
chr19	1055097	G	T	ABCA7	missense_variant&splice_region_variant	CMT-053,CMT-203,CMT-586,	SNV
chr2	168923820	C	T	ABCB11	splice_region_variant&synonymous_variant	CMT-092,CMT-685,	SNV
chr7	87403191	G	GT	ABCB4	frameshift_variant	CMT-111,CMT-523,	INDEL
chr17	50676358	CACA	C	ABCC3	disruptive_inframe_deletion	CMT-136,CMT-496,	INDEL
chr16	16175921	T	A	ABCC6	stop_gained	CMT-148,CMT-149,CMT-360,	SNV
chr12	21848245	T	G	ABCC9	missense_variant&splice_region_variant	CMT-215,CMT-246,CMT-252,CMT-257,CMT-307,CMT-360,CMT-606,	SNV
chr1	94475614	A	TTGGAGATACTCCTCATAGAGGTATTTAGTTAGTCTTA	ABCD3	frameshift_variant&stop_gained&splice_region_variant	CMT-002,CMT-102,CMT-147,CMT-149,CMT-158,CMT-159,CMT-402,CMT-652,	INDEL
chr1	94491185	T	ATTTTATAATGTTATCAGCATTGATGATT	ABCD3	frameshift_variant&stop_gained&splice_region_variant	CMT-017,CMT-147,	INDEL
chr6	30571560	G	A	ABCF1	missense_variant&splice_region_variant	CMT-148,CMT-290,CMT-321,CMT-369,CMT-405,CMT-439,CMT-440,	SNV
chr11	119154913	C	T	ABCG4	splice_region_variant&synonymous_variant	CMT-051,CMT-187,CMT-436,CMT-690,	SNV
chr19	1879959	A	C	ABHD17A	stop_gained	CMT-048,CMT-136,CMT-231,CMT-236,CMT-239,CMT-245,CMT-247,CMT-365,	SNV
chr15	80695543	C	AC	ABHD17C	frameshift_variant	CMT-124,CMT-630,	INDEL
chr15	80695627	CGC	G	ABHD17C	frameshift_variant&synonymous_variant	CMT-231,CMT-719,	INDEL
chr15	80695632	CGG	C	ABHD17C	frameshift_variant	CMT-231,CMT-719,	INDEL
chr15	80695641	C	TGG	ABHD17C	frameshift_variant&missense_variant	CMT-231,CMT-719,	INDEL
chr3	100789454	C	T	ABI3BP	missense_variant&splice_region_variant	CMT-252,CMT-652,	SNV
chr11	34160351	G	T	ABTB2	missense_variant&splice_region_variant	CMT-157,CMT-439,	SNV
chr18	49802818	C	A	ACAA2	stop_gained	CMT-002,CMT-017,CMT-051,CMT-111,CMT-156,CMT-232,CMT-233,CMT-318,CMT-523,	SNV
chr12	109222882	C	A	ACACB	stop_gained	CMT-051,CMT-093,	SNV
chr14	23059271	G	ATCACCCCTG	ACIN1	conservative_inframe_insertion	CMT-059,CMT-084,CMT-092,CMT-105,	INDEL
chr2	236580442	C	T	ACKR3	splice_region_variant	CMT-072,CMT-093,CMT-210,CMT-301,	SNV
chr1	54605207	C	A	ACOT11	stop_gained&splice_region_variant	CMT-017,CMT-026,CMT-033,CMT-051,CMT-118,CMT-183,CMT-644,CMT-690,	SNV
chr4	184760408	G	T	ACSL1	stop_gained	CMT-077,CMT-128,CMT-169,CMT-242,CMT-346,CMT-377,CMT-435,CMT-449,CMT-456,CMT-652,	SNV
chr7	5529229	C	A	ACTB	stop_gained	CMT-278,CMT-581,	SNV
chr2	65265175	T	CAAATTTAAGATCCGCATCGAAGACCCACCGCGCAGAAAGCATATGGT	ACTR2	frameshift_variant&splice_region_variant	CMT-116,CMT-306,CMT-340,CMT-369,CMT-538,	INDEL
chr4	122396271	T	G	ADAD1	stop_gained	CMT-051,CMT-074,CMT-102,CMT-148,CMT-538,CMT-638,	SNV
chr15	58665099	G	A	ADAM10	stop_gained&splice_region_variant	CMT-227,CMT-272,CMT-301,CMT-374,CMT-392,CMT-439,CMT-667,	SNV
chr2	206557429	TAAG	T	ADAM23	conservative_inframe_deletion	CMT-017,CMT-142,	INDEL
chr8	39013968	C	AG	ADAM9	frameshift_variant&missense_variant	CMT-009,CMT-091,	INDEL
chr10	70674666	G	AGG	ADAMTS14	frameshift_variant	CMT-057,CMT-059,CMT-148,CMT-217,CMT-381,CMT-603,CMT-678,CMT-725,CMT-776,	INDEL
chr10	70674667	C	CCAGCGGCAGCCTCCAA	ADAMTS14	frameshift_variant	CMT-057,CMT-059,CMT-148,CMT-217,CMT-381,CMT-603,CMT-678,CMT-725,CMT-776,	INDEL
chr5	5303586	T	A	ADAMTS16	stop_gained	CMT-026,CMT-092,CMT-118,CMT-150,CMT-336,CMT-407,CMT-644,	SNV
chr15	100048858	G	C	ADAMTS17	missense_variant&splice_region_variant	CMT-148,CMT-283,	SNV
chr16	77291391	C	A	ADAMTS18	stop_gained	CMT-183,CMT-449,	SNV
chr16	77341791	G	T	ADAMTS18	stop_gained	CMT-013,CMT-346,	SNV
chr5	179345267	A	TGCC	ADAMTS2	missense_variant&conservative_inframe_insertion	CMT-129,CMT-206,CMT-232,CMT-369,CMT-659,	INDEL
chr1	161191369	G	T	ADAMTS4	stop_gained	CMT-169,CMT-242,CMT-306,CMT-381,CMT-586,CMT-737,	SNV
chr3	64539209	G	T	ADAMTS9	stop_gained	CMT-201,CMT-346,	SNV
chr7	45657727	A	T	ADCY1	splice_region_variant&synonymous_variant	CMT-093,CMT-354,CMT-632,	SNV
chr7	45677956	GTCAACA	T	ADCY1	missense_variant&disruptive_inframe_deletion	CMT-147,CMT-245,CMT-435,CMT-436,CMT-459,CMT-471,CMT-756,	INDEL
chr7	45678263	A	G	ADCY1	missense_variant&splice_region_variant	CMT-245,CMT-435,CMT-436,CMT-471,	SNV
chr2	24831664	G	A	ADCY3	missense_variant&splice_region_variant	CMT-107,CMT-206,CMT-210,CMT-252,CMT-307,CMT-360,CMT-405,CMT-685,	SNV
chr16	50304957	C	A	ADCY7	missense_variant&splice_region_variant	CMT-084,CMT-092,CMT-118,CMT-242,CMT-644,	SNV
chr8	131039967	CTCCGCT	C	ADCY8	conservative_inframe_deletion	CMT-048,CMT-054,CMT-346,CMT-652,CMT-730,CMT-776,	INDEL
chr6	146672466	G	A	ADGB	splice_region_variant&synonymous_variant	CMT-026,CMT-092,CMT-193,CMT-242,CMT-336,CMT-642,CMT-644,CMT-711,	SNV
chr4	22387867	CTTCCTTAACGCA	C	ADGRA3	disruptive_inframe_deletion	CMT-077,CMT-159,CMT-201,	INDEL
chr12	130987143	T	AGACAAACTGGAGGAGTTAGAGGATTTCTGTGTGATCAGCACAC	ADGRD1	frameshift_variant&stop_gained&missense_variant	CMT-013,CMT-119,	INDEL
chr12	130987153	C	A	ADGRD1	stop_gained	CMT-013,CMT-119,	SNV
chr12	130987200	G	TGA	ADGRD1	frameshift_variant&missense_variant	CMT-074,CMT-183,CMT-346,	INDEL
chr12	130987311	CTCCGG	C	ADGRD1	frameshift_variant	CMT-245,CMT-257,CMT-435,CMT-577,CMT-652,	INDEL
chr19	6916280	C	A	ADGRE1	stop_gained	CMT-003,CMT-259,CMT-353,CMT-581,CMT-644,	SNV
chr5	90716561	C	A	ADGRV1	stop_gained	CMT-008,CMT-231,CMT-369,	SNV
chr5	90855796	G	T	ADGRV1	stop_gained	CMT-031,CMT-072,CMT-169,CMT-332,	SNV
chr5	90863764	C	A	ADGRV1	stop_gained	CMT-013,CMT-128,CMT-231,CMT-239,CMT-262,CMT-321,	SNV
chr8	66432573	A	G	ADHFE1	splice_region_variant&synonymous_variant	CMT-008,CMT-084,CMT-354,CMT-439,CMT-652,	SNV
chr2	96115574	G	T	ADRA2B	stop_gained	CMT-060,CMT-100,CMT-183,CMT-206,CMT-262,CMT-321,CMT-634,CMT-638,CMT-686,	SNV
chr22	40349856	G	T	ADSL	stop_gained	CMT-048,CMT-053,CMT-149,CMT-190,CMT-263,CMT-276,CMT-414,CMT-667,CMT-774,	SNV
chr14	104739803	CA	C	ADSSL1	frameshift_variant	CMT-059,CMT-112,CMT-719,	INDEL
chr6	167914311	T	C	AFDN	splice_region_variant&synonymous_variant	CMT-116,CMT-136,CMT-538,	SNV
chr4	87115129	C	T	AFF1	stop_gained	CMT-030,CMT-311,CMT-405,CMT-480,CMT-651,CMT-725,CMT-776,	SNV
chr2	100006747	G	T	AFF3	stop_gained	CMT-407,CMT-581,	SNV
chr4	177442353	G	CGCT	AGA	missense_variant&conservative_inframe_insertion	CMT-184,CMT-459,CMT-586,CMT-603,	INDEL
chr1	35850158	T	C	AGO4	missense_variant&splice_region_variant	CMT-157,CMT-241,	SNV
chr9	136687326	AGCG	C	AGPAT2	missense_variant&disruptive_inframe_deletion	CMT-105,CMT-119,	INDEL
chr7	129389056	C	A	AHCYL2	missense_variant&splice_region_variant	CMT-150,CMT-308,CMT-435,CMT-685,	SNV
chr1	27550054	G	A	AHDC1	stop_gained	CMT-725,CMT-725,	SNV
chr1	27550826	T	GCCA	AHDC1	disruptive_inframe_insertion&synonymous_variant	CMT-002,CMT-074,CMT-157,CMT-178,CMT-184,CMT-207,CMT-292,CMT-348,CMT-495,CMT-660,	INDEL
chr6	109573559	TCTC	T	AK9	conservative_inframe_deletion	CMT-099,CMT-150,CMT-250,CMT-436,CMT-459,CMT-471,CMT-603,CMT-756,CMT-785,	INDEL
chr13	42301718	CTCA	T	AKAP11	missense_variant&disruptive_inframe_deletion	CMT-107,CMT-183,CMT-283,CMT-442,CMT-459,CMT-586,	INDEL
chr6	131199573	T	A	AKAP7	missense_variant&splice_region_variant	CMT-021,CMT-153,CMT-178,CMT-353,CMT-452,	SNV
chr19	15373193	G	T	AKAP8	stop_gained	CMT-051,CMT-354,CMT-686,	SNV
chr16	53495263	T	G	AKTIP	missense_variant&splice_region_variant	CMT-210,CMT-215,CMT-776,	SNV
chr9	38396601	G	T	ALDH1B1	stop_gained	CMT-097,CMT-157,CMT-178,CMT-197,CMT-210,CMT-234,CMT-690,	SNV
chr12	105026654	A	C	ALDH1L2	stop_gained	CMT-008,CMT-136,CMT-353,CMT-496,CMT-538,CMT-586,CMT-634,	SNV
chr12	105026744	C	A	ALDH1L2	splice_region_variant&synonymous_variant	CMT-187,CMT-290,CMT-439,	SNV
chr12	105038108	G	A	ALDH1L2	stop_gained	CMT-187,CMT-290,CMT-439,	SNV
chr11	111809700	G	T	ALG9	stop_gained	CMT-009,CMT-203,CMT-311,CMT-346,	SNV
chr2	73426539	G	T	ALMS1	stop_gained	CMT-053,CMT-091,CMT-188,CMT-217,CMT-278,CMT-374,CMT-724,	SNV
chr2	73451670	A	T	ALMS1	stop_gained	CMT-365,CMT-365,	SNV
chr4	112440985	AAAG	A	ALPK1	disruptive_inframe_deletion	CMT-116,CMT-353,	INDEL
chr18	58537558	T	A	ALPK2	stop_gained	CMT-054,CMT-187,CMT-239,CMT-276,CMT-307,CMT-652,CMT-660,	SNV
chr1	110064722	C	GCGC	ALX3	conservative_inframe_insertion	CMT-003,CMT-148,	INDEL
chr1	109508157	G	T	AMIGO1	stop_gained	CMT-148,CMT-685,	SNV
chr3	49417875	C	A	AMT	stop_gained	CMT-031,CMT-092,CMT-112,CMT-242,CMT-245,CMT-471,	SNV
chr4	113369610	AGAG	T	ANK2	conservative_inframe_deletion&synonymous_variant	CMT-054,CMT-077,CMT-159,CMT-187,CMT-246,CMT-257,CMT-652,CMT-660,	INDEL
chr12	109999783	A	C	ANKRD13A	missense_variant&splice_region_variant	CMT-182,CMT-615,CMT-630,CMT-730,	SNV
chr11	67301823	G	T	ANKRD13D	missense_variant&splice_region_variant	CMT-021,CMT-097,CMT-374,CMT-381,	SNV
chr10	5889162	C	A	ANKRD16	stop_gained	CMT-072,CMT-234,	SNV
chr19	4217870	G	T	ANKRD24	stop_gained	CMT-183,CMT-642,	SNV
chr5	75116585	GATC	A	ANKRD31	missense_variant&disruptive_inframe_deletion	CMT-003,CMT-092,CMT-632,	INDEL
chr11	83194033	G	T	ANKRD42	splice_region_variant&non_coding_transcript_exon_variant	CMT-084,CMT-121,CMT-124,CMT-147,CMT-206,CMT-290,CMT-321,CMT-353,	SNV
chr2	219235839	G	GC	ANKZF1	frameshift_variant	CMT-586,CMT-603,	INDEL
chr2	241201355	T	CGTGA	ANO7	splice_region_variant&synonymous_variant	CMT-070,CMT-072,CMT-124,CMT-678,	INDEL
chr2	241223780	A	T	ANO7	missense_variant&splice_region_variant	CMT-197,CMT-201,CMT-259,CMT-292,CMT-318,CMT-344,CMT-417,CMT-439,CMT-442,	SNV
chrX	8533052	T	C	ANOS1	splice_region_variant&synonymous_variant	CMT-148,CMT-210,CMT-307,	SNV
chr9	98011335	TGATGAA	G	ANP32B	missense_variant&conservative_inframe_deletion	CMT-013,CMT-030,CMT-031,CMT-111,CMT-153,CMT-206,CMT-233,CMT-348,CMT-615,CMT-686,	INDEL
chrX	15827370	T	TTCC	AP1S2	disruptive_inframe_insertion&splice_region_variant	CMT-070,CMT-099,CMT-162,CMT-184,CMT-190,CMT-458,CMT-505,CMT-630,	INDEL
chr19	1467232	G	GGCC	APC2	disruptive_inframe_insertion	CMT-026,CMT-092,CMT-193,CMT-336,CMT-436,CMT-711,	INDEL
chr14	20456101	T	CTGG	APEX1	splice_region_variant&synonymous_variant	CMT-009,CMT-021,CMT-150,CMT-169,CMT-190,CMT-392,CMT-667,CMT-678,CMT-737,	INDEL
chr14	20457119	G	T	APEX1	stop_gained	CMT-048,CMT-148,CMT-169,CMT-581,	SNV
chr16	28496288	AG	A	APOBR	frameshift_variant	CMT-105,CMT-187,CMT-201,CMT-250,CMT-278,CMT-283,CMT-360,CMT-586,CMT-606,CMT-737,	INDEL
chr22	36227564	AGA	T	APOL2	frameshift_variant&missense_variant	CMT-099,CMT-142,CMT-407,	INDEL
chr22	36227567	A	TGC	APOL2	frameshift_variant&missense_variant	CMT-099,CMT-142,CMT-407,	INDEL
chr14	103587362	C	T	APOPT1	splice_region_variant&synonymous_variant	CMT-169,CMT-197,CMT-250,CMT-436,CMT-471,CMT-586,CMT-737,	SNV
chr11	72707295	A	TCA	ARAP1	frameshift_variant&stop_gained	CMT-021,CMT-118,CMT-150,CMT-318,CMT-400,CMT-405,CMT-644,CMT-725,	INDEL
chr6	138334803	TGCT	C	ARFGEF3	missense_variant&conservative_inframe_deletion	CMT-257,CMT-283,CMT-319,CMT-332,CMT-346,CMT-435,CMT-615,CMT-724,CMT-785,	INDEL
chr4	147909734	G	C	ARHGAP10	splice_region_variant&synonymous_variant	CMT-336,CMT-577,	SNV
chr15	32636908	T	A	ARHGAP11A	stop_gained	CMT-262,CMT-615,	SNV
chr10	24584688	T	CGGCCT	ARHGAP21	frameshift_variant	CMT-003,CMT-232,CMT-317,CMT-318,CMT-523,CMT-686,	INDEL
chr2	68816291	T	A	ARHGAP25	splice_region_variant&synonymous_variant	CMT-051,CMT-077,CMT-100,CMT-148,CMT-377,CMT-449,CMT-459,CMT-471,	SNV
chr17	45406001	A	GC	ARHGAP27	frameshift_variant&missense_variant	CMT-245,CMT-301,	INDEL
chr1	94174558	C	A	ARHGAP29	stop_gained	CMT-162,CMT-190,CMT-210,CMT-215,CMT-278,CMT-480,CMT-606,	SNV
chr8	144547550	G	GC	ARHGAP39	frameshift_variant	CMT-439,CMT-685,	INDEL
chr19	1085862	CGAGGAC	C	ARHGAP45	disruptive_inframe_deletion	CMT-070,CMT-142,CMT-148,CMT-581,CMT-634,	INDEL
chrX	11144025	A	ATT	ARHGAP6	frameshift_variant	CMT-074,CMT-100,CMT-142,CMT-459,CMT-471,	INDEL
chrX	11144027	GAC	G	ARHGAP6	frameshift_variant	CMT-074,CMT-100,CMT-142,CMT-459,CMT-471,	INDEL
chrX	11144030	A	T	ARHGAP6	stop_gained	CMT-074,CMT-100,CMT-142,CMT-459,CMT-471,	SNV
chr12	57476634	AC	G	ARHGAP9	frameshift_variant&synonymous_variant	CMT-026,CMT-033,CMT-097,CMT-190,CMT-307,CMT-392,	INDEL
chr12	14944807	G	T	ARHGDIB	stop_gained	CMT-017,CMT-158,CMT-317,CMT-449,CMT-523,CMT-659,CMT-776,	SNV
chr1	17697329	T	A	ARHGEF10L	stop_gained	CMT-059,CMT-157,CMT-262,	SNV
chr11	73309424	T	GGGC	ARHGEF17	conservative_inframe_insertion&synonymous_variant	CMT-021,CMT-070,CMT-156,CMT-169,CMT-203,CMT-319,CMT-354,CMT-442,CMT-686,	INDEL
chr11	73311579	CCTG	C	ARHGEF17	disruptive_inframe_deletion	CMT-246,CMT-377,	INDEL
chr11	73362117	C	A	ARHGEF17	stop_gained	CMT-002,CMT-119,CMT-659,CMT-686,	SNV
chr19	7470193	C	TG	ARHGEF18	frameshift_variant&synonymous_variant	CMT-097,CMT-188,CMT-263,CMT-405,CMT-660,CMT-711,	INDEL
chr5	149616633	C	A	ARHGEF37	stop_gained	CMT-301,CMT-685,	SNV
chr5	149620383	C	A	ARHGEF37	stop_gained	CMT-142,CMT-642,	SNV
chr9	35663392	C	T	ARHGEF39	splice_region_variant&synonymous_variant	CMT-097,CMT-178,CMT-197,CMT-210,CMT-234,	SNV
chr14	21079010	G	A	ARHGEF40	splice_region_variant&synonymous_variant	CMT-009,CMT-187,CMT-346,CMT-381,	SNV
chr1	26696973	G	CCCG	ARID1A	disruptive_inframe_insertion	CMT-072,CMT-121,CMT-381,	INDEL
chr2	231355856	C	T	ARMC9	stop_gained	CMT-026,CMT-158,CMT-369,	SNV
chrX	3072175	G	A	ARSF	missense_variant&splice_region_variant	CMT-031,CMT-203,	SNV
chrX	3076578	A	AG	ARSF	frameshift_variant	CMT-003,CMT-188,CMT-232,CMT-233,CMT-348,CMT-400,CMT-523,CMT-686,	INDEL
chr22	19979876	A	T	ARVCF	stop_gained	CMT-093,CMT-203,CMT-239,	SNV
chr2	219514396	C	CCTCG	ASIC4	frameshift_variant	CMT-157,CMT-173,CMT-242,CMT-245,CMT-581,	INDEL
chr4	155854143	T	AT	ASIC5	frameshift_variant	CMT-111,CMT-119,CMT-129,CMT-184,CMT-317,	INDEL
chr7	66092795	C	A	ASL	stop_gained	CMT-026,CMT-084,CMT-092,CMT-149,CMT-234,CMT-336,	SNV
chrX	1432343	G	T	ASMTL	stop_gained	CMT-114,CMT-239,CMT-245,CMT-276,CMT-306,CMT-667,CMT-690,CMT-719,	SNV
chr19	12747239	CTGG	C	ASNA1	disruptive_inframe_deletion	CMT-099,CMT-435,	INDEL
chr19	12747445	T	A	ASNA1	stop_gained	CMT-017,CMT-183,CMT-271,CMT-283,CMT-321,CMT-442,CMT-459,CMT-471,CMT-632,	SNV
chr11	46665475	C	A	ATG13	stop_gained	CMT-102,CMT-774,	SNV
chr1	62803719	T	ACCGGGAAAGG	ATG4C	splice_region_variant	CMT-178,CMT-234,	INDEL
chr1	62803720	CAGTA	T	ATG4C	splice_region_variant	CMT-157,CMT-187,CMT-206,	INDEL
chr11	108227824	A	T	ATM	stop_gained	CMT-505,CMT-686,	SNV
chr11	108316012	C	A	ATM	missense_variant&splice_region_variant	CMT-051,CMT-084,CMT-148,CMT-183,CMT-250,CMT-319,CMT-436,CMT-471,	SNV
chr11	108326093	C	G	ATM	stop_gained	CMT-505,CMT-505,	SNV
chr11	108330255	T	A	ATM	stop_gained	CMT-505,CMT-686,	SNV
chr5	160602620	G	T	ATP10B	stop_gained	CMT-197,CMT-215,CMT-250,CMT-307,CMT-360,CMT-660,	SNV
chr4	47591283	C	T	ATP10D	stop_gained	CMT-072,CMT-153,CMT-538,	SNV
chr13	24689262	G	A	ATP12A	missense_variant&splice_region_variant	CMT-158,CMT-169,CMT-187,CMT-449,CMT-581,	SNV
chr3	193448278	G	A	ATP13A4	stop_gained	CMT-308,CMT-311,	SNV
chr1	160120908	T	A	ATP1A2	splice_region_variant&synonymous_variant	CMT-003,CMT-187,CMT-317,	SNV
chr16	28900582	C	T	ATP2A1	missense_variant&splice_region_variant	CMT-048,CMT-690,CMT-724,CMT-756,	SNV
chr2	175179249	C	T	ATP5G3	missense_variant&splice_region_variant	CMT-197,CMT-207,	SNV
chr2	70958335	G	A	ATP6V1B1	splice_region_variant&synonymous_variant	CMT-003,CMT-060,CMT-074,CMT-156,CMT-311,CMT-400,CMT-435,CMT-440,CMT-523,CMT-659,	SNV
chr19	1802488	A	C	ATP8B3	splice_region_variant&synonymous_variant	CMT-439,CMT-603,	SNV
chr2	27212363	C	CA	ATRAID	frameshift_variant	CMT-051,CMT-102,CMT-112,CMT-319,CMT-405,CMT-685,	INDEL
chr17	44195420	G	T	ATXN7L3	missense_variant&splice_region_variant	CMT-149,CMT-187,CMT-271,	SNV
chr1	25859280	C	GACACATTTAAT	AUNIP	frameshift_variant&missense_variant&splice_region_variant	CMT-051,CMT-105,CMT-148,CMT-184,CMT-290,CMT-471,CMT-630,	INDEL
chr3	28336884	C	T	AZI2	splice_region_variant&synonymous_variant	CMT-392,CMT-634,CMT-638,	SNV
chr6	33278062	C	T	B3GALT4	stop_gained	CMT-009,CMT-201,CMT-206,CMT-246,CMT-346,CMT-417,CMT-756,	SNV
chr1	1232390	GA	G	B3GALT6	frameshift_variant	CMT-026,CMT-097,CMT-183,CMT-318,CMT-354,CMT-495,	INDEL
chr12	460543	G	C	B4GALNT3	missense_variant&splice_region_variant	CMT-112,CMT-114,CMT-217,CMT-234,CMT-690,	SNV
chr17	81442044	CCGCTGAGGGCAAGGA	T	BAHCC1	missense_variant&disruptive_inframe_deletion	CMT-074,CMT-119,CMT-318,CMT-354,CMT-523,CMT-686,	INDEL
chr17	81458920	A	CCTCCTCCTCCTCT	BAHCC1	frameshift_variant&stop_gained&missense_variant	CMT-114,CMT-308,CMT-581,CMT-719,	INDEL
chr7	98312217	A	T	BAIAP2L1	stop_gained	CMT-009,CMT-173,CMT-190,CMT-217,CMT-236,	SNV
chr16	1346326	G	T	BAIAP3	stop_gained	CMT-074,CMT-241,CMT-348,CMT-495,	SNV
chr6	33577571	G	A	BAK1	stop_gained	CMT-031,CMT-099,CMT-128,CMT-142,CMT-162,CMT-201,CMT-207,CMT-217,CMT-407,CMT-719,	SNV
chr5	17275804	ACCCAAGGCCCAGGGCCCCGCAGCC	G	BASP1	conservative_inframe_deletion&synonymous_variant	CMT-093,CMT-201,CMT-257,	INDEL
chr17	60924409	G	C	BCAS3	splice_region_variant&synonymous_variant	CMT-008,CMT-262,CMT-452,CMT-785,	SNV
chr19	48796469	C	A	BCAT2	stop_gained	CMT-247,CMT-278,CMT-690,	SNV
chr11	112214875	T	A	BCO2	stop_gained	CMT-142,CMT-190,CMT-290,	SNV
chr3	197546374	C	A	BDH1	stop_gained	CMT-048,CMT-190,CMT-263,CMT-278,CMT-369,CMT-719,CMT-724,	SNV
chr4	42143992	T	A	BEND4	missense_variant&splice_region_variant	CMT-402,CMT-449,	SNV
chr11	61962489	G	A	BEST1	stop_gained	CMT-008,CMT-201,CMT-206,CMT-245,CMT-321,CMT-660,	SNV
chr19	12754681	G	CG	BEST2	frameshift_variant	CMT-217,CMT-452,	INDEL
chrX	103309829	T	A	BEX2	stop_gained	CMT-168,CMT-278,CMT-292,CMT-374,CMT-711,CMT-724,	SNV
chr5	79088531	C	A	BHMT2	stop_gained	CMT-162,CMT-459,	SNV
chr11	102336055	G	T	BIRC3	stop_gained	CMT-093,CMT-586,	SNV
chr13	102875778	A	AAGTCCACCAAGGT	BIVM-ERCC5	frameshift_variant	CMT-074,CMT-109,	INDEL
chr10	96204087	G	T	BLNK	missense_variant&splice_region_variant	CMT-290,CMT-505,	SNV
chr6	3129126	TCT	T	BPHL	frameshift_variant	CMT-100,CMT-178,CMT-183,CMT-283,CMT-459,CMT-630,	INDEL
chr20	38335600	A	T	BPI	stop_gained&splice_region_variant	CMT-031,CMT-147,CMT-169,	SNV
chr20	33242101	C	TTCCAAC	BPIFA1	conservative_inframe_insertion	CMT-021,CMT-234,CMT-239,CMT-577,CMT-651,	INDEL
chr20	33242106	G	AAGTACC	BPIFA1	conservative_inframe_insertion&synonymous_variant	CMT-021,CMT-234,CMT-239,CMT-577,CMT-651,	INDEL
chr20	33242110	G	TTGCTGGGGTACTGCTGGTA	BPIFA1	frameshift_variant&stop_gained&missense_variant	CMT-021,CMT-234,CMT-239,CMT-577,CMT-651,	INDEL
chr17	67912166	G	T	BPTF	stop_gained	CMT-290,CMT-440,	SNV
chr7	140734654	A	T	BRAF	stop_gained	CMT-247,CMT-505,	SNV
chr17	43045801	T	A	BRCA1	missense_variant&splice_region_variant	CMT-147,CMT-505,	SNV
chr17	43076498	C	A	BRCA1	stop_gained	CMT-577,CMT-577,	SNV
chr17	43092305	T	A	BRCA1	stop_gained	CMT-505,CMT-505,	SNV
chr13	32336312	G	T	BRCA2	stop_gained	CMT-017,CMT-072,CMT-169,CMT-247,CMT-353,	SNV
chr13	32339051	ACCC	A	BRCA2	disruptive_inframe_deletion	CMT-142,CMT-319,	INDEL
chr13	32398425	T	A	BRCA2	stop_gained	CMT-017,CMT-072,CMT-169,CMT-247,CMT-353,	SNV
chr19	15255508	A	T	BRD4	stop_gained	CMT-354,CMT-686,	SNV
chr16	50325867	A	T	BRD7	stop_gained	CMT-203,CMT-317,	SNV
chr1	190226316	G	T	BRINP3	missense_variant&splice_region_variant	CMT-187,CMT-306,CMT-311,CMT-319,CMT-377,	SNV
chr11	66342144	C	A	BRMS1	stop_gained	CMT-193,CMT-577,	SNV
chr12	107319732	T	AGCCGGAGCCCGGGCCC	BTBD11	frameshift_variant&synonymous_variant	CMT-111,CMT-184,CMT-232,CMT-292,CMT-344,CMT-348,CMT-354,	INDEL
chr12	107319733	G	CCGGGCCCG	BTBD11	frameshift_variant	CMT-111,CMT-184,CMT-232,CMT-292,CMT-344,CMT-348,CMT-354,	INDEL
chr3	15635500	G	T	BTD	stop_gained	CMT-051,CMT-121,CMT-231,CMT-332,CMT-458,	SNV
chr6	26501722	C	A	BTN1A1	stop_gained	CMT-008,CMT-072,CMT-106,CMT-136,CMT-157,CMT-353,CMT-496,CMT-538,CMT-638,CMT-711,	SNV
chr6	26505063	C	GTC	BTN1A1	frameshift_variant	CMT-162,CMT-374,CMT-452,	INDEL
chr6	26505064	A	ACTCCCAACAT	BTN1A1	frameshift_variant&stop_gained	CMT-162,CMT-374,CMT-452,	INDEL
chr2	110661688	CAGA	C	BUB1	conservative_inframe_deletion	CMT-148,CMT-407,	INDEL
chr11	36659180	T	A	C11orf74	stop_gained	CMT-048,CMT-188,CMT-354,	SNV
chr11	63765868	CTCCTCC	G	C11orf95	missense_variant&conservative_inframe_deletion	CMT-459,CMT-737,	INDEL
chr14	58096732	TG	T	C14orf37	frameshift_variant	CMT-278,CMT-369,CMT-381,	INDEL
chr15	83008569	CTT	A	C15orf40	frameshift_variant&missense_variant	CMT-118,CMT-150,	INDEL
chr18	74354268	G	T	C18orf63	missense_variant&splice_region_variant	CMT-392,CMT-456,	SNV
chr19	2278659	G	T	C19orf35	stop_gained	CMT-442,CMT-586,	SNV
chr19	13774537	GGCAGCC	G	C19orf53	conservative_inframe_deletion	CMT-053,CMT-348,CMT-407,CMT-581,	INDEL
chr19	13882882	C	A	C19orf57	stop_gained	CMT-002,CMT-060,CMT-111,CMT-119,CMT-184,CMT-344,CMT-613,	SNV
chr19	3543881	C	A	C19orf71	stop_gained	CMT-003,CMT-111,CMT-129,CMT-156,CMT-233,CMT-292,CMT-495,CMT-659,CMT-686,	SNV
chr1	172456488	T	ATTTTTTTTTTATTTTTATTTTTTTTTATTTTTATT	C1orf105	frameshift_variant&splice_region_variant	CMT-008,CMT-353,	INDEL
chr1	169832417	A	T	C1orf112	missense_variant&splice_region_variant	CMT-106,CMT-116,CMT-124,CMT-153,CMT-158,CMT-353,CMT-496,CMT-642,	SNV
chr1	111476821	G	CGGGGCTCGGGCTGGGGCTCGGGCT	C1orf162	missense_variant&disruptive_inframe_insertion	CMT-107,CMT-435,	INDEL
chr1	11779886	C	A	C1orf167	stop_gained	CMT-026,CMT-070,CMT-242,CMT-407,CMT-436,CMT-442,CMT-577,	SNV
chr11	74037512	ACTGGATTTCTCCAGGATA	C	C2CD3	missense_variant&conservative_inframe_deletion	CMT-111,CMT-400,CMT-417,	INDEL
chr2	199911463	TCGCCGC	T	C2orf69	conservative_inframe_deletion	CMT-060,CMT-074,CMT-102,CMT-129,CMT-318,CMT-344,CMT-417,CMT-613,	INDEL
chr2	119311623	G	T	C2orf76	splice_region_variant&synonymous_variant	CMT-002,CMT-193,CMT-242,CMT-250,CMT-332,CMT-336,CMT-402,CMT-644,CMT-678,	SNV
chr19	6686852	G	T	C3	stop_gained	CMT-148,CMT-183,CMT-276,CMT-435,CMT-678,	SNV
chr6	32034861	C	G	C4B	splice_region_variant&synonymous_variant	CMT-112,CMT-162,CMT-188,CMT-201,CMT-207,CMT-217,CMT-311,CMT-414,CMT-719,CMT-725,	SNV
chr19	47341347	G	CG	C5AR2	frameshift_variant	CMT-283,CMT-630,	INDEL
chr5	37198703	T	AGGTGTG	C5orf42	missense_variant&conservative_inframe_insertion&splice_region_variant	CMT-031,CMT-116,CMT-157,CMT-369,CMT-407,CMT-581,	INDEL
chr5	179853401	C	A	C5orf45	stop_gained	CMT-008,CMT-136,CMT-496,CMT-634,	SNV
chr6	31111954	GAG	C	C6orf15	frameshift_variant&synonymous_variant	CMT-402,CMT-695,	INDEL
chr6	24798671	G	A	C6orf229	stop_gained	CMT-009,CMT-074,CMT-201,CMT-306,CMT-317,CMT-332,CMT-374,CMT-407,CMT-724,CMT-756,	SNV
chr5	40928614	GAGA	T	C7	missense_variant&disruptive_inframe_deletion	CMT-051,CMT-099,CMT-121,CMT-148,CMT-440,	INDEL
chr5	40981427	G	T	C7	stop_gained	CMT-013,CMT-407,CMT-505,CMT-538,CMT-634,CMT-690,	SNV
chr8	22601352	G	T	C8orf58	stop_gained	CMT-129,CMT-317,CMT-348,CMT-686,	SNV
chr8	22602215	C	G	C8orf58	stop_gained	CMT-136,CMT-241,CMT-262,CMT-272,CMT-292,CMT-392,CMT-417,	SNV
chr8	10672698	AG	C	C8orf74	frameshift_variant&missense_variant	CMT-308,CMT-452,	INDEL
chr9	71972834	A	CCCTGGGTGGCGCAGCGGT	C9orf85	missense_variant&disruptive_inframe_insertion	CMT-031,CMT-301,	INDEL
chr9	71972835	T	AGGGAT	C9orf85	frameshift_variant	CMT-031,CMT-301,	INDEL
chr19	13259626	G	C	CACNA1A	stop_gained	CMT-003,CMT-051,CMT-053,CMT-276,CMT-353,CMT-354,CMT-435,CMT-678,CMT-685,	SNV
chr1	181733439	C	T	CACNA1E	missense_variant&splice_region_variant	CMT-100,CMT-436,	SNV
chr16	1209257	G	T	CACNA1H	stop_gained	CMT-112,CMT-147,CMT-306,	SNV
chr1	201062497	G	T	CACNA1S	stop_gained	CMT-203,CMT-354,CMT-365,CMT-613,	SNV
chr10	5499070	GA	T	CALML5	frameshift_variant&synonymous_variant	CMT-021,CMT-505,	INDEL
chr2	85395625	C	A	CAPG	splice_region_variant&synonymous_variant	CMT-360,CMT-606,	SNV
chr6	44176619	T	AG	CAPN11	frameshift_variant&missense_variant	CMT-009,CMT-097,CMT-153,CMT-307,CMT-440,CMT-577,	INDEL
chr19	38737476	A	T	CAPN12	splice_region_variant&synonymous_variant	CMT-026,CMT-030,CMT-084,CMT-169,CMT-193,CMT-336,CMT-577,	SNV
chr2	31191937	T	A	CAPN14	missense_variant&splice_region_variant	CMT-114,CMT-188,CMT-586,CMT-737,	SNV
chr16	547788	C	A	CAPN15	stop_gained	CMT-183,CMT-308,	SNV
chr1	223745308	C	A	CAPN2	missense_variant&splice_region_variant	CMT-215,CMT-257,	SNV
chr1	223761600	G	T	CAPN2	stop_gained	CMT-206,CMT-317,	SNV
chr1	223764152	T	A	CAPN2	missense_variant&splice_region_variant	CMT-008,CMT-106,CMT-128,CMT-136,CMT-340,CMT-353,CMT-634,	SNV
chr1	223622817	A	T	CAPN8	missense_variant&splice_region_variant	CMT-008,CMT-106,CMT-128,CMT-136,CMT-340,CMT-353,CMT-634,	SNV
chr1	230747707	G	T	CAPN9	missense_variant&splice_region_variant	CMT-013,CMT-033,CMT-124,CMT-496,CMT-538,CMT-634,	SNV
chr7	2912237	G	A	CARD11	stop_gained	CMT-458,CMT-678,	SNV
chr6	25471257	C	T	CARMIL1	missense_variant&splice_region_variant	CMT-084,CMT-106,CMT-136,CMT-353,CMT-496,CMT-538,CMT-634,CMT-695,	SNV
chr16	67649829	AC	G	CARMIL2	frameshift_variant&missense_variant	CMT-162,CMT-272,	INDEL
chrX	41559847	T	GAAGCATTTTTTGCAGCTGTTCCACTGT	CASK	conservative_inframe_insertion&splice_region_variant	CMT-054,CMT-271,	INDEL
chr4	184629428	A	T	CASP3	stop_gained	CMT-142,CMT-147,CMT-377,CMT-439,CMT-774,	SNV
chr1	10665449	G	A	CASZ1	stop_gained	CMT-109,CMT-116,CMT-124,CMT-128,CMT-340,CMT-353,CMT-634,CMT-638,	SNV
chr11	34456079	T	A	CAT	stop_gained	CMT-283,CMT-586,	SNV
chr19	5766143	TCGTCA	T	CATSPERD	frameshift_variant	CMT-002,CMT-074,CMT-129,CMT-233,CMT-250,CMT-365,CMT-442,CMT-660,	INDEL
chr19	5766149	TCCA	T	CATSPERD	disruptive_inframe_deletion	CMT-233,CMT-442,	INDEL
chr19	5766151	C	T	CATSPERD	stop_gained	CMT-365,CMT-660,	SNV
chr19	1233487	A	T	CBARP	stop_gained	CMT-013,CMT-106,CMT-109,CMT-116,CMT-128,CMT-153,CMT-634,CMT-638,	SNV
chr9	68242128	G	T	CBWD5	stop_gained	CMT-063,CMT-440,CMT-659,CMT-686,	SNV
chr19	13913587	GCCACCG	C	CC2D1A	missense_variant&conservative_inframe_deletion	CMT-407,CMT-581,	INDEL
chr19	15021357	C	A	CCDC105	stop_gained	CMT-026,CMT-070,CMT-118,CMT-231,CMT-319,CMT-458,CMT-581,CMT-644,	SNV
chr9	35660974	AAAGGAG	A	CCDC107	conservative_inframe_deletion	CMT-054,CMT-114,CMT-632,CMT-695,	INDEL
chr7	31577863	G	A	CCDC129	missense_variant&splice_region_variant	CMT-074,CMT-142,CMT-242,	SNV
chr7	31642797	ATTCCAAAAGTAGGGCGAGCAT	A	CCDC129	disruptive_inframe_deletion	CMT-031,CMT-407,CMT-581,	INDEL
chr19	13757433	T	G	CCDC130	stop_gained	CMT-259,CMT-435,	SNV
chr1	45623278	AGTCCTGAAC	G	CCDC17	disruptive_inframe_deletion&synonymous_variant	CMT-026,CMT-084,CMT-092,CMT-105,CMT-193,CMT-242,CMT-336,CMT-577,CMT-644,CMT-711,	INDEL
chr18	33348902	C	A	CCDC178	stop_gained	CMT-059,CMT-099,CMT-102,CMT-188,	SNV
chr1	223394880	G	T	CCDC185	stop_gained	CMT-374,CMT-449,	SNV
chr6	138792789	ACTT	A	CCDC28A	conservative_inframe_deletion	CMT-013,CMT-033,CMT-159,CMT-210,CMT-271,CMT-340,CMT-360,CMT-439,	INDEL
chr3	107378105	T	TG	CCDC54	frameshift_variant	CMT-158,CMT-402,	INDEL
chr13	51866045	C	GC	CCDC70	frameshift_variant	CMT-077,CMT-106,CMT-690,CMT-724,	INDEL
chr11	119012178	CAAATTT	A	CCDC84	stop_gained&disruptive_inframe_deletion	CMT-257,CMT-505,CMT-634,CMT-685,	INDEL
chr11	64345155	G	T	CCDC88B	missense_variant&splice_region_variant	CMT-084,CMT-245,CMT-276,CMT-317,	SNV
chr11	64345156	C	A	CCDC88B	missense_variant&splice_region_variant	CMT-084,CMT-245,CMT-276,CMT-317,	SNV
chr14	91313904	G	A	CCDC88C	stop_gained	CMT-077,CMT-678,CMT-785,	SNV
chr19	41316786	TGC	G	CCDC97	frameshift_variant&missense_variant	CMT-283,CMT-586,	INDEL
chr19	8056219	G	A	CCL25	stop_gained	CMT-148,CMT-392,CMT-405,	SNV
chr17	34271233	C	GT	CCL7	frameshift_variant&missense_variant	CMT-013,CMT-017,CMT-116,CMT-136,CMT-340,CMT-353,CMT-538,CMT-634,	INDEL
chr11	69651230	AGGAGGT	G	CCND1	missense_variant&conservative_inframe_deletion	CMT-169,CMT-283,CMT-317,CMT-776,	INDEL
chr5	10254147	T	G	CCT5	splice_region_variant&synonymous_variant	CMT-031,CMT-070,CMT-084,CMT-271,CMT-776,	SNV
chr12	7487534	TT	A	CD163	frameshift_variant&missense_variant	CMT-070,CMT-458,	INDEL
chr17	74544665	G	TGTG	CD300C	disruptive_inframe_insertion	CMT-072,CMT-158,CMT-187,CMT-201,CMT-250,CMT-301,CMT-317,CMT-495,	INDEL
chr17	74522865	GGC	A	CD300LB	frameshift_variant&missense_variant	CMT-070,CMT-197,CMT-206,CMT-306,CMT-407,	INDEL
chr1	207899217	A	ACTGTAGTCT	CD34	conservative_inframe_insertion	CMT-074,CMT-107,CMT-449,	INDEL
chr11	118339227	G	T	CD3D	missense_variant&splice_region_variant	CMT-245,CMT-301,	SNV
chr1	160549962	T	A	CD84	stop_gained	CMT-158,CMT-402,	SNV
chr20	23084397	A	TGGC	CD93	missense_variant&conservative_inframe_insertion	CMT-092,CMT-290,	INDEL
chr20	23085679	C	A	CD93	stop_gained	CMT-017,CMT-033,CMT-136,CMT-178,CMT-340,CMT-402,CMT-634,	SNV
chr9	96523393	C	TGAC	CDC14B	conservative_inframe_insertion	CMT-158,CMT-319,	INDEL
chr1	193135542	C	T	CDC73	stop_gained	CMT-187,CMT-187,	SNV
chr5	21752220	A	T	CDH12	stop_gained	CMT-084,CMT-102,CMT-142,CMT-346,	SNV
chr16	89193911	G	A	CDH15	missense_variant&splice_region_variant	CMT-116,CMT-136,	SNV
chr8	94174104	T	C	CDH17	missense_variant&splice_region_variant	CMT-169,CMT-308,	SNV
chr5	19473264	C	A	CDH18	stop_gained	CMT-009,CMT-060,CMT-102,CMT-168,CMT-236,CMT-241,CMT-417,CMT-613,	SNV
chr10	71709210	C	T	CDH23	splice_region_variant&synonymous_variant	CMT-074,CMT-318,	SNV
chr16	62021326	G	T	CDH8	stop_gained	CMT-109,CMT-116,CMT-124,CMT-538,CMT-638,CMT-711,	SNV
chr5	26881310	A	T	CDH9	stop_gained	CMT-008,CMT-017,CMT-169,CMT-257,CMT-369,	SNV
chr5	176586024	T	A	CDHR2	missense_variant&splice_region_variant	CMT-106,CMT-107,CMT-147,CMT-190,CMT-252,CMT-321,CMT-435,	SNV
chr7	105984241	G	CCA	CDHR3	frameshift_variant&missense_variant	CMT-458,CMT-615,	INDEL
chr9	120568321	A	C	CDK5RAP2	missense_variant&splice_region_variant	CMT-245,CMT-644,	SNV
chr2	39229430	AT	A	CDKL4	frameshift_variant	CMT-008,CMT-392,	INDEL
chr10	14837938	G	T	CDNF	stop_gained	CMT-106,CMT-116,CMT-353,CMT-538,CMT-634,CMT-711,	SNV
chr11	125978336	A	T	CDON	stop_gained	CMT-290,CMT-321,CMT-374,CMT-634,CMT-638,	SNV
chr4	84640988	C	T	CDS1	stop_gained&splice_region_variant	CMT-207,CMT-301,CMT-346,CMT-505,	SNV
chr22	17119996	C	CG	CECR6	frameshift_variant	CMT-193,CMT-634,	INDEL
chr9	133070656	A	G	CEL	splice_region_variant&synonymous_variant	CMT-033,CMT-051,CMT-128,CMT-227,	SNV
chr22	46409876	G	T	CELSR1	stop_gained	CMT-099,CMT-355,	SNV
chr22	46534626	C	A	CELSR1	stop_gained	CMT-449,CMT-785,	SNV
chr1	109261894	A	C	CELSR2	missense_variant&splice_region_variant	CMT-157,CMT-360,	SNV
chr1	214642814	CTCC	A	CENPF	missense_variant&conservative_inframe_deletion	CMT-051,CMT-678,	INDEL
chr5	65528453	T	C	CENPK	missense_variant&splice_region_variant	CMT-242,CMT-439,	SNV
chr4	184725025	TTCA	T	CENPU	disruptive_inframe_deletion	CMT-070,CMT-319,CMT-381,CMT-458,	INDEL
chr1	3836639	A	T	CEP104	stop_gained	CMT-048,CMT-246,CMT-660,	SNV
chr11	101963086	CTGA	T	CEP126	missense_variant&conservative_inframe_deletion	CMT-142,CMT-435,	INDEL
chr14	80785401	CACG	C	CEP128	conservative_inframe_deletion	CMT-231,CMT-458,	INDEL
chr14	80836225	T	TCTC	CEP128	conservative_inframe_insertion	CMT-002,CMT-054,CMT-084,CMT-206,CMT-307,CMT-586,CMT-603,	INDEL
chr15	48782204	G	A	CEP152	stop_gained	CMT-246,CMT-250,CMT-776,	SNV
chr11	117371104	G	T	CEP164	stop_gained	CMT-026,CMT-158,CMT-301,CMT-405,CMT-630,	SNV
chr14	104887489	G	GC	CEP170B	frameshift_variant	CMT-257,CMT-459,	INDEL
chr14	104887494	A	GCC	CEP170B	frameshift_variant&synonymous_variant	CMT-257,CMT-459,	INDEL
chr12	88106996	A	G	CEP290	splice_region_variant&synonymous_variant	CMT-093,CMT-148,CMT-169,	SNV
chr11	93696914	A	T	CEP295	stop_gained	CMT-051,CMT-210,CMT-227,CMT-346,	SNV
chr11	93697661	A	T	CEP295	stop_gained	CMT-051,CMT-210,CMT-227,CMT-346,	SNV
chr15	100479430	G	CAGGTAAGTCCCCTTTGTTTTTTTTTTTTTTTA	CERS3	frameshift_variant&stop_gained&missense_variant&splice_region_variant	CMT-142,CMT-149,	INDEL
chr2	119559732	T	G	CFAP221	stop_gained	CMT-054,CMT-210,CMT-246,CMT-346,CMT-456,CMT-606,	SNV
chr2	55544335	T	CTCAT	CFAP36	frameshift_variant	CMT-070,CMT-128,CMT-190,CMT-197,CMT-239,CMT-336,CMT-613,CMT-686,	INDEL
chr3	113400642	G	C	CFAP44	splice_region_variant&synonymous_variant	CMT-017,CMT-077,CMT-128,CMT-407,	SNV
chr1	1955734	C	CT	CFAP74	frameshift_variant	CMT-048,CMT-246,	INDEL
chr1	1955736	C	CCCAGA	CFAP74	frameshift_variant	CMT-048,CMT-246,	INDEL
chr1	196673127	G	T	CFH	stop_gained	CMT-092,CMT-711,	SNV
chr1	196725185	T	G	CFH	stop_gained	CMT-148,CMT-169,CMT-440,CMT-776,	SNV
chr1	196745883	C	A	CFH	stop_gained	CMT-009,CMT-048,CMT-097,CMT-183,CMT-201,CMT-452,CMT-651,CMT-695,	SNV
chr20	41404965	TGGACCT	T	CHD6	conservative_inframe_deletion	CMT-106,CMT-142,CMT-340,	INDEL
chr3	53823568	G	T	CHDH	stop_gained	CMT-026,CMT-084,CMT-092,CMT-105,CMT-118,CMT-407,CMT-577,	SNV
chr1	111317702	C	T	CHIA	stop_gained	CMT-009,CMT-074,	SNV
chr8	140515202	G	GGAA	CHRAC1	conservative_inframe_insertion	CMT-142,CMT-147,CMT-148,CMT-407,CMT-439,	INDEL
chr3	184382885	A	T	CHRD	missense_variant	CMT-210,CMT-271,CMT-346,CMT-690,CMT-776,	SNV
chr8	42756390	TC	G	CHRNA6	frameshift_variant&missense_variant	CMT-157,CMT-262,CMT-407,	INDEL
chr16	57432501	C	A	CIAPIN1	stop_gained	CMT-449,CMT-785,	SNV
chr16	57436656	C	GCTGCAGCAGGA	CIAPIN1	frameshift_variant&missense_variant&splice_region_variant	CMT-070,CMT-158,CMT-377,CMT-449,CMT-577,CMT-774,	INDEL
chr16	57440773	T	ATCTGCTCACAAAGAATCTAGCTTTGATATTATTTTGTCGGG	CIAPIN1	frameshift_variant&stop_gained&missense_variant&splice_region_variant	CMT-158,CMT-449,	INDEL
chr2	26629506	G	A	CIB4	splice_region_variant&synonymous_variant	CMT-405,CMT-685,	SNV
chr19	42287545	C	T	CIC	missense_variant&splice_region_variant	CMT-402,CMT-449,	SNV
chr19	19545489	G	T	CILP2	stop_gained	CMT-002,CMT-060,CMT-523,CMT-613,CMT-659,	SNV
chr19	1271448	GGGCCGT	A	CIRBP	conservative_inframe_deletion&synonymous_variant	CMT-033,CMT-148,CMT-173,CMT-178,CMT-283,CMT-301,CMT-306,CMT-308,CMT-632,CMT-644,	INDEL
chr6	139373409	G	GAGCCGCCCGGGGTGCTGCCGC	CITED2	conservative_inframe_insertion	CMT-207,CMT-369,	INDEL
chr9	128190742	TGGAGCTGCA	T	CIZ1	disruptive_inframe_deletion	CMT-051,CMT-336,	INDEL
chr14	103521868	G	CG	CKB	frameshift_variant	CMT-009,CMT-102,CMT-157,CMT-187,CMT-188,CMT-257,CMT-695,	INDEL
chr2	121407692	A	T	CLASP1	stop_gained	CMT-002,CMT-060,CMT-111,CMT-129,CMT-156,CMT-241,	SNV
chr1	16049816	G	A	CLCNKB	missense_variant&splice_region_variant	CMT-206,CMT-321,CMT-459,CMT-603,CMT-678,CMT-785,	SNV
chr7	73769549	C	T	CLDN3	stop_gained	CMT-072,CMT-242,CMT-581,CMT-667,	SNV
chr16	70184571	GACC	G	CLEC18C	disruptive_inframe_deletion	CMT-013,CMT-031,CMT-159,CMT-215,CMT-263,CMT-321,CMT-440,CMT-586,	INDEL
chr3	45035640	C	GCGGGGTGCC	CLEC3B	conservative_inframe_insertion	CMT-054,CMT-246,CMT-252,CMT-603,	INDEL
chr7	141945341	C	T	CLEC5A	missense_variant&splice_region_variant	CMT-057,CMT-100,CMT-107,CMT-136,CMT-162,CMT-234,CMT-381,CMT-667,CMT-725,	SNV
chr16	28484014	G	T	CLN3	stop_gained	CMT-206,CMT-290,CMT-336,CMT-407,CMT-439,CMT-449,CMT-615,	SNV
chr8	1771254	C	T	CLN8	missense_variant	CMT-317,CMT-317,	SNV
chr11	72307253	T	G	CLPB	splice_region_variant&synonymous_variant	CMT-003,CMT-097,CMT-149,CMT-153,CMT-242,CMT-245,	SNV
chr1	9730625	ATCC	A	CLSTN1	disruptive_inframe_deletion	CMT-048,CMT-246,CMT-505,CMT-660,	INDEL
chr16	66588118	G	T	CMTM2	stop_lost	CMT-142,CMT-203,CMT-239,CMT-252,CMT-257,CMT-449,CMT-606,	SNV
chr5	79737295	G	T	CMYA5	stop_gained	CMT-054,CMT-182,CMT-252,CMT-271,CMT-360,CMT-435,CMT-606,	SNV
chr8	86939613	AAGA	C	CNBD1	missense_variant&disruptive_inframe_deletion	CMT-031,CMT-099,CMT-148,CMT-215,CMT-442,	INDEL
chr8	86939633	CAA	T	CNBD1	frameshift_variant&stop_gained	CMT-183,CMT-459,CMT-630,	INDEL
chr3	129171447	A	TGCCTGCTATAACTGC	CNBP	stop_gained&missense_variant&disruptive_inframe_insertion&splice_region_variant	CMT-053,CMT-128,CMT-346,CMT-615,	INDEL
chr16	57884295	C	A	CNGB1	stop_gained	CMT-173,CMT-257,CMT-276,CMT-290,CMT-311,CMT-353,CMT-711,	SNV
chr8	86578811	C	CT	CNGB3	frameshift_variant	CMT-059,CMT-103,CMT-162,CMT-188,CMT-278,	INDEL
chr1	26184101	C	T	CNKSR1	stop_gained	CMT-077,CMT-092,CMT-121,CMT-252,CMT-307,CMT-381,CMT-436,	SNV
chr1	26185168	CT	A	CNKSR1	frameshift_variant&stop_gained	CMT-112,CMT-159,CMT-250,	INDEL
chr1	26188502	C	A	CNKSR1	stop_gained&splice_region_variant	CMT-107,CMT-651,	SNV
chr6	154430555	G	A	CNKSR3	stop_gained	CMT-003,CMT-319,	SNV
chr19	54148475	AGCAGCAGCA	T	CNOT3	missense_variant&disruptive_inframe_deletion	CMT-183,CMT-392,	INDEL
chr5	180571417	C	A	CNOT6	stop_gained	CMT-459,CMT-586,	SNV
chr16	76448797	TGG	T	CNTNAP4	frameshift_variant	CMT-093,CMT-685,	INDEL
chr17	7933182	ACCT	A	CNTROB	conservative_inframe_deletion	CMT-158,CMT-301,	INDEL
chr1	230679041	T	G	COG2	stop_gained	CMT-013,CMT-033,CMT-124,CMT-496,CMT-538,CMT-634,	SNV
chr7	107563945	A	TGGGCG	COG5	frameshift_variant&synonymous_variant	CMT-003,CMT-142,CMT-157,CMT-301,CMT-319,CMT-405,CMT-407,CMT-436,CMT-632,CMT-711,	INDEL
chr1	102887001	CTCG	C	COL11A1	disruptive_inframe_deletion	CMT-193,CMT-242,CMT-336,CMT-644,CMT-711,	INDEL
chr9	99055103	T	A	COL15A1	splice_region_variant&synonymous_variant	CMT-111,CMT-148,CMT-245,CMT-301,CMT-678,	SNV
chr20	63312932	G	A	COL20A1	missense_variant&splice_region_variant	CMT-026,CMT-092,CMT-118,CMT-193,CMT-242,CMT-336,	SNV
chr20	63313890	C	T	COL20A1	missense_variant&splice_region_variant	CMT-159,CMT-162,CMT-201,CMT-725,	SNV
chr20	63329586	G	T	COL20A1	splice_region_variant&synonymous_variant	CMT-002,CMT-156,CMT-184,CMT-348,CMT-354,CMT-400,CMT-523,	SNV
chr8	138737575	C	T	COL22A1	splice_region_variant&synonymous_variant	CMT-057,CMT-097,CMT-159,CMT-392,	SNV
chr9	114178296	C	CCCTGGGCTG	COL27A1	disruptive_inframe_insertion	CMT-099,CMT-159,CMT-178,CMT-234,CMT-263,CMT-319,CMT-651,CMT-667,	INDEL
chr2	227108833	C	T	COL4A4	splice_region_variant&synonymous_variant	CMT-283,CMT-283,CMT-436,CMT-436,CMT-442,CMT-442,CMT-586,CMT-586,	SNV
chrX	108575971	T	C	COL4A5	missense_variant&splice_region_variant	CMT-091,CMT-121,CMT-381,	SNV
chr21	46117452	G	A	COL6A2	missense_variant&splice_region_variant	CMT-107,CMT-217,CMT-308,CMT-405,CMT-651,CMT-719,	SNV
chr3	130426403	C	T	COL6A5	missense_variant&splice_region_variant	CMT-183,CMT-459,CMT-538,CMT-603,	SNV
chr3	129257729	G	T	COPG1	missense_variant&splice_region_variant	CMT-193,CMT-210,CMT-227,	SNV
chr17	17248926	C	GATGCTGAA	COPS3	frameshift_variant&missense_variant&splice_region_variant	CMT-003,CMT-021,CMT-059,CMT-142,CMT-245,CMT-651,	INDEL
chr17	17267885	C	GCTTT	COPS3	frameshift_variant&missense_variant&splice_region_variant	CMT-003,CMT-030,CMT-233,CMT-292,CMT-381,CMT-417,CMT-719,CMT-724,CMT-725,	INDEL
chr6	99369643	TTAGCTT	T	COQ3	disruptive_inframe_deletion	CMT-111,CMT-417,CMT-659,	INDEL
chr16	57452801	G	T	COQ9	missense_variant&splice_region_variant	CMT-242,CMT-272,CMT-278,CMT-290,CMT-317,CMT-439,	SNV
chr11	67440347	G	T	CORO1B	stop_gained	CMT-283,CMT-630,	SNV
chr19	16957915	T	G	CPAMD8	missense_variant&splice_region_variant	CMT-247,CMT-318,CMT-365,CMT-417,	SNV
chr3	194341434	G	T	CPN2	stop_gained	CMT-148,CMT-632,	SNV
chr8	144398441	G	A	CPSF1	splice_region_variant&synonymous_variant	CMT-074,CMT-184,CMT-241,CMT-318,CMT-344,CMT-365,CMT-613,	SNV
chr12	3641733	T	C	CRACR2A	missense_variant&splice_region_variant	CMT-030,CMT-159,CMT-263,CMT-381,CMT-480,	SNV
chr9	129098574	C	A	CRAT	stop_gained	CMT-158,CMT-239,CMT-252,CMT-263,CMT-271,CMT-311,	SNV
chr1	153973463	T	G	CREB3L4	missense_variant&splice_region_variant	CMT-103,CMT-107,CMT-112,CMT-207,CMT-276,CMT-332,CMT-377,CMT-603,	SNV
chr6	49848211	G	A	CRISP1	missense_variant&splice_region_variant	CMT-250,CMT-319,	SNV
chr16	84873024	C	A	CRISPLD2	stop_gained	CMT-051,CMT-053,CMT-142,CMT-148,CMT-603,	SNV
chr3	33120344	G	T	CRTAP	missense_variant&splice_region_variant	CMT-013,CMT-070,CMT-072,CMT-203,CMT-231,CMT-319,CMT-435,CMT-458,CMT-711,CMT-724,	SNV
chr15	90602333	A	TGCTTGG	CRTC3	missense_variant&disruptive_inframe_insertion	CMT-084,CMT-183,	INDEL
chr5	150055329	A	T	CSF1R	structural_interaction_variant	CMT-686,CMT-686,	SNV
chrX	1288760	A	T	CSF2RA	splice_region_variant&synonymous_variant	CMT-084,CMT-577,CMT-644,	SNV
chr22	36935352	G	C	CSF2RB	splice_region_variant&synonymous_variant	CMT-021,CMT-053,CMT-190,CMT-263,CMT-301,CMT-667,CMT-774,	SNV
chr17	63872195	GTCCTTC	G	CSH2	disruptive_inframe_deletion	CMT-003,CMT-116,CMT-128,CMT-290,CMT-306,CMT-308,CMT-353,CMT-414,CMT-581,	INDEL
chr6	31668654	G	C	CSNK2B	missense_variant&splice_region_variant	CMT-093,CMT-182,CMT-332,CMT-632,	SNV
chr6	31669164	T	TTCCATCAGCCTTTCGGACA	CSNK2B	frameshift_variant	CMT-136,CMT-577,	INDEL
chr6	31669167	CC	G	CSNK2B	frameshift_variant&missense_variant	CMT-642,CMT-651,	INDEL
chr6	31669172	G	T	CSNK2B	structural_interaction_variant	CMT-365,CMT-642,	SNV
chr15	75685493	GAGA	G	CSPG4	disruptive_inframe_deletion	CMT-215,CMT-246,CMT-652,	INDEL
chr1	201490259	A	T	CSRP1	stop_gained	CMT-129,CMT-184,CMT-241,CMT-311,	SNV
chr20	24958930	A	T	CST7	splice_region_variant&synonymous_variant	CMT-106,CMT-128,CMT-136,CMT-496,	SNV
chr10	65920379	A	AT	CTNNA3	frameshift_variant	CMT-017,CMT-077,	INDEL
chrX	16620332	C	T	CTPS2	missense_variant&splice_region_variant	CMT-190,CMT-346,CMT-615,	SNV
chr1	150796800	C	T	CTSK	stop_retained_variant	CMT-026,CMT-118,CMT-147,CMT-242,CMT-246,CMT-336,CMT-644,	SNV
chr10	16890500	T	A	CUBN	stop_gained	CMT-053,CMT-169,CMT-188,CMT-203,CMT-272,CMT-311,CMT-435,CMT-440,CMT-459,	SNV
chr10	16952385	G	T	CUBN	stop_gained	CMT-210,CMT-271,CMT-321,CMT-630,CMT-685,	SNV
chr10	16984189	C	A	CUBN	stop_gained	CMT-013,CMT-107,CMT-112,CMT-190,CMT-377,CMT-480,	SNV
chr2	179950924	G	GT	CWC22	frameshift_variant&splice_region_variant	CMT-111,CMT-184,CMT-615,	INDEL
chr11	107390074	C	GTTTAT	CWF19L2	frameshift_variant&stop_gained&missense_variant&splice_region_variant	CMT-147,CMT-377,	INDEL
chr11	107454451	G	CAAGCTCTGAAGATG	CWF19L2	frameshift_variant&splice_region_variant	CMT-147,CMT-377,	INDEL
chr5	139680835	GGCCACT	G	CXXC5	disruptive_inframe_deletion	CMT-263,CMT-321,CMT-695,	INDEL
chr8	142917669	C	CTTCCCCGGTTAGACGGCGT	CYP11B2	frameshift_variant	CMT-059,CMT-439,CMT-440,	INDEL
chr10	94949135	G	GT	CYP2C9	frameshift_variant	CMT-442,CMT-459,	INDEL
chr7	987108	G	T	CYP2W1	missense_variant&splice_region_variant	CMT-051,CMT-142,CMT-242,CMT-272,CMT-440,CMT-458,CMT-615,CMT-678,	SNV
chr22	37312143	G	T	CYTH4	stop_gained	CMT-319,CMT-458,	SNV
chr9	121773306	GCCACCT	A	DAB2IP	conservative_inframe_deletion&synonymous_variant	CMT-169,CMT-523,CMT-686,	INDEL
chrX	86832108	G	T	DACH2	missense_variant&splice_region_variant	CMT-112,CMT-190,CMT-271,	SNV
chr11	61728155	T	A	DAGLA	missense_variant&splice_region_variant	CMT-606,CMT-632,	SNV
chr11	61737700	G	T	DAGLA	stop_gained	CMT-392,CMT-690,	SNV
chr2	135911174	C	T	DARS	missense_variant	CMT-245,CMT-245,	SNV
chr7	44044787	T	ACG	DBNL	frameshift_variant&missense_variant	CMT-184,CMT-242,CMT-263,CMT-307,CMT-336,CMT-344,CMT-354,	INDEL
chr7	44058980	C	GGTAAATGCACCTGCA	DBNL	missense_variant&disruptive_inframe_insertion	CMT-077,CMT-119,CMT-148,CMT-156,	INDEL
chr7	44059446	G	CACAGGAGGATGCAGCCCACTCTGAG	DBNL	frameshift_variant	CMT-128,CMT-439,	INDEL
chr7	44060898	C	A	DBNL	stop_gained	CMT-203,CMT-247,CMT-278,CMT-442,CMT-686,	SNV
chr1	160238607	C	GTTGGCCCTGGAACCGGACTCTCCCT	DCAF8	frameshift_variant&missense_variant&splice_region_variant	CMT-354,CMT-495,	INDEL
chr11	31306347	TTC	G	DCDC1	frameshift_variant&missense_variant	CMT-097,CMT-103,CMT-207,CMT-263,CMT-459,CMT-586,CMT-774,	INDEL
chr11	31307811	CT	A	DCDC1	frameshift_variant&missense_variant	CMT-092,CMT-231,CMT-317,CMT-319,CMT-458,	INDEL
chr11	31328228	AAGG	C	DCDC1	stop_gained&disruptive_inframe_deletion	CMT-102,CMT-505,	INDEL
chr11	30906678	G	T	DCDC5	stop_gained	CMT-150,CMT-206,CMT-439,	SNV
chr1	155023412	G	CG	DCST2	frameshift_variant	CMT-307,CMT-456,	INDEL
chr4	182915507	G	CTGGACCATGGAGATGAAGAATGATGTGTCTGCGGT	DCTD	frameshift_variant&missense_variant	CMT-292,CMT-613,	INDEL
chr4	182915510	A	TACATAATTTAATTATTGAATCTACA	DCTD	frameshift_variant&stop_gained	CMT-292,CMT-392,CMT-613,	INDEL
chr3	182947239	T	C	DCUN1D1	protein_protein_contact	CMT-059,CMT-308,	SNV
chr11	103064319	CT	A	DCUN1D5	frameshift_variant&missense_variant	CMT-092,CMT-142,CMT-187,	INDEL
chr1	162761325	CTGG	C	DDR2	disruptive_inframe_deletion	CMT-021,CMT-053,CMT-586,CMT-630,CMT-737,	INDEL
chr2	15629604	T	A	DDX1	splice_region_variant&synonymous_variant	CMT-319,CMT-346,CMT-440,	SNV
chr5	55813673	G	A	DDX4	missense_variant&splice_region_variant	CMT-031,CMT-581,	SNV
chr5	177512497	A	T	DDX41	stop_gained&splice_region_variant	CMT-030,CMT-756,	SNV
chr17	37620873	C	G	DDX52	missense_variant&splice_region_variant	CMT-121,CMT-206,CMT-439,CMT-632,	SNV
chr4	168285395	C	A	DDX60	missense_variant&splice_region_variant	CMT-203,CMT-231,CMT-319,CMT-634,	SNV
chr1	224192433	C	A	DEGS1	stop_gained	CMT-215,CMT-257,	SNV
chr22	31765060	G	A	DEPDC5	splice_region_variant&synonymous_variant	CMT-031,CMT-051,CMT-093,CMT-099,CMT-111,CMT-159,CMT-407,	SNV
chr11	93357014	G	T	DEUP1	stop_gained	CMT-017,CMT-111,CMT-184,CMT-233,CMT-241,CMT-321,CMT-400,CMT-495,CMT-756,	SNV
chr11	93437589	T	TA	DEUP1	frameshift_variant	CMT-009,CMT-091,CMT-173,	INDEL
chr22	20086174	G	T	DGCR8	stop_gained	CMT-147,CMT-245,	SNV
chr4	968857	A	T	DGKQ	stop_gained	CMT-100,CMT-169,	SNV
chr11	71435438	G	T	DHCR7	stop_gained	CMT-003,CMT-051,CMT-169,CMT-263,CMT-317,CMT-776,	SNV
chr11	71439059	G	T	DHCR7	stop_gained	CMT-051,CMT-051,CMT-263,CMT-263,CMT-317,CMT-317,CMT-776,CMT-776,	SNV
chr4	24584355	G	T	DHX15	stop_gained	CMT-147,CMT-239,	SNV
chr6	30671272	T	C	DHX16	splice_region_variant&synonymous_variant	CMT-190,CMT-776,	SNV
chr16	72098785	C	T	DHX38	stop_gained	CMT-183,CMT-217,CMT-355,CMT-632,CMT-642,CMT-652,CMT-695,	SNV
chr14	95112245	A	G	DICER1	splice_region_variant&synonymous_variant	CMT-059,CMT-091,CMT-107,CMT-197,CMT-201,CMT-308,CMT-724,	SNV
chr20	62896884	CACG	A	DIDO1	disruptive_inframe_deletion&synonymous_variant	CMT-232,CMT-318,CMT-365,CMT-417,CMT-523,	INDEL
chr5	62392979	A	ATCCCATTCCT	DIMT1	frameshift_variant	CMT-188,CMT-271,CMT-278,CMT-355,	INDEL
chr2	232024278	G	A	DIS3L2	missense_variant&splice_region_variant	CMT-053,CMT-250,CMT-785,	SNV
chrX	154770823	TTGAGGTCAA	T	DKC1	conservative_inframe_deletion	CMT-063,CMT-111,CMT-259,CMT-292,CMT-346,CMT-523,CMT-613,CMT-659,CMT-686,	INDEL
chr7	107915506	G	CCAATTCTACACCTATTACTCCTGCACCAATGACAACCATCTTTT	DLD	frameshift_variant&stop_gained&missense_variant&splice_region_variant	CMT-118,CMT-121,CMT-242,CMT-336,CMT-353,CMT-407,CMT-577,CMT-615,CMT-678,CMT-711,	INDEL
chr7	107919010	G	CTGGT	DLD	frameshift_variant&missense_variant&splice_region_variant	CMT-121,CMT-157,CMT-581,CMT-644,	INDEL
chr2	172100942	G	T	DLX2	splice_region_variant&synonymous_variant	CMT-142,CMT-169,CMT-711,	SNV
chr9	22447535	AGAG	A	DMRTA1	conservative_inframe_deletion	CMT-121,CMT-210,CMT-613,	INDEL
chr9	22447544	TGTGCTCGGGGCT	T	DMRTA1	disruptive_inframe_deletion	CMT-210,CMT-613,	INDEL
chr16	84176241	TGC	T	DNAAF1	frameshift_variant	CMT-002,CMT-063,CMT-232,CMT-233,CMT-241,CMT-247,CMT-292,CMT-365,CMT-523,CMT-724,	INDEL
chr19	55160665	CTCCGCG	G	DNAAF3	conservative_inframe_deletion	CMT-021,CMT-581,	INDEL
chr12	123925097	C	A	DNAH10	stop_gained	CMT-100,CMT-105,CMT-436,CMT-471,CMT-586,CMT-603,CMT-630,	SNV
chr7	21619178	C	T	DNAH11	stop_gained	CMT-119,CMT-129,CMT-233,CMT-241,CMT-247,CMT-292,CMT-344,CMT-523,CMT-613,CMT-659,	SNV
chr7	21620016	C	T	DNAH11	stop_gained	CMT-346,CMT-346,CMT-678,CMT-678,	SNV
chr7	21899446	C	T	DNAH11	missense_variant&splice_region_variant	CMT-119,CMT-128,CMT-233,	SNV
chr1	225324299	T	A	DNAH14	stop_gained	CMT-013,CMT-128,CMT-193,CMT-217,CMT-346,	SNV
chr17	78566713	A	C	DNAH17	stop_gained	CMT-013,CMT-168,	SNV
chr16	20963392	T	A	DNAH3	stop_gained	CMT-048,CMT-097,CMT-102,CMT-103,CMT-480,	SNV
chr16	21141372	C	T	DNAH3	missense_variant&splice_region_variant	CMT-169,CMT-283,CMT-436,CMT-440,CMT-459,CMT-586,CMT-603,CMT-630,	SNV
chr17	11757619	C	T	DNAH9	stop_gained	CMT-290,CMT-321,	SNV
chr11	31414811	T	ACATTAATACGAGTTTTTGATACTTTTGTTTTAGAT	DNAJC24	frameshift_variant&splice_region_variant	CMT-210,CMT-271,	INDEL
chr1	84410990	G	T	DNASE2B	stop_gained	CMT-586,CMT-737,	SNV
chr19	10137955	CA	T	DNMT1	frameshift_variant&synonymous_variant	CMT-017,CMT-033,CMT-158,CMT-159,CMT-210,CMT-262,CMT-369,CMT-402,CMT-581,CMT-785,	INDEL
chr2	219384441	G	A	DNPEP	splice_region_variant&synonymous_variant	CMT-017,CMT-112,CMT-148,CMT-480,	SNV
chr1	93876506	C	A	DNTTIP2	stop_gained	CMT-008,CMT-030,CMT-440,CMT-471,	SNV
chr19	11243059	C	A	DOCK6	missense_variant&splice_region_variant	CMT-008,CMT-033,CMT-106,CMT-124,CMT-153,CMT-435,CMT-496,CMT-538,CMT-634,	SNV
chr1	62555877	A	C	DOCK7	stop_gained	CMT-092,CMT-193,	SNV
chr9	312012	CCTGTGA	C	DOCK8	disruptive_inframe_deletion	CMT-184,CMT-344,CMT-613,	INDEL
chr2	74556443	G	T	DOK1	stop_gained	CMT-099,CMT-346,	SNV
chr4	3496833	C	A	DOK7	stop_gained	CMT-051,CMT-054,CMT-158,CMT-169,CMT-480,CMT-642,	SNV
chr11	66504639	G	T	DPP3	stop_gained	CMT-059,CMT-070,CMT-231,CMT-458,	SNV
chr9	137111880	C	T	DPP7	stop_gained	CMT-072,CMT-077,CMT-092,CMT-147,	SNV
chr19	4685692	G	T	DPP9	stop_gained	CMT-259,CMT-581,	SNV
chr19	32439202	T	G	DPY19L3	stop_gained	CMT-121,CMT-142,CMT-239,CMT-369,	SNV
chr1	97679128	CTTT	A	DPYD	stop_gained&conservative_inframe_deletion	CMT-017,CMT-142,CMT-402,CMT-405,CMT-439,	INDEL
chr2	74522581	T	G	DQX1	splice_region_variant&synonymous_variant	CMT-053,CMT-190,CMT-377,CMT-667,	SNV
chr4	9783034	C	A	DRD5	stop_gained	CMT-048,CMT-206,CMT-278,CMT-440,	SNV
chr6	7567356	C	T	DSP	splice_region_variant&synonymous_variant	CMT-100,CMT-215,CMT-435,CMT-603,CMT-678,	SNV
chr15	45106172	G	A	DUOX2	stop_gained	CMT-030,CMT-060,CMT-070,CMT-142,CMT-203,CMT-346,CMT-355,CMT-405,CMT-458,CMT-615,	SNV
chr5	172770784	T	A	DUSP1	stop_gained	CMT-033,CMT-652,CMT-690,	SNV
chr2	96143955	G	T	DUSP2	stop_gained	CMT-060,CMT-686,	SNV
chr2	96144776	A	TCCGTCCTACGACCAGGTGAGTGGAGA	DUSP2	frameshift_variant	CMT-060,CMT-686,	INDEL
chr16	66723821	T	G	DYNC1LI2	splice_region_variant&synonymous_variant	CMT-615,CMT-690,	SNV
chr11	103304596	T	G	DYNC2H1	missense_variant&splice_region_variant	CMT-114,CMT-158,CMT-257,CMT-301,	SNV
chr2	71553118	C	G	DYSF	stop_gained	CMT-057,CMT-201,CMT-321,CMT-581,	SNV
chr2	71568082	C	G	DYSF	splice_region_variant&synonymous_variant	CMT-051,CMT-147,CMT-153,CMT-169,CMT-231,CMT-250,CMT-306,CMT-317,CMT-346,	SNV
chr2	71644027	C	A	DYSF	stop_gained	CMT-169,CMT-169,	SNV
chr3	138088458	G	T	DZIP1L	stop_gained	CMT-048,CMT-318,CMT-538,	SNV
chr8	26040646	A	T	EBF2	stop_gained	CMT-111,CMT-233,CMT-292,	SNV
chr19	4233195	C	A	EBI3	stop_gained	CMT-435,CMT-642,	SNV
chrX	48528281	G	T	EBP	stop_gained	CMT-159,CMT-250,CMT-311,CMT-449,CMT-695,CMT-776,	SNV
chr1	21247297	C	A	ECE1	stop_gained	CMT-092,CMT-183,CMT-283,CMT-321,CMT-436,CMT-442,CMT-459,CMT-586,CMT-603,CMT-737,	SNV
chr16	2246984	C	G	ECI1	missense_variant&splice_region_variant	CMT-435,CMT-630,CMT-785,	SNV
chr16	22248789	G	T	EEF2K	stop_gained	CMT-033,CMT-116,CMT-136,CMT-153,	SNV
chr16	5090298	G	T	EEF2KMT	stop_gained	CMT-054,CMT-169,CMT-210,CMT-440,CMT-606,CMT-652,	SNV
chr3	19919916	C	A	EFHB	stop_gained	CMT-051,CMT-057,CMT-102,CMT-142,CMT-234,CMT-239,CMT-262,CMT-414,CMT-505,	SNV
chr1	155085378	ACG	C	EFNA3	frameshift_variant&missense_variant	CMT-008,CMT-109,CMT-336,	INDEL
chr1	155085381	C	GGC	EFNA3	frameshift_variant	CMT-008,CMT-100,CMT-109,CMT-336,	INDEL
chr9	136670170	T	A	EGFL7	missense_variant&splice_region_variant	CMT-440,CMT-785,	SNV
chr7	55160238	CAA	C	EGFR	frameshift_variant	CMT-505,CMT-686,	INDEL
chr7	55160244	T	AAT	EGFR	frameshift_variant	CMT-505,CMT-686,	INDEL
chr7	55165385	TACGCAG	T	EGFR	disruptive_inframe_deletion	CMT-505,CMT-686,	INDEL
chr7	55165392	AC	A	EGFR	frameshift_variant	CMT-505,CMT-686,	INDEL
chr7	55165397	G	AGAC	EGFR	missense_variant&disruptive_inframe_insertion	CMT-505,CMT-686,	INDEL
chr7	55165401	A	GGC	EGFR	frameshift_variant&missense_variant	CMT-505,CMT-686,	INDEL
chr7	55165403	G	ATG	EGFR	frameshift_variant	CMT-505,CMT-686,	INDEL
chrX	20132184	T	ATGCTAAAATCAATGAAACTGATACATT	EIF1AX	disruptive_inframe_insertion&splice_region_variant	CMT-070,CMT-402,	INDEL
chr3	40311041	G	GAA	EIF1B	frameshift_variant	CMT-360,CMT-435,CMT-630,	INDEL
chr2	37141700	G	A	EIF2AK2	missense_variant&splice_region_variant	CMT-321,CMT-436,CMT-630,	SNV
chr1	44874678	C	GAAGCAACATCCAGGGCAGCGTTATCTGCAACAATGCTGTGATC	EIF2B3	frameshift_variant&stop_gained&splice_region_variant	CMT-263,CMT-785,	INDEL
chr1	44875618	C	GATTGGA	EIF2B3	disruptive_inframe_insertion&splice_region_variant&synonymous_variant	CMT-008,CMT-257,CMT-263,CMT-785,	INDEL
chr16	28400473	CTCATCT	A	EIF3CL	missense_variant&disruptive_inframe_deletion	CMT-031,CMT-581,	INDEL
chr19	38636889	G	CTGTCAAAGTCGATCTTCTCCACGATGTTCTTGGGCTTGATGCTCT	EIF3K	missense_variant&conservative_inframe_insertion&splice_region_variant	CMT-232,CMT-233,	INDEL
chr14	103336116	G	C	EIF5	splice_region_variant&synonymous_variant	CMT-109,CMT-116,CMT-153,CMT-340,	SNV
chr14	103341014	GACA	G	EIF5	disruptive_inframe_deletion	CMT-290,CMT-440,	INDEL
chr15	43775610	C	A	ELL3	missense_variant&splice_region_variant	CMT-017,CMT-496,	SNV
chr16	67199200	C	A	ELMO3	stop_gained	CMT-150,CMT-690,	SNV
chr12	47716409	GC	G	ENDOU	frameshift_variant	CMT-003,CMT-051,CMT-105,CMT-193,CMT-203,CMT-242,CMT-414,CMT-711,	INDEL
chr12	47717615	G	T	ENDOU	stop_gained	CMT-233,CMT-400,	SNV
chr10	116859115	CC	C	ENO4	frameshift_variant	CMT-026,CMT-308,CMT-317,CMT-340,CMT-480,CMT-638,	INDEL
chr18	685959	G	A	ENOSF1	stop_gained	CMT-031,CMT-112,CMT-147,CMT-162,	SNV
chr6	131879897	G	T	ENPP1	stop_gained	CMT-332,CMT-505,	SNV
chr6	131746786	G	CCGGACAG	ENPP3	frameshift_variant&splice_region_variant	CMT-070,CMT-374,CMT-586,CMT-660,	INDEL
chr9	137051641	A	T	ENTPD2	stop_gained	CMT-157,CMT-685,	SNV
chr9	109243671	ATGATAT	A	EPB41L4B	disruptive_inframe_deletion	CMT-183,CMT-436,CMT-442,CMT-581,CMT-630,CMT-632,CMT-737,	INDEL
chr2	120174878	CAGA	T	EPB41L5	stop_gained&conservative_inframe_deletion	CMT-107,CMT-278,	INDEL
chr3	184571382	G	A	EPHB3	splice_region_variant&synonymous_variant	CMT-008,CMT-054,CMT-301,CMT-439,CMT-577,CMT-652,	SNV
chr7	142868263	CG	C	EPHB6	frameshift_variant	CMT-054,CMT-278,	INDEL
chr1	92045533	G	T	EPHX4	splice_region_variant&synonymous_variant	CMT-077,CMT-188,CMT-308,CMT-340,CMT-355,	SNV
chr1	220033658	T	C	EPRS	missense_variant&splice_region_variant	CMT-159,CMT-360,CMT-660,	SNV
chr5	96790305	AGAT	A	ERAP1	disruptive_inframe_deletion	CMT-051,CMT-183,CMT-283,CMT-348,CMT-369,CMT-436,CMT-471,CMT-615,	INDEL
chr5	96803458	C	A	ERAP1	stop_gained	CMT-054,CMT-119,CMT-203,CMT-581,CMT-785,	SNV
chr17	39708344	C	G	ERBB2	stop_gained	CMT-247,CMT-505,CMT-577,CMT-613,CMT-667,CMT-686,CMT-725,	SNV
chr17	39712019	T	A	ERBB2	stop_gained	CMT-247,CMT-308,CMT-505,CMT-577,CMT-613,CMT-667,CMT-686,CMT-725,CMT-737,	SNV
chr17	39717343	T	A	ERBB2	stop_gained	CMT-505,CMT-725,	SNV
chr17	39717352	T	A	ERBB2	stop_gained	CMT-505,CMT-725,	SNV
chr12	56088613	T	TG	ERBB3	frameshift_variant	CMT-505,CMT-686,	INDEL
chr10	49505886	A	C	ERCC6	missense_variant&splice_region_variant	CMT-128,CMT-638,	SNV
chr16	20806409	G	T	ERI2	splice_region_variant&synonymous_variant	CMT-169,CMT-678,	SNV
chr1	74573360	T	AGGGATGCTCACCGGGATGCTCACC	ERICH3	stop_gained&conservative_inframe_insertion	CMT-449,CMT-632,	INDEL
chr8	27788847	G	CAATGATGAG	ESCO2	stop_gained&conservative_inframe_insertion&splice_region_variant	CMT-092,CMT-193,CMT-319,	INDEL
chr4	108762861	AGC	A	ETNPPL	frameshift_variant	CMT-002,CMT-201,CMT-250,CMT-271,CMT-581,CMT-695,	INDEL
chr17	76010517	CC	T	EVPL	frameshift_variant&synonymous_variant	CMT-060,CMT-247,CMT-292,CMT-417,CMT-686,	INDEL
chr1	40514978	T	ATCCCTGGGTGGCGCAGCGGTTTGGCGC	EXO5	missense_variant&conservative_inframe_insertion	CMT-063,CMT-156,CMT-344,	INDEL
chr1	40514979	T	CGGG	EXO5	conservative_inframe_insertion&synonymous_variant	CMT-063,CMT-156,CMT-344,	INDEL
chr1	40515077	T	ACAAG	EXO5	frameshift_variant&missense_variant	CMT-051,CMT-121,CMT-203,CMT-615,CMT-638,CMT-785,	INDEL
chr17	76085409	C	A	EXOC7	missense_variant&splice_region_variant	CMT-002,CMT-156,CMT-173,CMT-233,CMT-247,CMT-259,CMT-348,CMT-354,CMT-417,CMT-442,	SNV
chr17	42708061	G	T	EZH1	stop_gained	CMT-156,CMT-250,CMT-252,CMT-292,CMT-344,CMT-407,CMT-577,	SNV
chr4	186280071	GCAAAGCT	A	F11	frameshift_variant&missense_variant	CMT-369,CMT-407,	INDEL
chr1	161000276	G	T	F11R	stop_gained	CMT-030,CMT-084,CMT-091,CMT-217,CMT-756,	SNV
chr5	76733341	T	A	F2R	stop_gained	CMT-092,CMT-203,	SNV
chr5	160234843	GA	T	FABP6	frameshift_variant&synonymous_variant	CMT-272,CMT-276,CMT-725,CMT-730,	INDEL
chr5	14610240	G	T	FAM105A	stop_gained	CMT-102,CMT-245,	SNV
chr8	58146951	G	GCCGCCGAGC	FAM110B	disruptive_inframe_insertion	CMT-114,CMT-217,CMT-642,	INDEL
chr19	17543571	C	CCCGCGGATGAACTCCCTCTGTG	FAM129C	frameshift_variant	CMT-002,CMT-074,CMT-119,CMT-156,CMT-233,CMT-241,CMT-292,CMT-495,CMT-776,	INDEL
chr19	17553424	T	TGTGATACAGAGAAGCTGGAAGGCC	FAM129C	stop_gained&disruptive_inframe_insertion	CMT-227,CMT-348,	INDEL
chr19	17553426	T	GC	FAM129C	frameshift_variant&missense_variant	CMT-227,CMT-348,	INDEL
chr1	16062110	G	T	FAM131C	stop_gained	CMT-121,CMT-183,	SNV
chr17	42583498	C	GCT	FAM134C	frameshift_variant&missense_variant&splice_region_variant	CMT-148,CMT-159,CMT-678,	INDEL
chr17	42585125	A	TTATGCCGCAGAGCTCTATATCCAGAGCGTGCCTTGGACAACCACA	FAM134C	conservative_inframe_insertion&splice_region_variant	CMT-169,CMT-407,CMT-606,CMT-678,	INDEL
chr17	42586780	C	GTGATGTATTTTTGTATGGTTCTAATATAAATTGGACTTTA	FAM134C	frameshift_variant&missense_variant	CMT-407,CMT-695,	INDEL
chr17	42586781	T	AT	FAM134C	frameshift_variant	CMT-271,CMT-695,	INDEL
chr17	42592056	C	GTGCCAAGACCCGACGCATTAGACAATGAGAGCTGGGGCTTTGTGCACCCTCGGTTGCTCAGC	FAM134C	frameshift_variant&stop_gained&splice_region_variant	CMT-159,CMT-695,	INDEL
chr4	186154636	G	C	FAM149A	missense_variant&splice_region_variant	CMT-148,CMT-377,	SNV
chr5	80501815	G	T	FAM151B	stop_gained	CMT-159,CMT-695,	SNV
chrX	69505335	TCTG	T	FAM155B	disruptive_inframe_deletion	CMT-187,CMT-271,	INDEL
chr8	22096407	T	A	FAM160B2	stop_gained	CMT-070,CMT-203,	SNV
chr5	93824235	A	C	FAM172A	stop_gained	CMT-148,CMT-458,	SNV
chr4	17660085	G	C	FAM184B	missense_variant&splice_region_variant	CMT-183,CMT-603,	SNV
chr12	50352106	CCA	G	FAM186A	frameshift_variant&missense_variant	CMT-227,CMT-239,CMT-774,	INDEL
chr12	50352112	C	GCA	FAM186A	frameshift_variant&missense_variant	CMT-227,CMT-239,CMT-774,	INDEL
chr10	15782224	G	T	FAM188A	splice_region_variant&synonymous_variant	CMT-009,CMT-051,CMT-169,CMT-203,CMT-234,CMT-311,CMT-435,CMT-459,CMT-581,	SNV
chr4	2696392	T	G	FAM193A	stop_gained	CMT-307,CMT-360,CMT-456,CMT-606,CMT-652,	SNV
chr7	99547229	GC	G	FAM200A	frameshift_variant	CMT-051,CMT-250,CMT-505,CMT-586,CMT-606,CMT-652,	INDEL
chr9	34837698	C	T	FAM205BP	splice_region_variant&non_coding_transcript_exon_variant	CMT-026,CMT-070,CMT-290,	SNV
chr10	5748113	AAA	CAAGAC	FAM208B	missense_variant&disruptive_inframe_insertion	CMT-159,CMT-231,CMT-252,CMT-360,CMT-456,CMT-606,	INDEL
chr15	49508212	A	G	FAM227B	splice_region_variant&synonymous_variant	CMT-031,CMT-142,CMT-169,CMT-233,CMT-292,CMT-407,CMT-435,CMT-686,	SNV
chr21	41316897	T	C	FAM3B	splice_region_variant&synonymous_variant	CMT-026,CMT-118,CMT-142,CMT-173,CMT-231,CMT-245,CMT-318,CMT-458,CMT-505,CMT-603,	SNV
chr6	81752041	CCGCCGA	T	FAM46A	missense_variant&disruptive_inframe_deletion	CMT-210,CMT-242,CMT-246,CMT-307,CMT-407,CMT-652,CMT-695,	INDEL
chr1	212626662	A	T	FAM71A	stop_lost	CMT-013,CMT-245,CMT-318,CMT-346,	SNV
chr5	157165584	GG	A	FAM71B	frameshift_variant&synonymous_variant	CMT-114,CMT-207,	INDEL
chr14	67208331	C	T	FAM71D	stop_gained	CMT-207,CMT-236,CMT-719,CMT-725,	SNV
chr11	95783106	GTGGTGATGATGT	A	FAM76B	disruptive_inframe_deletion&synonymous_variant	CMT-021,CMT-051,CMT-093,CMT-148,CMT-210,CMT-407,CMT-581,CMT-678,	INDEL
chr8	123194126	T	TA	FAM83A	frameshift_variant	CMT-105,CMT-118,CMT-644,	INDEL
chr15	30905375	G	T	FAN1	stop_gained	CMT-054,CMT-059,CMT-091,CMT-097,CMT-100,CMT-149,CMT-178,CMT-311,CMT-414,CMT-774,	SNV
chr15	30905661	G	A	FAN1	stop_gained	CMT-008,CMT-013,CMT-407,CMT-435,	SNV
chr13	98368195	G	A	FARP1	missense_variant&splice_region_variant	CMT-048,CMT-059,CMT-262,CMT-480,	SNV
chr2	241490042	C	G	FARP2	splice_region_variant&synonymous_variant	CMT-026,CMT-084,CMT-336,CMT-644,	SNV
chr17	82080209	A	T	FASN	stop_gained	CMT-247,CMT-259,CMT-348,CMT-354,CMT-690,	SNV
chr17	82080490	G	T	FASN	stop_gained	CMT-070,CMT-142,CMT-236,CMT-250,CMT-271,	SNV
chr17	82090562	T	C	FASN	missense_variant&splice_region_variant	CMT-070,CMT-142,CMT-236,CMT-250,CMT-271,	SNV
chr5	151512571	A	T	FAT2	stop_gained	CMT-290,CMT-321,	SNV
chr15	48526134	G	GCAAAAAAAAAAAAAAAAAAAAAAAACCTACCTACA	FBN1	frameshift_variant	CMT-150,CMT-283,CMT-586,	INDEL
chr19	8126747	G	GCGT	FBN3	disruptive_inframe_insertion	CMT-121,CMT-147,CMT-173,CMT-290,CMT-436,CMT-440,	INDEL
chr19	8129051	C	T	FBN3	stop_gained	CMT-092,CMT-105,CMT-118,CMT-193,CMT-242,CMT-336,CMT-407,CMT-456,CMT-577,CMT-711,	SNV
chr19	8131668	T	A	FBN3	stop_gained	CMT-184,CMT-344,	SNV
chr12	132583104	G	T	FBRSL1	stop_gained	CMT-008,CMT-013,CMT-169,	SNV
chr5	108364992	T	ATCC	FBXL17	missense_variant&conservative_inframe_insertion	CMT-233,CMT-377,	INDEL
chr5	108364995	C	GTGGGTCTGCGCCGCGGGCGACGGC	FBXL17	conservative_inframe_insertion&splice_region_variant	CMT-119,CMT-206,CMT-340,CMT-603,CMT-711,	INDEL
chr5	108380735	TGG	T	FBXL17	frameshift_variant	CMT-063,CMT-100,CMT-246,CMT-283,CMT-630,	INDEL
chr5	108381012	C	GGCACGGAGGGGC	FBXL17	disruptive_inframe_insertion	CMT-097,CMT-169,	INDEL
chr5	108381080	GACCCCGGC	G	FBXL17	frameshift_variant	CMT-119,CMT-153,CMT-157,CMT-307,CMT-360,CMT-369,CMT-440,CMT-581,CMT-652,CMT-660,	INDEL
chr5	108381163	G	CGGCTCCTGCGCGGG	FBXL17	frameshift_variant	CMT-153,CMT-307,	INDEL
chr4	15625819	G	T	FBXL5	stop_gained	CMT-128,CMT-147,CMT-407,	SNV
chr18	74073629	G	TGGC	FBXO15	missense_variant&disruptive_inframe_insertion	CMT-107,CMT-168,CMT-227,CMT-236,CMT-644,	INDEL
chr15	75932685	G	TTTGTCAGAAGTCAGTGATGCCAGGTTATCCAC	FBXO22	frameshift_variant&missense_variant&splice_region_variant	CMT-017,CMT-257,CMT-283,CMT-719,	INDEL
chr8	458369	C	A	FBXO25	missense_variant&splice_region_variant	CMT-091,CMT-201,CMT-272,CMT-301,CMT-306,CMT-317,CMT-346,CMT-458,CMT-471,CMT-785,	SNV
chr5	148442146	A	T	FBXO38	stop_lost	CMT-084,CMT-577,	SNV
chr22	32483898	T	A	FBXO7	stop_gained&splice_region_variant	CMT-097,CMT-105,CMT-118,CMT-193,CMT-242,CMT-336,CMT-360,CMT-577,	SNV
chr19	12696524	GGTCCGA	T	FBXW9	missense_variant&conservative_inframe_deletion	CMT-054,CMT-091,CMT-093,CMT-252,CMT-263,CMT-606,	INDEL
chr1	161218042	G	T	FCER1G	stop_gained	CMT-276,CMT-436,	SNV
chr19	39893265	G	T	FCGBP	stop_gained	CMT-159,CMT-173,CMT-190,CMT-227,CMT-306,CMT-311,CMT-346,CMT-667,	SNV
chr1	157770437	AG	T	FCRL2	frameshift_variant&synonymous_variant	CMT-190,CMT-660,	INDEL
chr1	157586208	G	C	FCRL4	stop_gained	CMT-084,CMT-092,CMT-105,CMT-128,CMT-148,CMT-157,CMT-193,CMT-336,CMT-577,CMT-634,	SNV
chr1	157527619	A	T	FCRL5	missense_variant&splice_region_variant	CMT-121,CMT-206,	SNV
chr11	110462356	C	GATCT	FDX1	frameshift_variant&stop_gained&splice_region_variant	CMT-169,CMT-615,	INDEL
chr2	96691855	G	T	FER1L5	stop_gained	CMT-158,CMT-319,	SNV
chr20	6107556	A	T	FERMT1	stop_gained	CMT-072,CMT-147,CMT-183,CMT-586,	SNV
chr20	6112539	T	ATAC	FERMT1	missense_variant&conservative_inframe_insertion	CMT-099,CMT-263,CMT-630,CMT-719,CMT-774,	INDEL
chr11	64221098	G	A	FERMT3	stop_gained	CMT-009,CMT-057,CMT-332,	SNV
chr4	154586492	AGCTCCCAGG	T	FGA	missense_variant&conservative_inframe_deletion	CMT-074,CMT-116,CMT-239,CMT-439,CMT-724,CMT-725,	INDEL
chr11	69773423	G	T	FGF4	stop_gained	CMT-077,CMT-102,CMT-103,CMT-147,CMT-148,CMT-150,CMT-188,CMT-756,	SNV
chr4	80286472	A	AGCCC	FGF5	frameshift_variant	CMT-102,CMT-217,CMT-730,CMT-756,	INDEL
chr8	38417991	T	A	FGFR1	structural_interaction_variant	CMT-505,CMT-686,	SNV
chr8	38419677	A	T	FGFR1	stop_gained	CMT-247,CMT-505,	SNV
chr1	15358245	G	T	FHAD1	stop_gained	CMT-149,CMT-188,CMT-190,CMT-239,CMT-374,CMT-392,CMT-774,	SNV
chr1	15380735	C	A	FHAD1	stop_gained	CMT-169,CMT-581,	SNV
chr3	60014074	G	T	FHIT	missense_variant	CMT-051,CMT-262,	SNV
chr7	50445496	G	A	FIGNL1	stop_gained	CMT-193,CMT-577,	SNV
chr19	55593605	G	T	FIZ1	stop_gained	CMT-231,CMT-319,	SNV
chr17	17217180	G	T	FLCN	splice_region_variant&synonymous_variant	CMT-026,CMT-118,CMT-121,CMT-193,CMT-206,CMT-242,CMT-336,CMT-644,CMT-659,CMT-711,	SNV
chr11	128810541	G	CG	FLI1	frameshift_variant	CMT-259,CMT-336,	INDEL
chr11	128810546	AC	G	FLI1	frameshift_variant&missense_variant	CMT-259,CMT-336,	INDEL
chrX	154359298	A	C	FLNA	stop_gained	CMT-003,CMT-206,CMT-340,	SNV
chrX	154360012	A	T	FLNA	stop_gained	CMT-112,CMT-119,CMT-129,CMT-157,CMT-241,CMT-319,CMT-354,CMT-449,CMT-458,	SNV
chr7	128830638	A	TGCTGGGGCGG	FLNC	frameshift_variant&start_lost&initiator_codon_variant	CMT-051,CMT-242,CMT-245,CMT-435,CMT-695,	INDEL
chr13	28052631	CATTTTTCT	A	FLT3	frameshift_variant&missense_variant	CMT-217,CMT-236,CMT-321,	INDEL
chr1	240092875	C	TCCA	FMN2	missense_variant&disruptive_inframe_insertion	CMT-008,CMT-346,	INDEL
chr1	240207825	G	GGT	FMN2	frameshift_variant	CMT-051,CMT-336,CMT-402,	INDEL
chr1	240207827	A	AGTGGGGATACCTCCGCCTCCTCCTCTTCCCGGT	FMN2	disruptive_inframe_insertion	CMT-033,CMT-054,CMT-245,CMT-257,CMT-319,CMT-344,CMT-436,CMT-496,CMT-711,	INDEL
chr17	45241896	G	CGGT	FMNL1	conservative_inframe_insertion&synonymous_variant	CMT-031,CMT-318,CMT-344,CMT-354,CMT-442,CMT-495,CMT-523,CMT-711,	INDEL
chr1	171285271	T	G	FMO1	stop_gained	CMT-008,CMT-072,CMT-157,CMT-169,CMT-435,CMT-642,	SNV
chr2	215383329	T	A	FN1	splice_region_variant&synonymous_variant	CMT-070,CMT-203,CMT-231,CMT-615,	SNV
chr1	74439564	T	A	FPGT-TNNI3K	stop_gained	CMT-021,CMT-317,CMT-400,CMT-613,CMT-659,	SNV
chr13	38769578	G	T	FREM2	missense_variant&splice_region_variant	CMT-456,CMT-695,	SNV
chr13	38851706	G	T	FREM2	stop_gained	CMT-262,CMT-340,CMT-603,	SNV
chr13	38851749	C	A	FREM2	stop_gained	CMT-245,CMT-690,	SNV
chrX	107597826	TGAG	C	FRMPD3	conservative_inframe_deletion&synonymous_variant	CMT-070,CMT-207,CMT-355,CMT-439,CMT-603,	INDEL
chr13	32124295	ACAG	C	FRY	missense_variant&conservative_inframe_deletion	CMT-142,CMT-319,	INDEL
chr15	82787225	TTGACTCATT	T	FSD2	conservative_inframe_deletion	CMT-142,CMT-169,CMT-332,CMT-435,CMT-440,CMT-724,	INDEL
chr21	46146325	C	A	FTCD	splice_region_variant&synonymous_variant	CMT-057,CMT-072,CMT-142,CMT-153,CMT-173,CMT-234,CMT-239,CMT-642,	SNV
chr1	77978948	ACCA	A	FUBP1	conservative_inframe_deletion	CMT-031,CMT-785,	INDEL
chr3	180948486	T	A	FXR1	stop_gained	CMT-111,CMT-156,CMT-157,CMT-247,CMT-613,	SNV
chr3	180957928	C	TG	FXR1	splice_region_variant&synonymous_variant	CMT-119,CMT-354,	INDEL
chr7	91266665	CATGAG	C	FZD1	frameshift_variant	CMT-241,CMT-276,CMT-374,CMT-449,CMT-523,CMT-678,CMT-724,CMT-774,	INDEL
chr5	151799212	A	TC	G3BP1	frameshift_variant&missense_variant&splice_region_variant	CMT-054,CMT-100,CMT-158,CMT-206,CMT-360,CMT-414,CMT-630,	INDEL
chr5	151800760	G	CTTTGAAAAAAAT	G3BP1	missense_variant&conservative_inframe_insertion&splice_region_variant	CMT-149,CMT-232,	INDEL
chr4	143466160	G	T	GAB1	stop_gained	CMT-054,CMT-215,CMT-307,	SNV
chr5	162068072	G	CCGT	GABRG2	missense_variant&disruptive_inframe_insertion	CMT-072,CMT-099,CMT-102,CMT-157,CMT-283,CMT-290,CMT-346,CMT-402,CMT-603,CMT-678,	INDEL
chr10	26273638	A	G	GAD2	structural_interaction_variant	CMT-070,CMT-142,CMT-147,CMT-169,CMT-187,CMT-231,CMT-262,CMT-459,CMT-615,	SNV
chr2	38675912	G	C	GALM	missense_variant&splice_region_variant	CMT-318,CMT-613,	SNV
chr2	154242903	C	G	GALNT13	missense_variant&splice_region_variant	CMT-109,CMT-252,CMT-271,CMT-505,CMT-652,CMT-785,	SNV
chr2	31137962	G	GCCCGCTCCCACGCCCAGCTCCGT	GALNT14	frameshift_variant	CMT-008,CMT-063,CMT-169,CMT-187,CMT-210,CMT-242,CMT-247,CMT-440,CMT-449,CMT-695,	INDEL
chr2	31137967	CTG	C	GALNT14	frameshift_variant	CMT-008,CMT-063,CMT-118,CMT-162,CMT-187,CMT-203,CMT-278,CMT-440,CMT-724,	INDEL
chr2	31137973	TTC	T	GALNT14	frameshift_variant	CMT-118,CMT-162,CMT-440,CMT-724,	INDEL
chr2	31137979	T	TGC	GALNT14	frameshift_variant	CMT-118,CMT-162,	INDEL
chr3	115676608	T	TAAAGCTGTAGATGAAACCAAACCTA	GAP43	frameshift_variant&stop_gained&splice_region_variant	CMT-227,CMT-242,CMT-246,CMT-262,CMT-263,CMT-360,CMT-456,CMT-603,CMT-690,CMT-724,	INDEL
chr3	115676609	A	AAAGCTGTAGATGAAACCAAACCTAAGGAAAGTGCCCGGCAGGATGAG	GAP43	frameshift_variant&stop_gained&splice_region_variant	CMT-009,CMT-053,CMT-283,CMT-374,CMT-407,CMT-651,CMT-660,	INDEL
chr9	86945939	C	A	GAS1	stop_gained	CMT-054,CMT-678,	SNV
chr18	22171690	G	CGCG	GATA6	disruptive_inframe_insertion	CMT-239,CMT-246,CMT-307,	INDEL
chr2	162347681	C	G	GCA	stop_gained	CMT-053,CMT-093,CMT-142,CMT-169,CMT-262,	SNV
chr12	120183595	G	A	GCN1	stop_gained	CMT-210,CMT-234,CMT-360,CMT-435,	SNV
chr16	19521729	TCGGG	T	GDE1	frameshift_variant	CMT-392,CMT-642,	INDEL
chr16	19521734	C	GC	GDE1	frameshift_variant	CMT-190,CMT-615,	INDEL
chr10	47300735	C	GAGC	GDF10	disruptive_inframe_insertion	CMT-077,CMT-084,CMT-257,CMT-301,CMT-449,CMT-685,	INDEL
chr10	47325748	C	A	GDF2	stop_gained	CMT-301,CMT-402,CMT-449,CMT-577,	SNV
chr9	121467843	C	GCCCAGAAGGATCTTTCTT	GGTA1P	splice_region_variant&non_coding_transcript_exon_variant	CMT-072,CMT-124,CMT-353,CMT-369,	INDEL
chr7	100682085	C	GGCA	GIGYF1	missense_variant&conservative_inframe_insertion	CMT-008,CMT-121,CMT-245,CMT-290,CMT-439,CMT-440,	INDEL
chr12	109938486	GGGC	G	GIT2	conservative_inframe_deletion	CMT-053,CMT-059,CMT-107,CMT-217,CMT-236,CMT-276,	INDEL
chr1	147909013	CAGAGAGGCTGACCACGG	C	GJA8	frameshift_variant	CMT-026,CMT-336,	INDEL
chr3	142171478	T	G	GK5	missense_variant&splice_region_variant	CMT-147,CMT-459,CMT-471,CMT-586,	SNV
chr11	134371802	T	G	GLB1L2	stop_gained	CMT-031,CMT-051,CMT-072,CMT-147,CMT-236,CMT-346,CMT-377,CMT-603,CMT-678,	SNV
chrX	103707369	G	GT	GLRA4	frameshift_variant	CMT-242,CMT-603,	INDEL
chr16	4814564	G	T	GLYR1	stop_gained	CMT-111,CMT-156,CMT-344,CMT-581,	SNV
chr3	49722604	G	A	GMPPB	missense_variant	CMT-092,CMT-092,CMT-586,CMT-586,CMT-632,CMT-632,	SNV
chr22	19806719	G	T	GNB1L	stop_gained	CMT-407,CMT-678,	SNV
chr3	52693456	TCCA	T	GNL3	conservative_inframe_deletion	CMT-158,CMT-306,CMT-348,CMT-440,	INDEL
chr12	110455588	G	T	GPN3	missense_variant&splice_region_variant	CMT-002,CMT-099,CMT-111,CMT-184,CMT-210,CMT-241,CMT-245,CMT-344,CMT-417,CMT-495,	SNV
chr1	236183904	C	A	GPR137B	missense_variant&splice_region_variant	CMT-128,CMT-183,CMT-276,CMT-283,CMT-321,CMT-374,CMT-756,CMT-776,	SNV
chr17	38331244	A	T	GPR179	stop_gained	CMT-093,CMT-272,CMT-719,CMT-725,	SNV
chr17	38335617	G	T	GPR179	stop_gained	CMT-093,CMT-259,CMT-263,CMT-272,CMT-719,CMT-725,	SNV
chr7	124764754	C	A	GPR37	stop_gained	CMT-077,CMT-121,CMT-148,CMT-150,CMT-217,CMT-272,CMT-301,CMT-311,CMT-319,CMT-586,	SNV
chr11	94401126	AAGT	A	GPR83	disruptive_inframe_deletion	CMT-116,CMT-158,CMT-168,CMT-236,CMT-586,CMT-615,	INDEL
chr10	46550410	CA	T	GPRIN2	frameshift_variant&synonymous_variant	CMT-206,CMT-456,	INDEL
chr1	108898047	GAGA	T	GPSM2	missense_variant&conservative_inframe_deletion	CMT-063,CMT-156,CMT-157,	INDEL
chr3	113882752	T	A	GRAMD1C	missense_variant&splice_region_variant	CMT-158,CMT-184,CMT-301,CMT-449,	SNV
chr3	113934525	CAAA	C	GRAMD1C	conservative_inframe_deletion	CMT-159,CMT-360,CMT-695,	INDEL
chr22	46672956	CCGCAGCTCA	T	GRAMD4	stop_gained&missense_variant&disruptive_inframe_deletion	CMT-215,CMT-246,	INDEL
chr11	120905492	G	T	GRIK4	missense_variant&splice_region_variant	CMT-033,CMT-581,	SNV
chr9	137149087	C	T	GRIN1	missense_variant	CMT-051,CMT-051,	SNV
chr16	9764117	C	A	GRIN2A	stop_gained	CMT-008,CMT-021,CMT-072,CMT-074,CMT-142,CMT-308,CMT-374,CMT-377,CMT-440,CMT-615,	SNV
chr19	48405078	C	A	GRIN2D	stop_gained	CMT-306,CMT-336,	SNV
chr5	178992027	A	T	GRM6	stop_gained	CMT-129,CMT-232,CMT-259,CMT-392,CMT-400,CMT-505,CMT-659,CMT-667,	SNV
chr7	126533084	A	C	GRM8	stop_gained	CMT-169,CMT-246,CMT-652,	SNV
chr16	27791377	C	T	GSG1L	stop_gained	CMT-346,CMT-632,	SNV
chr11	67584166	C	T	GSTP1	stop_gained	CMT-070,CMT-203,CMT-231,CMT-307,CMT-458,CMT-652,	SNV
chr13	27435135	A	C	GTF3A	missense_variant&splice_region_variant	CMT-021,CMT-031,CMT-084,CMT-102,CMT-206,CMT-290,CMT-381,CMT-538,CMT-634,CMT-685,	SNV
chr16	27461451	C	A	GTF3C1	stop_gained	CMT-030,CMT-276,CMT-436,CMT-471,CMT-642,	SNV
chrX	305104	G	T	GTPBP6	stop_gained	CMT-283,CMT-346,CMT-374,	SNV
chrX	318583	C	CAGG	GTPBP6	conservative_inframe_insertion	CMT-252,CMT-307,CMT-360,CMT-456,CMT-695,	INDEL
chr3	108920436	C	T	GUCA1C	missense_variant&splice_region_variant	CMT-070,CMT-471,CMT-737,	SNV
chr17	8015840	G	T	GUCY2D	splice_region_variant&synonymous_variant	CMT-107,CMT-162,CMT-442,CMT-471,CMT-630,CMT-737,	SNV
chr2	188584266	C	T	GULP1	missense_variant&splice_region_variant	CMT-009,CMT-072,CMT-227,CMT-319,CMT-369,CMT-407,	SNV
chr12	42087867	A	T	GXYLT1	stop_gained	CMT-336,CMT-644,CMT-711,	SNV
chr19	48986017	C	A	GYS1	stop_gained	CMT-054,CMT-271,CMT-652,	SNV
chr12	21537015	G	CCCAAAGATACAAATGCAATGA	GYS2	missense_variant&conservative_inframe_insertion	CMT-106,CMT-116,CMT-638,	INDEL
chr14	24632071	T	TG	GZMB	frameshift_variant	CMT-097,CMT-148,CMT-449,CMT-719,	INDEL
chr12	48329326	G	TGCTGTGGGCTTCCCACGCCGCGGC	H1FNT	missense_variant&conservative_inframe_insertion	CMT-002,CMT-105,CMT-129,CMT-184,CMT-317,CMT-442,CMT-523,	INDEL
chr10	113575899	C	T	HABP2	missense_variant&splice_region_variant	CMT-051,CMT-147,	SNV
chr10	113584148	C	T	HABP2	missense_variant&splice_region_variant	CMT-059,CMT-308,	SNV
chr17	41734626	C	TAGGGGGTCGGGCC	HAP1	frameshift_variant	CMT-436,CMT-459,CMT-603,	INDEL
chr19	35619758	A	T	HAUS5	missense_variant&splice_region_variant	CMT-051,CMT-407,	SNV
chr9	19060120	CTTG	C	HAUS6	disruptive_inframe_deletion	CMT-031,CMT-158,CMT-402,CMT-449,CMT-630,CMT-737,	INDEL
chr17	44087514	ATCG	A	HDAC5	disruptive_inframe_deletion	CMT-059,CMT-093,CMT-271,CMT-308,CMT-355,CMT-642,	INDEL
chr1	156743711	ATCCTCCTCCTCTTCT	A	HDGF	disruptive_inframe_deletion	CMT-003,CMT-070,CMT-319,CMT-615,	INDEL
chr19	4475446	G	CTGTTTTGTGCGTACCAAAGAAGAAGATGGGGTACTCGT	HDGFRP2	frameshift_variant&missense_variant&splice_region_variant	CMT-149,CMT-184,CMT-247,CMT-340,CMT-344,CMT-774,	INDEL
chr19	4491566	A	TCTTCAGGGCTGCTGCCTTCCGCTTCAGGCCACTGTTATC	HDGFRP2	missense_variant&disruptive_inframe_insertion&splice_region_variant	CMT-142,CMT-158,CMT-365,CMT-613,CMT-615,CMT-634,CMT-659,	INDEL
chr12	112176595	CCTT	C	HECTD4	disruptive_inframe_deletion&splice_region_variant	CMT-112,CMT-168,CMT-236,CMT-332,	INDEL
chr2	196318722	T	TCCCCGG	HECW2	conservative_inframe_insertion	CMT-084,CMT-119,	INDEL
chr3	124977919	G	GCGATCACTA	HEG1	conservative_inframe_insertion	CMT-059,CMT-239,CMT-332,CMT-381,CMT-505,	INDEL
chr10	94588292	C	T	HELLS	stop_gained	CMT-013,CMT-538,	SNV
chr1	39626516	CCCG	C	HEYL	disruptive_inframe_deletion	CMT-084,CMT-340,CMT-440,	INDEL
chr17	81701125	C	A	HGS	stop_gained	CMT-188,CMT-346,CMT-365,	SNV
chr14	99659697	GGC	G	HHIPL1	frameshift_variant	CMT-124,CMT-496,CMT-634,	INDEL
chr14	99663020	C	T	HHIPL1	splice_region_variant&synonymous_variant	CMT-084,CMT-210,CMT-630,	SNV
chr7	27649632	C	TA	HIBADH	frameshift_variant&splice_region_variant&synonymous_variant	CMT-003,CMT-060,CMT-147,CMT-156,CMT-157,CMT-365,CMT-439,CMT-538,	INDEL
chr7	27662743	A	ACCGGAGG	HIBADH	frameshift_variant	CMT-048,CMT-054,CMT-159,CMT-246,CMT-271,CMT-456,CMT-652,CMT-660,CMT-695,	INDEL
chr17	2057110	GGGC	G	HIC1	conservative_inframe_deletion	CMT-072,CMT-169,CMT-439,	INDEL
chr7	139631608	A	T	HIPK2	stop_gained	CMT-246,CMT-660,	SNV
chr16	29995543	G	A	HIRIP3	splice_region_variant&synonymous_variant	CMT-030,CMT-505,	SNV
chr6	26156897	AG	A	HIST1H1E	frameshift_variant	CMT-103,CMT-197,CMT-227,CMT-318,CMT-344,	INDEL
chr6	12164151	ATC	A	HIVEP1	frameshift_variant	CMT-128,CMT-245,	INDEL
chr6	12164218	TGCCTCGGCAAATCACGTGAAGCCC	A	HIVEP1	conservative_inframe_deletion&synonymous_variant	CMT-026,CMT-092,CMT-336,CMT-711,	INDEL
chr2	233844283	A	G	HJURP	missense_variant&splice_region_variant	CMT-008,CMT-099,CMT-112,CMT-147,CMT-157,CMT-169,CMT-436,CMT-442,CMT-581,CMT-711,	SNV
chr6	32664859	CTC	C	HLA-DQB1	frameshift_variant	CMT-002,CMT-084,CMT-092,CMT-158,CMT-449,CMT-660,	INDEL
chr6	32664867	G	GC	HLA-DQB1	frameshift_variant	CMT-084,CMT-158,CMT-449,CMT-660,	INDEL
chr6	32664871	CC	C	HLA-DQB1	frameshift_variant	CMT-084,CMT-158,CMT-449,CMT-660,	INDEL
chr6	32664912	C	AC	HLA-DQB1	frameshift_variant	CMT-048,CMT-057,CMT-059,CMT-103,CMT-114,CMT-149,CMT-252,CMT-308,CMT-581,CMT-774,	INDEL
chr1	185984311	A	G	HMCN1	missense_variant&splice_region_variant	CMT-059,CMT-084,CMT-091,CMT-263,CMT-667,CMT-730,	SNV
chr9	130296676	C	A	HMCN2	splice_region_variant&synonymous_variant	CMT-003,CMT-072,CMT-306,CMT-435,CMT-686,	SNV
chr9	130354777	G	T	HMCN2	stop_gained	CMT-013,CMT-077,CMT-109,CMT-124,CMT-136,CMT-206,CMT-340,CMT-353,	SNV
chr9	130377651	C	A	HMCN2	splice_region_variant&synonymous_variant	CMT-346,CMT-435,CMT-440,	SNV
chr5	43294114	A	T	HMGCS1	stop_gained	CMT-107,CMT-121,CMT-158,CMT-206,CMT-301,CMT-346,CMT-402,CMT-435,CMT-449,CMT-678,	SNV
chr1	23338490	C	GAACAAAA	HNRNPR	frameshift_variant&missense_variant&splice_region_variant	CMT-002,CMT-021,CMT-074,CMT-678,CMT-686,	INDEL
chr10	97584911	C	T	HOGA1	stop_gained	CMT-009,CMT-009,CMT-756,CMT-756,	SNV
chr7	27184522	T	TCCG	HOXA11	conservative_inframe_insertion	CMT-008,CMT-147,	INDEL
chr17	48728245	CGGCCGT	C	HOXB13	conservative_inframe_deletion	CMT-136,CMT-153,CMT-496,	INDEL
chr17	48551144	G	ACCG	HOXB3	conservative_inframe_insertion	CMT-458,CMT-638,	INDEL
chr12	53945100	C	A	HOXC13	stop_gained	CMT-053,CMT-097,CMT-142,CMT-147,	SNV
chr1	152220793	G	T	HRNR	stop_gained	CMT-074,CMT-581,	SNV
chr19	48835806	A	C	HSD17B14	structural_interaction_variant	CMT-252,CMT-606,CMT-642,	SNV
chr8	144314264	G	TGACCCC	HSF1	missense_variant&conservative_inframe_insertion	CMT-148,CMT-156,CMT-183,CMT-184,CMT-232,CMT-346,CMT-365,CMT-581,	INDEL
chr16	67167495	G	A	HSF4	stop_gained	CMT-072,CMT-346,CMT-407,	SNV
chr10	14851291	T	G	HSPA14	stop_gained	CMT-158,CMT-201,CMT-290,CMT-581,CMT-632,	SNV
chr21	31995795	AGAG	A	HUNK	disruptive_inframe_deletion	CMT-053,CMT-112,CMT-201,CMT-203,CMT-272,CMT-311,CMT-439,CMT-685,	INDEL
chr7	47969297	C	A	HUS1	stop_gained	CMT-158,CMT-690,	SNV
chr7	123877032	T	A	HYAL4	stop_gained	CMT-112,CMT-142,CMT-147,CMT-201,CMT-227,CMT-242,CMT-407,CMT-678,	SNV
chr16	70828427	G	A	HYDIN	splice_region_variant&synonymous_variant	CMT-031,CMT-051,CMT-072,CMT-147,CMT-157,CMT-173,CMT-227,CMT-231,CMT-346,CMT-440,	SNV
chr11	119048884	T	A	HYOU1	missense_variant&splice_region_variant	CMT-436,CMT-471,CMT-586,CMT-603,CMT-737,	SNV
chr5	5457596	TTGT	G	ICE1	missense_variant&conservative_inframe_deletion	CMT-173,CMT-505,	INDEL
chr5	5461057	G	T	ICE1	stop_gained	CMT-031,CMT-077,CMT-173,CMT-215,CMT-246,CMT-271,CMT-776,	SNV
chr5	5462999	AACC	A	ICE1	disruptive_inframe_deletion	CMT-162,CMT-651,	INDEL
chr5	5464844	TGTC	G	ICE1	missense_variant&disruptive_inframe_deletion	CMT-077,CMT-215,CMT-246,	INDEL
chr15	60466713	C	T	ICE2	missense_variant&splice_region_variant	CMT-207,CMT-276,	SNV
chr10	92487247	AAA	A	IDE	frameshift_variant	CMT-072,CMT-102,CMT-105,CMT-153,CMT-173,CMT-184,	INDEL
chr10	92487251	T	AAT	IDE	frameshift_variant	CMT-102,CMT-105,CMT-153,CMT-173,CMT-184,	INDEL
chr20	2660498	CT	A	IDH3B	frameshift_variant&missense_variant	CMT-008,CMT-241,CMT-344,CMT-354,CMT-495,CMT-523,CMT-659,CMT-686,	INDEL
chr1	181089651	C	CGGGTG	IER5	frameshift_variant	CMT-147,CMT-405,	INDEL
chr1	181089673	C	CGGA	IER5	disruptive_inframe_insertion	CMT-184,CMT-577,	INDEL
chr9	129177856	TG	C	IER5L	frameshift_variant&missense_variant	CMT-153,CMT-162,CMT-215,CMT-340,	INDEL
chr9	129177858	CTG	C	IER5L	frameshift_variant	CMT-153,CMT-162,CMT-215,CMT-340,	INDEL
chr10	89306436	CTTTGAGAAGG	C	IFIT2	frameshift_variant	CMT-121,CMT-148,CMT-169,	INDEL
chr2	27477318	T	C	IFT172	splice_region_variant&synonymous_variant	CMT-187,CMT-405,	SNV
chr2	27478154	C	A	IFT172	splice_region_variant&synonymous_variant	CMT-187,CMT-405,	SNV
chr19	35740063	C	GC	IGFLR1	frameshift_variant	CMT-084,CMT-435,	INDEL
chr11	68936427	A	TGCCGCAGAGC	IGHMBP2	frameshift_variant&missense_variant	CMT-148,CMT-250,CMT-695,	INDEL
chr11	68936494	T	ATGCCGCAGAGCTTTGGGGTTTCGCACCAGCTTGTCCGTGGCCCTGGGAACTCTCGTGGGAGTAGTT	IGHMBP2	conservative_inframe_insertion	CMT-033,CMT-109,CMT-124,CMT-128,CMT-158,CMT-257,CMT-615,CMT-632,CMT-638,CMT-644,	INDEL
chr3	151437615	G	A	IGSF10	stop_gained	CMT-092,CMT-105,CMT-118,CMT-157,CMT-193,CMT-458,	SNV
chr1	160092549	C	A	IGSF8	stop_gained	CMT-003,CMT-158,CMT-187,CMT-311,CMT-317,CMT-318,CMT-344,	SNV
chr5	140659084	C	CGAGA	IK	frameshift_variant	CMT-105,CMT-128,CMT-259,CMT-346,CMT-400,CMT-440,CMT-630,	INDEL
chr11	117993374	T	A	IL10RA	stop_gained	CMT-003,CMT-031,	SNV
chr1	67330784	C	A	IL12RB2	stop_gained	CMT-158,CMT-203,CMT-402,CMT-659,	SNV
chr15	81292947	C	G	IL16	stop_gained	CMT-072,CMT-097,CMT-203,CMT-319,CMT-480,CMT-725,CMT-776,	SNV
chr15	81299767	T	A	IL16	stop_gained	CMT-017,CMT-148,	SNV
chr15	81299964	G	T	IL16	stop_gained	CMT-102,CMT-109,CMT-173,CMT-187,CMT-252,CMT-262,CMT-642,CMT-719,CMT-776,	SNV
chr3	53848666	C	T	IL17RB	splice_region_variant&synonymous_variant	CMT-100,CMT-283,CMT-471,CMT-737,CMT-785,	SNV
chr3	9933227	GCCC	G	IL17RC	conservative_inframe_deletion	CMT-059,CMT-169,	INDEL
chr1	206866353	C	T	IL20	stop_gained	CMT-215,CMT-355,CMT-505,	SNV
chr4	122620957	AGAT	A	IL21	conservative_inframe_deletion	CMT-436,CMT-630,	INDEL
chr22	37128371	C	A	IL2RB	stop_gained	CMT-097,CMT-245,CMT-311,CMT-317,	SNV
chr5	55964309	TGCC	T	IL6ST	stop_gained&disruptive_inframe_deletion&splice_region_variant	CMT-053,CMT-239,	INDEL
chr1	166920851	C	GGAC	ILDR2	conservative_inframe_insertion	CMT-013,CMT-121,CMT-193,CMT-206,CMT-262,CMT-306,CMT-417,CMT-630,CMT-776,	INDEL
chr1	153664043	T	G	ILF2	splice_region_variant&synonymous_variant	CMT-048,CMT-091,CMT-103,CMT-112,CMT-158,CMT-276,CMT-317,CMT-332,CMT-377,	SNV
chr19	10687555	CAGT	A	ILF3	missense_variant&disruptive_inframe_deletion	CMT-184,CMT-187,CMT-188,CMT-250,CMT-257,CMT-652,	INDEL
chr6	76002994	A	G	IMPG1	splice_region_variant&synonymous_variant	CMT-210,CMT-246,CMT-307,CMT-505,CMT-652,CMT-695,	SNV
chr12	6652994	GA	T	ING4	frameshift_variant&synonymous_variant	CMT-615,CMT-678,	INDEL
chr7	1470646	G	T	INTS1	stop_gained	CMT-459,CMT-603,	SNV
chr4	105700012	C	A	INTS12	splice_region_variant	CMT-272,CMT-290,CMT-417,	SNV
chr17	61869937	C	GAGA	INTS2	missense_variant&conservative_inframe_insertion	CMT-203,CMT-402,	INDEL
chr13	51395300	C	GGCCGCTC	INTS6	frameshift_variant&splice_region_variant	CMT-232,CMT-344,CMT-685,	INDEL
chr13	51430294	C	GCTCCATTTACCTCTTAATTCTCCTTTGCCTGGAA	INTS6	frameshift_variant&stop_gained&missense_variant&splice_region_variant	CMT-348,CMT-495,	INDEL
chrX	135579813	TGAG	T	INTS6L	conservative_inframe_deletion	CMT-093,CMT-319,CMT-459,	INDEL
chr6	154265964	G	A	IPCEF1	splice_region_variant	CMT-070,CMT-105,CMT-118,CMT-271,CMT-369,CMT-577,CMT-678,	SNV
chr1	43956932	T	A	IPO13	stop_gained	CMT-109,CMT-128,CMT-149,CMT-250,CMT-353,CMT-538,	SNV
chr5	76683870	T	A	IQGAP2	stop_gained	CMT-021,CMT-173,CMT-190,CMT-306,	SNV
chr1	156544455	A	T	IQGAP3	stop_gained	CMT-402,CMT-449,	SNV
chrX	53234970	TGCG	C	IQSEC2	missense_variant&disruptive_inframe_deletion	CMT-187,CMT-201,	INDEL
chr6	78898065	C	T	IRAK1BP1	missense_variant&splice_region_variant	CMT-031,CMT-148,CMT-678,	SNV
chr1	234609217	A	TGCA	IRF2BP2	conservative_inframe_insertion	CMT-124,CMT-308,CMT-311,CMT-402,CMT-634,	INDEL
chr5	150848533	T	AT	IRGM	frameshift_variant	CMT-008,CMT-070,CMT-124,CMT-142,CMT-169,CMT-231,CMT-458,	INDEL
chr15	76340558	C	A	ISL2	missense_variant&splice_region_variant	CMT-215,CMT-290,CMT-321,CMT-346,CMT-785,	SNV
chr19	18437925	C	A	ISYNA1	stop_gained	CMT-119,CMT-400,	SNV
chr17	75757444	G	CA	ITGB4	frameshift_variant&synonymous_variant	CMT-063,CMT-159,CMT-321,CMT-496,CMT-615,	INDEL
chr3	124848311	A	T	ITGB5	splice_region_variant&synonymous_variant	CMT-169,CMT-210,CMT-321,CMT-581,CMT-644,	SNV
chr7	20404727	C	A	ITGB8	stop_gained	CMT-072,CMT-405,	SNV
chr3	4516545	C	A	ITPR1	stop_gained	CMT-105,CMT-142,CMT-217,CMT-272,CMT-346,CMT-581,CMT-603,CMT-667,	SNV
chr6	150389475	G	T	IYD	stop_gained&splice_region_variant	CMT-009,CMT-187,	SNV
chr4	128846422	C	G	JADE1	stop_gained	CMT-206,CMT-234,	SNV
chr5	134578632	GGCT	G	JADE2	conservative_inframe_deletion	CMT-187,CMT-439,	INDEL
chr14	105147859	A	AGGGG	JAG2	frameshift_variant	CMT-003,CMT-060,CMT-092,CMT-239,CMT-471,CMT-634,CMT-711,	INDEL
chr14	105147860	GGGGTTG	T	JAG2	conservative_inframe_deletion&synonymous_variant	CMT-003,CMT-060,CMT-092,CMT-634,CMT-711,	INDEL
chr14	105147867	G	TGG	JAG2	frameshift_variant	CMT-003,CMT-092,CMT-634,CMT-711,	INDEL
chr21	25712381	A	G	JAM2	missense_variant&splice_region_variant	CMT-060,CMT-129,CMT-232,CMT-355,CMT-365,CMT-400,CMT-442,CMT-686,CMT-774,	SNV
chr17	46067549	G	CTCTACAGCCTATCTTGGCAGACCACATTCCAGGTGACATCTCTGAT	KANSL1	frameshift_variant&stop_gained&missense_variant&splice_region_variant	CMT-187,CMT-586,	INDEL
chr17	46082443	A	TTGATTGAGTCTGTTTCTCAGCCACTGGAAAACCATGGTGCCTC	KANSL1	frameshift_variant&stop_gained&missense_variant&splice_region_variant	CMT-054,CMT-100,CMT-187,CMT-283,	INDEL
chr20	18142770	TCC	G	KAT14	frameshift_variant&missense_variant	CMT-060,CMT-400,	INDEL
chr20	18145302	C	A	KAT14	stop_gained	CMT-017,CMT-060,CMT-232,CMT-259,CMT-318,CMT-442,CMT-523,	SNV
chr8	41977275	G	A	KAT6A	stop_gained	CMT-336,CMT-336,CMT-369,CMT-369,CMT-435,CMT-435,CMT-685,CMT-685,	SNV
chr13	41131051	A	T	KBTBD6	stop_gained	CMT-084,CMT-105,CMT-193,CMT-245,CMT-336,CMT-577,CMT-711,	SNV
chr13	41131559	CTGC	C	KBTBD6	conservative_inframe_deletion	CMT-030,CMT-439,CMT-785,	INDEL
chr1	110223513	TC	G	KCNC4	frameshift_variant&missense_variant	CMT-103,CMT-116,CMT-148,CMT-187,CMT-407,CMT-651,	INDEL
chr1	110223515	C	ATC	KCNC4	frameshift_variant	CMT-103,CMT-116,CMT-148,CMT-157,CMT-187,CMT-245,CMT-407,CMT-651,	INDEL
chr1	110223519	C	GAT	KCNC4	frameshift_variant&missense_variant	CMT-103,CMT-116,CMT-651,	INDEL
chr1	110223522	CGG	C	KCNC4	frameshift_variant	CMT-103,CMT-116,	INDEL
chr1	110223528	A	TGGA	KCNC4	conservative_inframe_insertion	CMT-103,CMT-116,	INDEL
chr1	110223530	TGAC	G	KCNC4	missense_variant&conservative_inframe_deletion	CMT-103,CMT-116,	INDEL
chrX	48966964	CAGCC	C	KCND1	frameshift_variant	CMT-118,CMT-644,	INDEL
chr1	111982073	G	T	KCND3	stop_gained	CMT-106,CMT-109,CMT-136,CMT-250,CMT-307,CMT-456,CMT-496,CMT-785,	SNV
chr5	170718778	G	T	KCNIP1	stop_gained	CMT-054,CMT-197,CMT-210,CMT-215,CMT-246,CMT-250,CMT-252,CMT-307,CMT-652,CMT-660,	SNV
chr11	128839929	A	T	KCNJ1	missense_variant	CMT-187,CMT-187,CMT-642,CMT-642,	SNV
chr2	17931014	GTT	A	KCNS3	frameshift_variant&synonymous_variant	CMT-128,CMT-159,CMT-183,CMT-283,CMT-439,CMT-577,CMT-630,	INDEL
chr9	135779443	C	A	KCNT1	stop_gained	CMT-157,CMT-332,	SNV
chr7	128888923	C	A	KCP	stop_gained	CMT-308,CMT-435,CMT-685,	SNV
chr7	128893016	C	A	KCP	stop_gained	CMT-183,CMT-242,	SNV
chr17	75053021	G	CAGCACACCTAGGACAGAGACCAAACTGCAGTTAGAGATGTGTGCATTCCCCAGAATACAGCAAGAAG	KCTD2	frameshift_variant	CMT-070,CMT-121,CMT-183,CMT-290,CMT-306,CMT-307,CMT-321,CMT-458,CMT-606,CMT-678,	INDEL
chr1	26952344	GC	G	KDF1	frameshift_variant	CMT-054,CMT-215,CMT-217,CMT-250,CMT-257,CMT-271,CMT-695,	INDEL
chr6	18162835	A	G	KDM1B	splice_region_variant&synonymous_variant	CMT-072,CMT-157,	SNV
chr7	140129602	A	T	KDM7A	stop_gained	CMT-031,CMT-227,	SNV
chr18	63355525	A	T	KDSR	stop_gained	CMT-190,CMT-215,CMT-250,CMT-435,CMT-456,CMT-471,CMT-690,	SNV
chr14	24432272	G	GC	KHNYN	frameshift_variant	CMT-070,CMT-149,CMT-162,CMT-207,CMT-615,	INDEL
chr14	24437284	G	A	KHNYN	stop_retained_variant	CMT-031,CMT-201,CMT-262,CMT-346,CMT-392,	SNV
chr17	6589846	C	A	KIAA0753	stop_gained	CMT-002,CMT-017,CMT-153,CMT-319,CMT-348,CMT-400,CMT-471,	SNV
chr5	94520844	CTGTGGCAGG	C	KIAA0825	disruptive_inframe_deletion	CMT-184,CMT-317,	INDEL
chr1	92180741	G	T	KIAA1107	stop_gained	CMT-093,CMT-107,CMT-116,CMT-354,CMT-414,CMT-496,	SNV
chr1	92182149	C	A	KIAA1107	stop_gained	CMT-008,CMT-471,	SNV
chr1	92182283	G	T	KIAA1107	stop_gained	CMT-203,CMT-369,CMT-458,	SNV
chr4	56314153	CGAG	C	KIAA1211	disruptive_inframe_deletion	CMT-002,CMT-129,CMT-321,CMT-354,CMT-495,	INDEL
chr7	86909846	TGAT	C	KIAA1324L	conservative_inframe_deletion&synonymous_variant	CMT-051,CMT-159,CMT-215,CMT-252,CMT-257,CMT-606,CMT-652,	INDEL
chr18	62187748	C	GGCC	KIAA1468	disruptive_inframe_insertion	CMT-021,CMT-033,CMT-106,CMT-116,CMT-124,CMT-173,CMT-252,CMT-307,CMT-332,CMT-452,	INDEL
chr7	138861267	T	GCTA	KIAA1549	stop_gained&missense_variant&conservative_inframe_insertion	CMT-150,CMT-183,CMT-586,CMT-603,	INDEL
chr7	138917496	TA	T	KIAA1549	frameshift_variant	CMT-060,CMT-232,CMT-318,CMT-613,	INDEL
chr1	180936662	GCAG	G	KIAA1614	disruptive_inframe_deletion	CMT-301,CMT-402,	INDEL
chr19	18266707	G	C	KIAA1683	stop_gained	CMT-121,CMT-169,CMT-290,CMT-307,CMT-311,CMT-606,	SNV
chr19	18266730	G	T	KIAA1683	stop_gained	CMT-121,CMT-169,CMT-290,CMT-307,CMT-311,CMT-606,	SNV
chr6	17781300	C	T	KIF13A	splice_region_variant&synonymous_variant	CMT-215,CMT-459,CMT-471,CMT-737,	SNV
chr8	29071830	A	CCCCCAGCCCCAG	KIF13B	missense_variant&conservative_inframe_insertion	CMT-236,CMT-348,	INDEL
chr1	20687536	G	CAGG	KIF17	disruptive_inframe_insertion	CMT-147,CMT-306,CMT-402,CMT-440,CMT-449,CMT-615,CMT-652,	INDEL
chr17	44934076	G	T	KIF18B	stop_gained	CMT-008,CMT-051,CMT-106,CMT-109,CMT-121,CMT-207,CMT-336,CMT-377,	SNV
chr17	74328500	G	T	KIF19	stop_gained	CMT-013,CMT-070,CMT-097,CMT-203,CMT-319,CMT-690,	SNV
chr2	240723413	C	T	KIF1A	splice_region_variant&synonymous_variant	CMT-031,CMT-440,CMT-615,	SNV
chr10	89768310	TAAG	T	KIF20B	disruptive_inframe_deletion	CMT-031,CMT-070,CMT-099,CMT-173,CMT-190,CMT-459,CMT-638,CMT-685,CMT-695,CMT-785,	INDEL
chr14	104172667	G	T	KIF26A	splice_region_variant&synonymous_variant	CMT-048,CMT-301,	SNV
chr5	132726354	C	T	KIF3A	missense_variant&splice_region_variant	CMT-129,CMT-173,CMT-190,CMT-292,	SNV
chr2	25929416	AATT	A	KIF3C	disruptive_inframe_deletion	CMT-009,CMT-197,CMT-381,CMT-392,CMT-505,	INDEL
chr11	126436969	G	T	KIRREL3	stop_gained	CMT-063,CMT-178,CMT-233,CMT-241,CMT-348,CMT-365,CMT-613,CMT-686,	SNV
chr19	45350345	C	A	KLC3	stop_gained	CMT-013,CMT-106,CMT-116,CMT-353,	SNV
chr13	73075795	CAG	C	KLF5	frameshift_variant	CMT-109,CMT-307,	INDEL
chr13	73075801	C	CGA	KLF5	frameshift_variant	CMT-109,CMT-307,	INDEL
chr3	47343848	T	G	KLHL18	stop_gained	CMT-031,CMT-051,CMT-245,	SNV
chr2	238141340	C	T	KLHL30	stop_gained	CMT-077,CMT-084,CMT-242,CMT-407,CMT-577,	SNV
chr8	123652318	C	T	KLHL38	stop_gained	CMT-215,CMT-307,CMT-456,CMT-606,CMT-652,CMT-695,CMT-785,	SNV
chr12	9598100	G	T	KLRB1	stop_gained	CMT-158,CMT-187,CMT-301,CMT-360,CMT-440,CMT-449,CMT-496,CMT-505,CMT-660,CMT-785,	SNV
chr19	35729058	C	G	KMT2B	stop_gained	CMT-084,CMT-435,	SNV
chr12	49033259	C	A	KMT2D	stop_gained	CMT-033,CMT-121,CMT-128,	SNV
chr17	40863819	C	A	KRT12	stop_gained	CMT-026,CMT-136,CMT-153,CMT-193,CMT-336,CMT-496,CMT-711,	SNV
chr12	52645251	T	ATGG	KRT2	missense_variant&conservative_inframe_insertion	CMT-092,CMT-690,CMT-695,CMT-785,	INDEL
chr12	52652112	C	AGAG	KRT2	stop_gained&conservative_inframe_insertion	CMT-074,CMT-111,CMT-156,CMT-203,CMT-344,CMT-348,CMT-354,CMT-365,CMT-495,CMT-776,	INDEL
chr17	40703662	CT	A	KRT24	frameshift_variant&missense_variant	CMT-002,CMT-054,CMT-129,CMT-272,CMT-354,CMT-495,CMT-659,CMT-685,CMT-695,	INDEL
chr12	52790240	GCC	A	KRT3	frameshift_variant&synonymous_variant	CMT-053,CMT-118,CMT-252,	INDEL
chr12	52790244	C	GGA	KRT3	frameshift_variant&missense_variant	CMT-107,CMT-118,CMT-252,	INDEL
chr12	52790247	CCTG	T	KRT3	missense_variant&disruptive_inframe_deletion	CMT-053,CMT-107,	INDEL
chr12	52790249	T	GGTGGGACATC	KRT3	frameshift_variant&synonymous_variant	CMT-072,CMT-074,CMT-119,CMT-188,	INDEL
chr12	52790250	G	TC	KRT3	frameshift_variant&stop_gained	CMT-072,CMT-074,CMT-119,CMT-188,	INDEL
chr12	52790315	A	T	KRT3	stop_gained	CMT-053,CMT-105,CMT-107,CMT-118,CMT-129,CMT-168,CMT-252,CMT-278,	SNV
chr12	52608346	G	T	KRT73	stop_gained	CMT-210,CMT-257,CMT-271,CMT-307,CMT-360,CMT-456,CMT-606,CMT-695,	SNV
chr12	52768896	GCTCTGGTAGCTCCCGCTGCTACCC	C	KRT76	conservative_inframe_deletion	CMT-017,CMT-148,CMT-711,	INDEL
chr12	52768920	C	CGGCAGCAGCGGGGGCTACCAGAGT	KRT76	stop_gained&disruptive_inframe_insertion	CMT-606,CMT-652,	INDEL
chr12	52769025	A	TGGCTACAGAGGCGGCAGTACCAGCAGAGGCAGCAGTGGA	KRT76	stop_gained&conservative_inframe_insertion	CMT-142,CMT-290,CMT-458,CMT-632,	INDEL
chr12	52839197	C	GTCCGGCTCCGGC	KRT78	conservative_inframe_insertion	CMT-031,CMT-084,CMT-150,CMT-158,CMT-183,CMT-301,CMT-603,CMT-615,CMT-730,CMT-756,	INDEL
chr12	52172403	C	A	KRT80	stop_gained	CMT-017,CMT-241,CMT-283,CMT-292,CMT-318,CMT-344,CMT-659,	SNV
chr12	52185467	C	A	KRT80	stop_gained	CMT-203,CMT-346,	SNV
chr12	52406020	A	T	KRT82	stop_gained	CMT-241,CMT-586,	SNV
chr12	52308582	C	A	KRT86	stop_gained	CMT-301,CMT-456,CMT-652,	SNV
chr9	128838105	G	C	KYAT1	stop_gained	CMT-074,CMT-158,CMT-440,	SNV
chr14	50294115	C	T	L2HGDH	splice_region_variant&synonymous_variant	CMT-203,CMT-407,CMT-435,	SNV
chr6	108519750	ACAT	A	LACE1	conservative_inframe_deletion	CMT-097,CMT-206,CMT-242,CMT-276,CMT-306,CMT-632,	INDEL
chr18	7015858	G	A	LAMA1	missense_variant&splice_region_variant	CMT-301,CMT-402,CMT-449,	SNV
chr6	129507489	G	A	LAMA2	missense_variant&splice_region_variant	CMT-084,CMT-215,CMT-257,CMT-652,	SNV
chr6	112128928	ATTC	A	LAMA4	disruptive_inframe_deletion	CMT-187,CMT-227,CMT-245,CMT-346,CMT-355,CMT-452,	INDEL
chr7	108001579	G	C	LAMB1	stop_gained	CMT-097,CMT-440,	SNV
chr3	49122951	G	T	LAMB2	stop_gained	CMT-017,CMT-340,	SNV
chr9	131068217	GA	T	LAMC3	frameshift_variant&synonymous_variant	CMT-017,CMT-129,CMT-184,CMT-233,CMT-495,	INDEL
chr8	97775879	G	CGGCGAGCG	LAPTM4B	frameshift_variant	CMT-054,CMT-105,CMT-340,	INDEL
chr5	154806031	T	A	LARP1	missense_variant&splice_region_variant	CMT-030,CMT-159,CMT-374,CMT-685,	SNV
chr4	128082260	G	T	LARP1B	stop_gained	CMT-107,CMT-187,CMT-206,CMT-278,CMT-678,CMT-690,CMT-730,	SNV
chr4	128207344	C	A	LARP1B	stop_gained	CMT-008,CMT-031,CMT-099,CMT-142,CMT-210,CMT-271,CMT-307,CMT-402,CMT-456,CMT-644,	SNV
chr2	135804842	CCTG	C	LCT	disruptive_inframe_deletion	CMT-092,CMT-336,	INDEL
chr19	11113348	C	A	LDLR	stop_gained	CMT-577,CMT-577,	SNV
chr1	202307400	C	A	LGR6	missense_variant&splice_region_variant	CMT-051,CMT-128,CMT-340,CMT-353,CMT-435,CMT-581,CMT-678,	SNV
chr1	202310355	A	C	LGR6	missense_variant&splice_region_variant	CMT-030,CMT-250,	SNV
chr9	124021100	G	T	LHX2	splice_region_variant&synonymous_variant	CMT-148,CMT-183,CMT-283,CMT-346,CMT-459,CMT-737,	SNV
chr4	41685829	A	C	LIMCH1	missense_variant&splice_region_variant	CMT-031,CMT-581,	SNV
chr20	63737901	C	T	LIME1	missense_variant&splice_region_variant	CMT-070,CMT-306,CMT-336,CMT-730,	SNV
chr2	108676680	T	A	LIMS1	stop_gained	CMT-147,CMT-158,CMT-402,CMT-581,CMT-785,	SNV
chr19	35752832	A	T	LIN37	missense_variant&splice_region_variant	CMT-072,CMT-435,CMT-496,	SNV
chr19	2290086	G	T	LINGO3	stop_gained	CMT-271,CMT-632,	SNV
chr15	100569717	C	GACAGCTCCACAGCTCCTTCCAGCTGTA	LINS1	missense_variant&conservative_inframe_insertion	CMT-107,CMT-271,CMT-301,CMT-407,	INDEL
chr15	100569719	G	CCCAGAGTCAGAGG	LINS1	frameshift_variant	CMT-107,CMT-263,CMT-271,CMT-301,	INDEL
chr15	100569720	A	TCCCAGAGTCAGAGGTGACAGCTCCACAG	LINS1	frameshift_variant&stop_gained&missense_variant	CMT-030,CMT-292,CMT-523,CMT-632,	INDEL
chr15	100571894	C	GACAGTGTAAAGCTACTGAAGGCTTGACCCAAGAAAAA	LINS1	frameshift_variant&stop_gained&missense_variant&splice_region_variant	CMT-026,CMT-102,CMT-112,CMT-306,CMT-353,	INDEL
chr15	100573651	C	GTT	LINS1	frameshift_variant&missense_variant&splice_region_variant	CMT-008,CMT-109,CMT-210,CMT-340,CMT-523,CMT-711,	INDEL
chr15	100580281	A	C	LINS1	stop_gained	CMT-008,CMT-017,CMT-106,CMT-107,CMT-149,CMT-203,CMT-644,CMT-667,CMT-685,CMT-785,	SNV
chr5	96979803	G	T	LNPEP	stop_gained	CMT-002,CMT-111,CMT-232,CMT-259,CMT-400,CMT-458,CMT-495,CMT-523,CMT-581,CMT-686,	SNV
chr21	43416923	G	GCCGATGCCA	LOC102724428	conservative_inframe_insertion	CMT-059,CMT-659,	INDEL
chr2	100321685	G	CGCGCGGGGAG	LONRF2	frameshift_variant	CMT-009,CMT-057,CMT-142,CMT-374,	INDEL
chr2	100321688	C	GGGA	LONRF2	missense_variant&conservative_inframe_insertion	CMT-009,CMT-057,CMT-142,CMT-374,	INDEL
chr2	100321690	C	GC	LONRF2	frameshift_variant	CMT-009,CMT-057,CMT-142,CMT-374,	INDEL
chr18	46477826	G	T	LOXHD1	stop_gained	CMT-060,CMT-074,CMT-077,CMT-119,CMT-306,CMT-348,CMT-365,CMT-400,	SNV
chr2	11773648	CAAG	C	LPIN1	disruptive_inframe_deletion	CMT-103,CMT-178,CMT-332,CMT-776,	INDEL
chr7	134258257	T	C	LRGUK	splice_region_variant&synonymous_variant	CMT-008,CMT-013,CMT-109,CMT-116,CMT-136,CMT-207,CMT-353,CMT-634,	SNV
chr1	113112699	T	G	LRIG2	stop_gained	CMT-102,CMT-231,CMT-319,	SNV
chr12	58890796	C	T	LRIG3	splice_region_variant&synonymous_variant	CMT-031,CMT-077,CMT-100,CMT-142,CMT-158,CMT-435,CMT-586,CMT-630,CMT-685,CMT-737,	SNV
chr12	57211949	TCTG	T	LRP1	conservative_inframe_deletion	CMT-092,CMT-105,CMT-121,CMT-232,CMT-242,CMT-271,CMT-278,CMT-449,CMT-456,	INDEL
chr2	140601452	T	C	LRP1B	splice_region_variant&synonymous_variant	CMT-003,CMT-070,CMT-097,CMT-150,CMT-188,CMT-203,CMT-402,CMT-458,CMT-632,CMT-724,	SNV
chr1	53271228	G	T	LRP8	splice_region_variant&synonymous_variant	CMT-321,CMT-346,	SNV
chr3	46527524	A	T	LRRC2	stop_gained	CMT-054,CMT-116,CMT-158,CMT-250,CMT-301,CMT-307,CMT-402,CMT-449,CMT-634,CMT-644,	SNV
chr9	137169559	TG	C	LRRC26	frameshift_variant&missense_variant	CMT-070,CMT-301,CMT-603,CMT-615,	INDEL
chr3	169861790	C	A	LRRC31	stop_gained	CMT-118,CMT-169,CMT-231,CMT-271,CMT-306,CMT-695,	SNV
chr12	122191548	CCGC	C	LRRC43	disruptive_inframe_deletion	CMT-003,CMT-072,CMT-107,CMT-148,CMT-217,CMT-667,	INDEL
chr17	82029126	G	T	LRRC45	stop_gained	CMT-162,CMT-206,CMT-227,CMT-308,CMT-355,CMT-374,CMT-414,CMT-651,CMT-719,CMT-724,	SNV
chr4	51994379	T	A	LRRC66	stop_lost	CMT-121,CMT-203,	SNV
chr1	74041749	A	TA	LRRIQ3	frameshift_variant	CMT-031,CMT-109,CMT-227,CMT-234,CMT-392,CMT-407,CMT-456,CMT-603,	INDEL
chr20	62130294	C	T	LSM14B	missense_variant&splice_region_variant	CMT-077,CMT-084,CMT-128,CMT-283,	SNV
chr11	65554154	G	T	LTBP3	stop_gained	CMT-159,CMT-360,CMT-606,	SNV
chr12	6385333	C	A	LTBR	stop_gained	CMT-105,CMT-203,	SNV
chr3	46441417	A	T	LTF	missense_variant&splice_region_variant	CMT-003,CMT-031,CMT-053,CMT-245,CMT-262,CMT-348,CMT-581,	SNV
chr3	46456398	C	A	LTF	stop_gained&splice_region_variant	CMT-121,CMT-142,CMT-290,CMT-435,	SNV
chr21	28969600	G	GC	LTN1	frameshift_variant&splice_region_variant	CMT-031,CMT-106,CMT-369,CMT-414,CMT-439,CMT-538,	INDEL
chr21	28981237	G	GTGAAGGCAGGGTTCTGATGAAA	LTN1	frameshift_variant	CMT-106,CMT-121,CMT-340,CMT-353,CMT-381,	INDEL
chr21	28981239	C	CTGGCACACAG	LTN1	frameshift_variant	CMT-106,CMT-121,CMT-340,CMT-353,CMT-381,	INDEL
chr2	99284748	TAGTCAGAACTT	A	LYG1	frameshift_variant&missense_variant	CMT-031,CMT-051,	INDEL
chr8	143429400	G	T	MAFA	stop_gained	CMT-091,CMT-271,	SNV
chr1	113673465	T	A	MAGI3	missense_variant&splice_region_variant	CMT-048,CMT-057,CMT-227,CMT-271,CMT-311,	SNV
chr5	179774788	G	T	MAML1	stop_gained	CMT-193,CMT-577,	SNV
chr19	12647490	C	A	MAN2B1	stop_gained	CMT-099,CMT-103,CMT-149,CMT-162,CMT-272,CMT-355,CMT-667,CMT-725,CMT-774,	SNV
chr4	102669004	G	A	MANBA	stop_gained	CMT-002,CMT-348,CMT-354,CMT-400,CMT-417,CMT-613,	SNV
chr15	43525336	C	TA	MAP1A	frameshift_variant&missense_variant	CMT-686,CMT-756,	INDEL
chr15	43525337	A	AACC	MAP1A	conservative_inframe_insertion	CMT-263,CMT-392,CMT-400,CMT-638,CMT-678,	INDEL
chr17	12081527	T	GA	MAP2K4	frameshift_variant&synonymous_variant	CMT-031,CMT-271,	INDEL
chr19	40192086	C	GGCCTCGGAACCCAGCTC	MAP3K10	frameshift_variant	CMT-102,CMT-111,	INDEL
chr19	40192090	T	AGGGCAG	MAP3K10	missense_variant&disruptive_inframe_insertion	CMT-102,CMT-111,CMT-193,CMT-201,CMT-262,CMT-725,	INDEL
chr19	40192091	C	GT	MAP3K10	frameshift_variant&synonymous_variant	CMT-102,CMT-111,CMT-193,CMT-201,CMT-242,CMT-262,CMT-725,	INDEL
chr12	53482682	ACCT	C	MAP3K12	disruptive_inframe_deletion&synonymous_variant	CMT-003,CMT-147,CMT-149,CMT-158,CMT-183,CMT-239,CMT-301,CMT-449,	INDEL
chr2	101867309	T	A	MAP4K4	splice_region_variant&synonymous_variant	CMT-051,CMT-613,	SNV
chr4	155353254	G	GGCA	MAP9	disruptive_inframe_insertion	CMT-009,CMT-100,CMT-436,CMT-678,	INDEL
chr22	50261235	G	CA	MAPK12	frameshift_variant&stop_gained&missense_variant	CMT-272,CMT-290,CMT-417,CMT-523,	INDEL
chr6	36131400	C	A	MAPK13	structural_interaction_variant	CMT-008,CMT-033,CMT-106,CMT-124,CMT-227,CMT-340,CMT-442,	SNV
chr1	11046945	G	T	MASP2	stop_gained	CMT-051,CMT-100,CMT-157,CMT-586,	SNV
chr1	46035994	CCAAGAACCAGGGGG	C	MAST2	frameshift_variant	CMT-002,CMT-063,CMT-119,CMT-129,CMT-156,CMT-259,CMT-365,CMT-442,CMT-659,CMT-686,	INDEL
chr19	18143785	G	CAGA	MAST3	missense_variant&disruptive_inframe_insertion	CMT-030,CMT-033,CMT-109,CMT-128,CMT-153,CMT-353,CMT-496,CMT-538,CMT-615,CMT-634,	INDEL
chr10	27170208	C	T	MASTL	stop_gained	CMT-051,CMT-060,CMT-074,CMT-156,CMT-247,CMT-317,CMT-348,CMT-686,	SNV
chr3	183039028	T	A	MCCC1	missense_variant&splice_region_variant	CMT-013,CMT-148,CMT-169,	SNV
chr3	183092486	G	A	MCCC1	missense_variant	CMT-262,CMT-262,	SNV
chr5	71652671	C	T	MCCC2	splice_region_variant&synonymous_variant	CMT-017,CMT-059,CMT-417,CMT-458,	SNV
chr3	183193096	G	T	MCF2L2	missense_variant&splice_region_variant	CMT-013,CMT-053,CMT-148,CMT-169,CMT-581,	SNV
chr3	183323257	CCG	C	MCF2L2	frameshift_variant	CMT-017,CMT-030,CMT-106,CMT-112,CMT-290,CMT-360,CMT-496,CMT-711,	INDEL
chr3	127599326	G	TCTGGGCGACGTAAAAGATTCCAGCTTTGAGTATGGCTCACA	MCM2	frameshift_variant&synonymous_variant	CMT-156,CMT-272,CMT-290,CMT-365,	INDEL
chr21	46256986	C	T	MCM3AP	splice_region_variant&synonymous_variant	CMT-053,CMT-057,CMT-099,CMT-103,CMT-107,CMT-114,CMT-724,	SNV
chr20	5952442	T	A	MCM8	stop_gained	CMT-009,CMT-147,CMT-169,CMT-183,CMT-231,CMT-581,CMT-586,	SNV
chr8	6621542	G	GCAGTC	MCPH1	frameshift_variant	CMT-158,CMT-301,	INDEL
chr17	81824294	A	TTACGAAGG	MCRIP1	frameshift_variant&synonymous_variant	CMT-142,CMT-207,CMT-227,CMT-306,CMT-311,CMT-392,CMT-435,CMT-685,	INDEL
chr6	41653430	T	TCTG	MDFI	disruptive_inframe_insertion	CMT-074,CMT-644,	INDEL
chr6	89758818	G	A	MDN1	missense_variant&splice_region_variant	CMT-148,CMT-321,CMT-439,	SNV
chr17	39407663	G	A	MED1	stop_gained	CMT-072,CMT-128,CMT-142,CMT-236,CMT-321,CMT-435,	SNV
chrX	40675262	CCAT	C	MED14	conservative_inframe_deletion	CMT-026,CMT-306,	INDEL
chr22	20566541	G	GCAA	MED15	disruptive_inframe_insertion	CMT-353,CMT-402,CMT-678,	INDEL
chr17	40023155	G	T	MED24	stop_gained	CMT-301,CMT-577,	SNV
chr19	49835870	T	AG	MED25	frameshift_variant&synonymous_variant	CMT-116,CMT-505,	INDEL
chr11	28296918	C	T	METTL15	stop_gained	CMT-236,CMT-756,	SNV
chr12	82358759	CAGCGTC	C	METTL25	disruptive_inframe_deletion	CMT-026,CMT-031,CMT-092,CMT-105,CMT-193,CMT-336,CMT-615,	INDEL
chr18	51196896	AG	C	MEX3C	frameshift_variant&missense_variant	CMT-353,CMT-400,	INDEL
chr19	1555745	AGGACGC	G	MEX3D	missense_variant&conservative_inframe_deletion	CMT-107,CMT-250,	INDEL
chr1	16978312	C	A	MFAP2	splice_region_variant	CMT-026,CMT-084,CMT-644,	SNV
chr7	142166196	C	G	MGAM2	stop_gained	CMT-017,CMT-059,CMT-084,CMT-147,CMT-660,CMT-678,CMT-685,CMT-724,	SNV
chr7	142171440	G	C	MGAM2	splice_region_variant&synonymous_variant	CMT-017,CMT-059,CMT-084,CMT-147,CMT-660,CMT-678,CMT-685,CMT-724,	SNV
chr20	17969957	A	CAAG	MGME1	stop_gained&missense_variant&disruptive_inframe_insertion	CMT-109,CMT-147,CMT-173,CMT-227,CMT-271,CMT-405,CMT-456,	INDEL
chr10	129759216	C	T	MGMT	stop_gained	CMT-030,CMT-187,CMT-690,	SNV
chr1	165654329	T	A	MGST3	stop_gained	CMT-169,CMT-719,	SNV
chr11	12294197	C	T	MICALCL	stop_gained	CMT-074,CMT-092,CMT-118,CMT-147,CMT-169,CMT-336,CMT-353,CMT-577,CMT-711,	SNV
chr1	66958212	G	T	MIER1	stop_gained	CMT-105,CMT-272,	SNV
chr19	308818	G	T	MIER2	stop_gained	CMT-003,CMT-116,CMT-250,CMT-638,CMT-652,CMT-695,	SNV
chr17	4896061	T	A	MINK1	stop_gained	CMT-276,CMT-346,CMT-581,CMT-659,	SNV
chr19	13874808	T	C	MIR181C	splice_region_variant&non_coding_transcript_exon_variant	CMT-097,CMT-173,CMT-188,CMT-197,CMT-234,CMT-276,CMT-452,CMT-685,	SNV
chr16	61055707	C	T	MIR4426	splice_region_variant&non_coding_transcript_exon_variant	CMT-013,CMT-084,CMT-112,CMT-148,CMT-242,CMT-440,	SNV
chr21	32278788	GCAGCCGCCG	T	MIS18A	missense_variant&conservative_inframe_deletion	CMT-231,CMT-505,CMT-615,	INDEL
chr21	32278791	GCCGCCG	T	MIS18A	missense_variant&disruptive_inframe_deletion	CMT-021,CMT-182,CMT-188,	INDEL
chr1	45508830	G	A	MMACHC	structural_interaction_variant	CMT-148,CMT-148,CMT-262,CMT-262,	SNV
chr2	149582271	C	T	MMADHC	missense_variant&splice_region_variant	CMT-033,CMT-114,CMT-215,CMT-257,CMT-307,CMT-456,	SNV
chr22	23782482	T	A	MMP11	missense_variant&splice_region_variant	CMT-030,CMT-057,CMT-093,CMT-142,CMT-169,CMT-369,CMT-719,CMT-774,	SNV
chr11	102863105	A	TGTTAG	MMP12	frameshift_variant&missense_variant	CMT-074,CMT-142,	INDEL
chr11	102863171	G	A	MMP12	stop_gained	CMT-114,CMT-116,CMT-169,CMT-257,CMT-402,	SNV
chr12	131840636	C	A	MMP17	stop_gained	CMT-051,CMT-183,	SNV
chr17	35795278	T	A	MMP28	stop_gained	CMT-084,CMT-112,	SNV
chr11	102839242	G	T	MMP3	missense_variant&splice_region_variant	CMT-008,CMT-346,	SNV
chr11	102524963	C	A	MMP7	stop_gained	CMT-017,CMT-100,CMT-114,CMT-153,CMT-169,CMT-257,	SNV
chr10	86942860	G	A	MMRN2	stop_gained	CMT-190,CMT-262,CMT-308,	SNV
chr10	86945689	A	C	MMRN2	splice_region_variant&synonymous_variant	CMT-150,CMT-153,CMT-187,	SNV
chr22	27797236	A	AGCGGGG	MN1	conservative_inframe_insertion	CMT-246,CMT-642,CMT-685,	INDEL
chr1	158842336	T	A	MNDA	stop_gained	CMT-153,CMT-346,	SNV
chr9	13158020	C	T	MPDZ	structural_interaction_variant	CMT-009,CMT-182,CMT-606,CMT-642,CMT-652,CMT-685,	SNV
chr17	43883316	T	A	MPP2	stop_gained	CMT-072,CMT-142,CMT-147,CMT-321,	SNV
chr6	84062945	G	GT	MRAP2	frameshift_variant	CMT-156,CMT-241,CMT-348,CMT-523,	INDEL
chr11	3217996	T	TC	MRGPRG	frameshift_variant	CMT-250,CMT-660,CMT-685,	INDEL
chr2	233795620	G	C	MROH2A	missense_variant&splice_region_variant	CMT-077,CMT-147,CMT-581,CMT-785,	SNV
chr12	6492972	C	A	MRPL51	missense_variant&splice_region_variant	CMT-107,CMT-346,	SNV
chr11	60773949	C	T	MS4A15	missense_variant&splice_region_variant	CMT-346,CMT-505,	SNV
chr11	60775702	A	TG	MS4A15	frameshift_variant&missense_variant	CMT-003,CMT-232,CMT-245,CMT-311,CMT-317,CMT-321,CMT-365,CMT-774,	INDEL
chr3	49897522	T	G	MST1R	missense_variant&splice_region_variant	CMT-129,CMT-184,CMT-344,CMT-365,	SNV
chr5	174724967	C	A	MSX2	stop_gained	CMT-031,CMT-051,CMT-153,CMT-157,CMT-346,	SNV
chr18	8818965	G	A	MTCL1	splice_region_variant&synonymous_variant	CMT-306,CMT-632,	SNV
chr1	11127046	A	T	MTOR	stop_gained	CMT-505,CMT-686,	SNV
chr1	11231390	A	T	MTOR	stop_gained	CMT-505,CMT-686,	SNV
chr1	236815663	T	A	MTR	structural_interaction_variant	CMT-210,CMT-271,CMT-307,CMT-360,	SNV
chr7	101031772	C	A	MUC17	stop_gained	CMT-013,CMT-157,CMT-169,CMT-173,CMT-190,CMT-271,CMT-436,	SNV
chr7	101032001	T	GGT	MUC17	frameshift_variant	CMT-053,CMT-102,CMT-112,CMT-118,CMT-147,CMT-149,CMT-207,CMT-210,CMT-581,CMT-615,	INDEL
chr7	101032053	G	T	MUC17	stop_gained	CMT-060,CMT-111,CMT-142,CMT-156,CMT-159,CMT-206,CMT-215,CMT-262,CMT-272,CMT-638,	SNV
chr7	101032927	C	GTTA	MUC17	stop_gained&disruptive_inframe_insertion	CMT-523,CMT-651,CMT-659,	INDEL
chr7	101033648	A	GTCTGGAAACGCTGTTGATGTGGTCACGATTGGGGAGGCTGTTGGTGTGCTTGCATCTGGCGAGGCTGTTGATGTGGTCATGACTGGGGAAGCTGTTGACGTGCTCCCATCCGGCCAGCCTGTTGATGTGCTCATGACTGAGGAAGCTGTTGGTGTGCTCATGACTGGAGACGTCGTTGATGTGGTCCCATCTGGAGAAATTGTTGATATGCTGGTATATGAAGATGTTATTGATGTGCTCGTA	MUC17	disruptive_inframe_insertion	CMT-201,CMT-227,	INDEL
chr7	101033723	AACTCCTCTT	T	MUC17	disruptive_inframe_deletion	CMT-033,CMT-109,	INDEL
chr7	101033735	CACA	C	MUC17	disruptive_inframe_deletion	CMT-033,CMT-109,	INDEL
chr7	101035135	C	G	MUC17	stop_gained	CMT-257,CMT-538,CMT-685,	SNV
chr7	101053130	C	TG	MUC17	frameshift_variant&synonymous_variant	CMT-054,CMT-106,CMT-142,CMT-271,CMT-392,CMT-458,CMT-523,CMT-652,CMT-659,	INDEL
chr7	101053131	A	T	MUC17	stop_gained	CMT-054,CMT-106,CMT-142,CMT-271,CMT-392,CMT-458,CMT-523,CMT-652,CMT-659,	SNV
chr11	1228645	GC	G	MUC5B	frameshift_variant	CMT-128,CMT-538,CMT-638,	INDEL
chr11	1018179	G	TGA	MUC6	frameshift_variant&missense_variant	CMT-129,CMT-232,CMT-292,CMT-354,CMT-369,CMT-400,CMT-613,CMT-686,	INDEL
chr11	1018182	GTT	G	MUC6	frameshift_variant	CMT-232,CMT-354,CMT-369,CMT-400,CMT-613,CMT-686,	INDEL
chr11	1018394	C	CA	MUC6	frameshift_variant	CMT-002,CMT-070,CMT-159,CMT-210,CMT-250,CMT-301,CMT-336,CMT-377,CMT-439,	INDEL
chr11	1018397	TGC	T	MUC6	frameshift_variant	CMT-070,CMT-210,CMT-301,CMT-336,CMT-377,	INDEL
chr11	1018401	TG	T	MUC6	frameshift_variant	CMT-002,CMT-070,CMT-210,CMT-250,CMT-301,CMT-336,CMT-377,	INDEL
chr11	1018403	G	TGC	MUC6	frameshift_variant&synonymous_variant	CMT-002,CMT-070,CMT-210,CMT-215,CMT-301,CMT-336,CMT-377,CMT-439,	INDEL
chr19	1369306	T	A	MUM1	stop_gained	CMT-348,CMT-581,	SNV
chr12	109591297	T	A	MVK	stop_gained	CMT-031,CMT-070,CMT-114,CMT-157,CMT-187,CMT-436,CMT-505,CMT-606,	SNV
chr1	1354787	G	GCAGGCC	MXRA8	conservative_inframe_insertion	CMT-147,CMT-157,CMT-581,	INDEL
chr11	47332692	A	T	MYBPC3	stop_gained	CMT-169,CMT-632,	SNV
chr11	47337452	G	T	MYBPC3	stop_gained	CMT-449,CMT-449,	SNV
chr11	47351240	T	A	MYBPC3	splice_region_variant&synonymous_variant	CMT-084,CMT-157,CMT-158,CMT-210,CMT-263,CMT-392,CMT-440,	SNV
chr13	77326610	G	GCAGCCC	MYCBP2	conservative_inframe_insertion	CMT-128,CMT-217,CMT-392,CMT-505,	INDEL
chr17	10630443	C	A	MYH3	stop_gained	CMT-169,CMT-182,CMT-236,	SNV
chr20	34997083	G	A	MYH7B	splice_region_variant&synonymous_variant	CMT-021,CMT-183,CMT-215,CMT-586,CMT-644,	SNV
chr22	36293466	C	A	MYH9	stop_gained	CMT-031,CMT-173,CMT-262,CMT-678,	SNV
chr5	16681406	G	T	MYO10	stop_gained	CMT-102,CMT-159,CMT-236,	SNV
chr17	75613360	G	T	MYO15B	stop_gained	CMT-033,CMT-106,CMT-116,CMT-496,	SNV
chr17	75614624	C	A	MYO15B	stop_gained	CMT-197,CMT-319,CMT-407,	SNV
chr22	25843892	A	G	MYO18B	splice_region_variant&synonymous_variant	CMT-234,CMT-435,	SNV
chr12	109424790	CT	A	MYO1H	frameshift_variant&missense_variant	CMT-231,CMT-301,CMT-319,CMT-402,	INDEL
chr12	109443516	T	G	MYO1H	stop_gained&splice_region_variant	CMT-097,CMT-156,CMT-183,CMT-615,	SNV
chr10	26153904	C	A	MYO3A	stop_gained	CMT-250,CMT-252,CMT-257,CMT-652,	SNV
chr18	49984823	T	C	MYO5B	missense_variant&splice_region_variant	CMT-105,CMT-158,CMT-436,CMT-439,CMT-449,CMT-471,CMT-632,	SNV
chr19	17206151	A	C	MYO9B	splice_region_variant&synonymous_variant	CMT-003,CMT-440,	SNV
chr17	12745919	G	A	MYOCD	splice_region_variant&synonymous_variant	CMT-017,CMT-112,CMT-153,CMT-233,CMT-247,CMT-292,CMT-318,CMT-436,	SNV
chr1	24082079	G	T	MYOM3	stop_gained	CMT-538,CMT-711,	SNV
chr11	61783580	T	A	MYRF	stop_gained	CMT-051,CMT-147,CMT-169,CMT-321,	SNV
chr4	40102372	C	A	N4BP2	stop_gained	CMT-184,CMT-756,	SNV
chr4	40121546	T	A	N4BP2	stop_gained	CMT-017,CMT-159,CMT-169,CMT-407,CMT-439,CMT-586,CMT-724,	SNV
chr21	28878282	C	A	N6AMT1	stop_gained	CMT-206,CMT-436,	SNV
chr11	65048020	C	AC	NAALADL1	frameshift_variant	CMT-121,CMT-147,	INDEL
chr11	71463432	G	T	NADSYN1	missense_variant&splice_region_variant	CMT-184,CMT-365,	SNV
chr11	71498387	C	A	NADSYN1	stop_gained	CMT-051,CMT-263,CMT-317,CMT-776,	SNV
chr11	34133122	G	T	NAT10	stop_gained	CMT-102,CMT-103,CMT-263,CMT-271,CMT-283,CMT-505,CMT-603,CMT-630,CMT-737,CMT-774,	SNV
chr8	89946294	T	ATAGACAGTTCTTCTTTAGTTGACCACAGTGACTCAC	NBN	missense_variant&conservative_inframe_insertion&splice_region_variant	CMT-471,CMT-659,	INDEL
chr17	43189042	T	A	NBR1	missense_variant&splice_region_variant	CMT-439,CMT-678,	SNV
chr17	43201777	G	T	NBR1	stop_gained	CMT-031,CMT-586,	SNV
chr19	19233859	T	G	NCAN	stop_gained	CMT-142,CMT-319,CMT-458,	SNV
chr11	134168568	TTGAC	G	NCAPD3	frameshift_variant&missense_variant	CMT-099,CMT-197,	INDEL
chr22	36872345	G	T	NCF4	stop_gained	CMT-182,CMT-210,CMT-246,CMT-685,	SNV
chr12	54499464	C	A	NCKAP1L	missense_variant&splice_region_variant	CMT-615,CMT-756,	SNV
chr17	16101467	C	A	NCOR1	stop_gained	CMT-003,CMT-150,CMT-442,CMT-586,CMT-724,CMT-737,	SNV
chr6	96896847	A	TGG	NDUFAF4	missense_variant&splice_region_variant	CMT-147,CMT-236,	INDEL
chr2	151535793	A	G	NEB	splice_region_variant&synonymous_variant	CMT-105,CMT-142,CMT-188,CMT-346,	SNV
chr20	33674253	C	AGGGCGC	NECAB3	conservative_inframe_insertion	CMT-374,CMT-440,CMT-442,CMT-577,CMT-651,CMT-724,CMT-737,	INDEL
chr19	44846603	C	GAGCAGC	NECTIN2	disruptive_inframe_insertion	CMT-002,CMT-156,CMT-259,CMT-417,CMT-495,CMT-523,	INDEL
chr22	29481012	CGCGCAG	C	NEFH	conservative_inframe_deletion	CMT-150,CMT-153,CMT-290,CMT-695,	INDEL
chr4	177336307	CA	T	NEIL3	frameshift_variant&missense_variant	CMT-147,CMT-250,	INDEL
chr4	177339856	G	T	NEIL3	missense_variant&splice_region_variant	CMT-017,CMT-149,CMT-236,CMT-381,CMT-439,CMT-685,	SNV
chr1	198319412	C	GTTCCTCTGAATAGTGATCTGAAGGGAGAGGTGGGTAGTCACACTGTT	NEK7	frameshift_variant&missense_variant&splice_region_variant	CMT-070,CMT-111,	INDEL
chr10	103585224	C	T	NEURL1	splice_region_variant&synonymous_variant	CMT-159,CMT-307,CMT-449,CMT-459,CMT-586,CMT-606,CMT-652,	SNV
chr17	31330338	T	A	NF1	missense_variant	CMT-686,CMT-686,	SNV
chr3	25733922	T	A	NGLY1	stop_gained	CMT-060,CMT-239,CMT-318,CMT-344,CMT-659,CMT-678,CMT-686,	SNV
chr2	121728345	CTTAC	A	NIFK	frameshift_variant&missense_variant	CMT-053,CMT-105,CMT-725,	INDEL
chr2	121728348	AC	A	NIFK	frameshift_variant	CMT-150,CMT-630,	INDEL
chr1	31181860	G	T	NKAIN1	missense_variant&splice_region_variant	CMT-234,CMT-581,	SNV
chr19	45158999	G	CG	NKPD1	frameshift_variant	CMT-026,CMT-092,CMT-118,CMT-242,CMT-577,CMT-711,	INDEL
chr10	124447696	G	GC	NKX1-2	frameshift_variant	CMT-128,CMT-148,CMT-187,CMT-262,CMT-336,CMT-642,CMT-644,CMT-659,CMT-678,	INDEL
chr4	13544293	G	TGGCGGC	NKX3-2	missense_variant&conservative_inframe_insertion	CMT-002,CMT-031,CMT-156,CMT-348,CMT-365,	INDEL
chr5	65788120	G	A	NLN	missense_variant&splice_region_variant	CMT-054,CMT-059,CMT-157,CMT-250,CMT-340,CMT-581,CMT-678,CMT-695,	SNV
chr11	7960696	G	A	NLRP10	stop_gained	CMT-021,CMT-084,CMT-119,CMT-158,CMT-301,CMT-449,CMT-495,CMT-737,	SNV
chr19	56003792	C	T	NLRP5	stop_gained	CMT-100,CMT-158,CMT-283,CMT-402,	SNV
chr11	119180286	G	C	NLRX1	structural_interaction_variant	CMT-290,CMT-449,CMT-638,	SNV
chr16	1771137	TCGGCGTAGTGCTCACGCAGCA	T	NME3	structural_interaction_variant	CMT-048,CMT-103,CMT-129,CMT-241,	INDEL
chr9	75077490	C	GCCAGA	NMRK1	frameshift_variant&missense_variant&splice_region_variant	CMT-026,CMT-193,CMT-242,CMT-577,	INDEL
chr17	45096194	C	GCACACCACGGTCCCCCAGGTCCAAGGCATCCCAGGTGAAGCC	NMT1	stop_gained&conservative_inframe_insertion&splice_region_variant	CMT-033,CMT-471,CMT-538,	INDEL
chr17	45098383	G	CTGTG	NMT1	frameshift_variant&stop_gained&splice_region_variant	CMT-033,CMT-149,CMT-496,	INDEL
chr5	43704257	G	C	NNT	splice_region_variant&synonymous_variant	CMT-319,CMT-678,	SNV
chr4	56976879	GCGGGCAAGTCGGGCAGCAGGGCGT	G	NOA1	disruptive_inframe_deletion	CMT-119,CMT-365,	INDEL
chr16	50720006	G	T	NOD2	splice_region_variant&synonymous_variant	CMT-336,CMT-577,	SNV
chr12	6557225	GT	A	NOP2	frameshift_variant&missense_variant	CMT-210,CMT-730,	INDEL
chr9	136509872	C	A	NOTCH1	stop_gained	CMT-105,CMT-119,CMT-124,	SNV
chr9	136513534	G	T	NOTCH1	stop_gained	CMT-031,CMT-142,CMT-169,CMT-183,CMT-377,CMT-435,CMT-581,CMT-634,CMT-711,	SNV
chr9	136523160	G	T	NOTCH1	stop_gained	CMT-072,CMT-074,CMT-077,CMT-158,	SNV
chr2	73208526	AGT	A	NOTO	frameshift_variant	CMT-099,CMT-203,CMT-690,	INDEL
chr17	81958381	G	T	NOTUM	stop_gained	CMT-002,CMT-156,CMT-232,CMT-233,CMT-259,CMT-417,CMT-442,CMT-659,	SNV
chr20	58693855	C	CGGCT	NPEPL1	frameshift_variant	CMT-051,CMT-106,CMT-109,CMT-116,CMT-157,	INDEL
chr2	110169953	A	ATCT	NPHP1	disruptive_inframe_insertion	CMT-084,CMT-103,CMT-193,CMT-242,CMT-690,	INDEL
chr1	179552605	G	A	NPHS2	missense_variant&splice_region_variant	CMT-084,CMT-084,	SNV
chr1	11858372	C	T	NPPB	stop_gained	CMT-100,CMT-283,CMT-630,	SNV
chr1	11858711	GGACGTT	A	NPPB	disruptive_inframe_deletion&synonymous_variant	CMT-033,CMT-092,CMT-128,CMT-142,CMT-153,CMT-353,CMT-505,CMT-538,CMT-634,	INDEL
chr9	35792971	T	TTGAGGCCCTGCA	NPR2	disruptive_inframe_insertion	CMT-184,CMT-756,	INDEL
chr17	80475559	C	A	NPTX1	stop_gained	CMT-033,CMT-128,	SNV
chr22	38826647	G	T	NPTXR	stop_gained	CMT-097,CMT-112,CMT-162,CMT-217,CMT-227,CMT-392,CMT-480,CMT-505,CMT-642,	SNV
chr22	38828348	CTGCCGG	C	NPTXR	disruptive_inframe_deletion	CMT-048,CMT-250,	INDEL
chr6	3016942	C	GCGGCGT	NQO2	missense_variant&disruptive_inframe_insertion	CMT-008,CMT-116,CMT-538,CMT-638,	INDEL
chr1	26911898	TGAT	A	NR0B2	missense_variant&conservative_inframe_deletion	CMT-031,CMT-234,	INDEL
chr14	90288842	G	A	NRDE2	stop_gained	CMT-100,CMT-346,CMT-407,	SNV
chr5	139848295	CGGCGGC	C	NRG2	conservative_inframe_deletion	CMT-153,CMT-162,CMT-307,	INDEL
chr10	82985469	T	TGGGGG	NRG3	frameshift_variant	CMT-112,CMT-149,CMT-227,CMT-319,CMT-724,	INDEL
chr21	14966638	GGCT	G	NRIP1	conservative_inframe_deletion	CMT-142,CMT-169,CMT-239,	INDEL
chrX	152846396	A	TGCCAGTAAGTGCACA	NSDHL	disruptive_inframe_insertion	CMT-183,CMT-247,	INDEL
chrX	152846403	G	AAGTGCACAGTGATCGGAGG	NSDHL	frameshift_variant	CMT-074,CMT-129,CMT-292,CMT-613,CMT-630,CMT-659,	INDEL
chrX	152846405	T	TCTGGATTCCTGGGGCA	NSDHL	frameshift_variant	CMT-074,CMT-659,	INDEL
chrX	152862723	G	GAGC	NSDHL	disruptive_inframe_insertion&splice_region_variant	CMT-203,CMT-247,CMT-259,	INDEL
chr16	27225234	C	A	NSMCE1	missense_variant&splice_region_variant	CMT-060,CMT-074,CMT-077,CMT-116,CMT-119,CMT-148,CMT-156,CMT-353,	SNV
chr6	116115769	A	AGCAGAACAAT	NT5DC1	frameshift_variant&splice_region_variant	CMT-158,CMT-271,	INDEL
chr6	116115770	A	GCAGAACAATGGTCAGAAAACATTTGACTTTTGGAAGGATATA	NT5DC1	disruptive_inframe_insertion&splice_region_variant	CMT-030,CMT-159,CMT-233,	INDEL
chr6	85493986	CTTT	C	NT5E	conservative_inframe_deletion	CMT-002,CMT-060,CMT-129,CMT-156,CMT-247,CMT-317,CMT-344,CMT-354,CMT-442,CMT-686,	INDEL
chr1	156842191	A	T	NTRK1	splice_region_variant&synonymous_variant	CMT-505,CMT-686,	SNV
chr7	151368737	A	AAGCTTTG	NUB1	frameshift_variant	CMT-030,CMT-381,	INDEL
chr1	205718478	C	T	NUCKS1	splice_region_variant&synonymous_variant	CMT-031,CMT-203,CMT-346,CMT-377,CMT-581,	SNV
chr14	105173061	C	T	NUDT14	stop_gained	CMT-153,CMT-442,CMT-638,	SNV
chr10	12186250	TTTGC	C	NUDT5	frameshift_variant	CMT-250,CMT-332,	INDEL
chr7	135584834	C	A	NUP205	missense_variant&splice_region_variant	CMT-148,CMT-207,CMT-232,CMT-318,CMT-495,CMT-613,CMT-678,	SNV
chr4	76130747	A	AACTTTTCAGAATCAGGGTTATCC	NUP54	frameshift_variant&splice_region_variant	CMT-009,CMT-107,	INDEL
chr9	94319041	C	GCA	NUTM2F	frameshift_variant&synonymous_variant	CMT-060,CMT-439,CMT-523,CMT-678,	INDEL
chr9	94322215	G	T	NUTM2F	stop_gained	CMT-178,CMT-259,CMT-276,CMT-301,CMT-435,	SNV
chr4	37439255	T	A	NWD2	stop_gained	CMT-099,CMT-346,	SNV
chrX	102369635	ATTTTTCT	A	NXF2B	frameshift_variant	CMT-142,CMT-201,	INDEL
chr7	100488178	C	T	NYAP1	stop_gained	CMT-148,CMT-183,CMT-346,CMT-459,CMT-737,	SNV
chr12	121020899	C	A	OASL	stop_gained	CMT-060,CMT-147,CMT-183,CMT-206,CMT-257,CMT-471,CMT-632,CMT-660,CMT-678,CMT-690,	SNV
chr12	121031577	A	C	OASL	stop_gained	CMT-210,CMT-440,CMT-724,	SNV
chr19	2271788	C	A	OAZ1	stop_gained	CMT-159,CMT-250,CMT-257,CMT-348,CMT-377,CMT-660,	SNV
chr2	219557417	G	GC	OBSL1	frameshift_variant	CMT-184,CMT-458,	INDEL
chr8	132044434	A	G	OC90	splice_region_variant&synonymous_variant	CMT-008,CMT-124,CMT-136,CMT-785,	SNV
chr15	28028050	G	T	OCA2	stop_gained	CMT-008,CMT-013,CMT-435,	SNV
chr19	17227037	G	CG	OCEL1	frameshift_variant	CMT-210,CMT-276,	INDEL
chr1	86382933	T	G	ODF2L	missense_variant&splice_region_variant	CMT-072,CMT-097,CMT-215,CMT-232,CMT-271,CMT-405,CMT-606,CMT-630,CMT-695,	SNV
chr19	464147	G	GCCCCCCC	ODF3L2	frameshift_variant	CMT-111,CMT-156,CMT-188,CMT-190,CMT-193,	INDEL
chr19	467651	C	A	ODF3L2	missense_variant&splice_region_variant	CMT-054,CMT-246,CMT-252,CMT-307,CMT-360,CMT-652,	SNV
chr6	71301943	AAAA	G	OGFRL1	missense_variant&disruptive_inframe_deletion	CMT-013,CMT-021,CMT-070,CMT-099,CMT-124,CMT-128,CMT-353,CMT-496,CMT-538,CMT-638,	INDEL
chr9	124787025	C	A	OLFML2A	stop_gained	CMT-236,CMT-301,CMT-436,	SNV
chr21	33027655	T	TCGG	OLIG2	disruptive_inframe_insertion	CMT-150,CMT-307,CMT-695,	INDEL
chr15	52789685	TCTC	T	ONECUT1	disruptive_inframe_deletion	CMT-142,CMT-233,CMT-292,CMT-686,	INDEL
chr1	203499649	C	T	OPTC	missense_variant&splice_region_variant	CMT-093,CMT-340,	SNV
chr11	58228053	C	A	OR10Q1	stop_gained	CMT-109,CMT-116,CMT-340,CMT-496,CMT-538,CMT-711,	SNV
chr11	59713376	G	T	OR10V1	stop_gained	CMT-009,CMT-072,CMT-246,CMT-252,CMT-257,CMT-405,CMT-652,CMT-695,	SNV
chr1	158579058	G	C	OR10X1	stop_gained	CMT-158,CMT-169,CMT-306,CMT-407,	INDEL
chr6	29307268	TG	T	OR14J1	frameshift_variant	CMT-153,CMT-319,	INDEL
chr17	3397886	GG	A	OR1E1	frameshift_variant&synonymous_variant	CMT-026,CMT-193,CMT-242,CMT-336,CMT-644,CMT-711,	INDEL
chr17	3397914	A	T	OR1E1	stop_gained	CMT-158,CMT-603,	SNV
chr9	122568215	G	T	OR1L8	stop_gained	CMT-241,CMT-365,CMT-613,	SNV
chr9	111327987	C	T	OR2K2	stop_gained	CMT-003,CMT-121,CMT-203,	SNV
chr1	248324066	TAGG	T	OR2M7	disruptive_inframe_deletion	CMT-084,CMT-369,CMT-496,	INDEL
chr14	20144104	C	A	OR4N5	stop_gained	CMT-436,CMT-586,CMT-737,	SNV
chr11	48245918	CG	T	OR4X2	frameshift_variant&missense_variant	CMT-031,CMT-149,CMT-178,CMT-439,CMT-678,	INDEL
chr11	4924319	GCTA	A	OR51G1	conservative_inframe_deletion	CMT-092,CMT-128,CMT-153,CMT-346,CMT-400,CMT-405,CMT-581,CMT-603,CMT-613,	INDEL
chr11	4999345	CTTTGACCG	C	OR51L1	frameshift_variant	CMT-109,CMT-169,CMT-634,	INDEL
chr11	5841575	A	AAGGGATCCCTG	OR52E6	frameshift_variant	CMT-232,CMT-292,CMT-442,	INDEL
chr11	4804231	AT	G	OR52R1	frameshift_variant&synonymous_variant	CMT-054,CMT-215,CMT-271,CMT-283,CMT-307,CMT-442,CMT-652,CMT-690,CMT-695,	INDEL
chr11	58402794	AGATA	T	OR5B3	frameshift_variant&missense_variant	CMT-344,CMT-407,	INDEL
chr11	55820086	G	T	OR5D18	stop_gained	CMT-070,CMT-321,CMT-346,	SNV
chr11	56176731	CT	C	OR5J2	frameshift_variant	CMT-523,CMT-686,	INDEL
chr3	98470501	T	C	OR5K1	stop_lost	CMT-100,CMT-178,CMT-182,CMT-236,CMT-459,	SNV
chr3	98353876	T	TGGGAAAATAAGGGAAGGGAGAAGAAATGTGTGGGAAATATCAGAAAGGGAGACAGAACATAAAGACTGCTAACTCTG	OR5K4	frameshift_variant&stop_gained	CMT-030,CMT-190,	INDEL
chr12	55453095	AG	C	OR6C2	frameshift_variant&missense_variant	CMT-182,CMT-210,CMT-231,CMT-232,CMT-233,CMT-318,CMT-321,CMT-439,CMT-440,	INDEL
chr12	55426960	C	A	OR6C76	stop_gained	CMT-159,CMT-215,	SNV
chr1	158699731	GA	T	OR6K2	frameshift_variant&missense_variant	CMT-187,CMT-231,CMT-306,CMT-311,CMT-317,CMT-319,CMT-449,CMT-719,	INDEL
chr7	143052793	C	GA	OR6V1	frameshift_variant&missense_variant	CMT-100,CMT-442,CMT-471,CMT-756,	INDEL
chr11	124319779	A	AT	OR8D2	frameshift_variant	CMT-008,CMT-070,CMT-292,CMT-317,CMT-724,	INDEL
chr11	56346468	G	T	OR8K1	stop_gained	CMT-318,CMT-523,CMT-686,	SNV
chr11	56346846	TC	G	OR8K1	frameshift_variant&missense_variant	CMT-121,CMT-210,CMT-435,	INDEL
chr1	52388457	C	A	ORC1	missense_variant	CMT-013,CMT-031,CMT-147,CMT-157,CMT-435,	SNV
chr11	3119630	C	T	OSBPL5	missense_variant&splice_region_variant	CMT-021,CMT-159,	SNV
chr2	189761622	TCTTAGTCAA	C	OSGEPL1	missense_variant&conservative_inframe_deletion	CMT-021,CMT-111,CMT-142,CMT-157,CMT-346,CMT-381,CMT-407,CMT-678,	INDEL
chr11	63986489	G	CG	OTUB1	frameshift_variant	CMT-002,CMT-092,CMT-097,CMT-106,CMT-184,CMT-283,CMT-369,CMT-381,CMT-436,CMT-586,	INDEL
chr5	41762111	C	GGGAAAT	OXCT1	missense_variant&disruptive_inframe_insertion&splice_region_variant	CMT-053,CMT-405,	INDEL
chr17	3903323	ACCT	A	P2RX1	disruptive_inframe_deletion	CMT-150,CMT-346,	INDEL
chr8	100721555	A	ATAGGAAAGTC	PABPC1	frameshift_variant	CMT-317,CMT-606,	INDEL
chr8	100721556	T	TA	PABPC1	frameshift_variant	CMT-030,CMT-054,CMT-091,CMT-241,CMT-442,	INDEL
chr8	100721557	G	GGAAAGTCT	PABPC1	frameshift_variant	CMT-003,CMT-030,CMT-054,CMT-070,CMT-091,CMT-241,	INDEL
chr6	10709070	TCTC	T	PAK1IP1	conservative_inframe_deletion&splice_region_variant	CMT-107,CMT-156,CMT-311,CMT-606,CMT-659,	INDEL
chr11	35494154	A	T	PAMR1	stop_gained	CMT-321,CMT-369,	SNV
chr14	73239795	T	TGCTCGCGCCCCTGCTGCTGGC	PAPLN	disruptive_inframe_insertion	CMT-093,CMT-121,	INDEL
chr14	73252017	G	GATGCCATGTGAC	PAPLN	conservative_inframe_insertion&splice_region_variant	CMT-017,CMT-112,CMT-156,CMT-162,CMT-190,CMT-659,CMT-737,	INDEL
chr14	73252019	T	TTCTTA	PAPLN	frameshift_variant&splice_region_variant	CMT-017,CMT-112,CMT-156,CMT-162,CMT-190,CMT-659,CMT-737,	INDEL
chr2	205301604	GAAA	G	PARD3B	disruptive_inframe_deletion	CMT-026,CMT-242,	INDEL
chr16	14593302	G	T	PARN	structural_interaction_variant	CMT-169,CMT-685,	SNV
chr12	3829911	A	T	PARP11	stop_gained	CMT-077,CMT-246,CMT-660,	SNV
chr3	122700904	G	T	PARP14	stop_gained	CMT-311,CMT-317,	SNV
chr3	122700976	C	T	PARP14	stop_gained	CMT-002,CMT-063,CMT-129,CMT-354,	SNV
chr3	122552522	T	A	PARP9	stop_gained	CMT-059,CMT-084,CMT-128,CMT-159,CMT-271,CMT-442,	SNV
chr3	122555965	C	CGGAA	PARP9	frameshift_variant	CMT-169,CMT-440,	INDEL
chr2	241127051	G	A	PASK	stop_gained	CMT-026,CMT-105,CMT-193,CMT-242,CMT-407,CMT-711,	SNV
chr8	27833088	GTCTT	A	PBK	frameshift_variant&missense_variant	CMT-008,CMT-142,CMT-440,	INDEL
chr6	32189889	G	GGGCGGCCCCAGCAGCCGCTCGTCCAT	PBX2	frameshift_variant	CMT-003,CMT-183,CMT-201,CMT-206,CMT-290,CMT-332,CMT-458,CMT-630,CMT-737,	INDEL
chr6	32189893	G	TGGGGGGGGGCCCTGAGGCCCCCTCCCTGCTCC	PBX2	frameshift_variant&missense_variant	CMT-003,CMT-183,CMT-201,CMT-206,CMT-290,CMT-332,CMT-458,CMT-630,CMT-737,	INDEL
chr6	32189907	T	TAG	PBX2	frameshift_variant	CMT-246,CMT-651,	INDEL
chr6	32189908	T	TTGGGGGGGGGCCCTGAGGCCCCCTCCCTG	PBX2	frameshift_variant	CMT-246,CMT-651,	INDEL
chr1	154947548	C	A	PBXIP1	missense_variant&splice_region_variant	CMT-346,CMT-407,	SNV
chr13	100209377	C	T	PCCA	stop_gained	CMT-142,CMT-678,	SNV
chr5	141864638	G	A	PCDH1	stop_gained	CMT-147,CMT-271,CMT-290,CMT-439,	SNV
chr4	137530538	A	T	PCDH18	stop_gained	CMT-026,CMT-063,CMT-119,CMT-193,CMT-336,CMT-344,CMT-442,CMT-495,CMT-577,CMT-644,	SNV
chr5	141332300	A	AC	PCDHGA1	frameshift_variant	CMT-283,CMT-436,CMT-459,CMT-603,CMT-678,	INDEL
chr10	103303906	CA	C	PCGF6	frameshift_variant&stop_lost	CMT-148,CMT-471,	INDEL
chr10	103350770	CTCCTCC	T	PCGF6	conservative_inframe_deletion&synonymous_variant	CMT-009,CMT-148,CMT-737,CMT-756,	INDEL
chr13	113195071	A	G	PCID2	splice_region_variant&synonymous_variant	CMT-187,CMT-210,	SNV
chr20	64273370	C	T	PCMTD2	stop_gained	CMT-206,CMT-458,	SNV
chr21	46411792	C	T	PCNT	stop_gained	CMT-630,CMT-678,	SNV
chr14	71028701	C	T	PCNX1	splice_region_variant&synonymous_variant	CMT-392,CMT-435,	SNV
chr19	34404676	AGG	C	PDCD2L	frameshift_variant&synonymous_variant	CMT-092,CMT-099,CMT-173,CMT-233,CMT-306,CMT-392,CMT-632,	INDEL
chr19	34404687	T	ACCTGCGCGC	PDCD2L	stop_gained&conservative_inframe_insertion	CMT-092,CMT-099,CMT-173,CMT-233,CMT-306,CMT-392,CMT-632,CMT-659,CMT-785,	INDEL
chr2	178014338	AATCTTATTT	A	PDE11A	disruptive_inframe_deletion	CMT-091,CMT-121,CMT-148,CMT-239,CMT-377,CMT-756,	INDEL
chr1	148937749	G	A	PDE4DIP	missense_variant&splice_region_variant	CMT-128,CMT-158,CMT-183,CMT-586,	SNV
chr1	149032059	T	A	PDE4DIP	stop_gained	CMT-206,CMT-319,CMT-436,CMT-458,CMT-603,CMT-632,	SNV
chr5	149898454	G	T	PDE6A	stop_gained	CMT-102,CMT-182,CMT-263,CMT-392,CMT-630,	SNV
chr5	149933948	A	T	PDE6A	stop_gained	CMT-003,CMT-128,CMT-158,CMT-203,CMT-290,CMT-306,CMT-402,	SNV
chr2	10790786	G	TG	PDIA6	frameshift_variant	CMT-317,CMT-690,CMT-724,	INDEL
chr2	10793131	C	GC	PDIA6	frameshift_variant	CMT-257,CMT-317,CMT-449,CMT-660,CMT-695,	INDEL
chr2	10793132	G	TGC	PDIA6	frameshift_variant&synonymous_variant	CMT-017,CMT-109,CMT-114,CMT-162,CMT-319,CMT-346,CMT-630,CMT-711,	INDEL
chr2	10802503	GA	T	PDIA6	frameshift_variant&missense_variant	CMT-031,CMT-051,CMT-074,CMT-102,CMT-148,CMT-245,CMT-317,CMT-581,	INDEL
chr5	32087531	TCTGGAAATGACAGGAATCCATGCACCTGAAAGC	G	PDZD2	conservative_inframe_deletion&synonymous_variant	CMT-159,CMT-201,CMT-217,CMT-232,CMT-252,CMT-257,CMT-456,CMT-581,CMT-613,CMT-652,	INDEL
chr5	32087711	G	GC	PDZD2	frameshift_variant	CMT-003,CMT-119,CMT-242,CMT-283,CMT-301,CMT-381,CMT-400,CMT-471,	INDEL
chr11	45913821	G	T	PEX16	splice_region_variant&synonymous_variant	CMT-459,CMT-586,	SNV
chrX	54958306	C	A	PFKFB1	missense_variant&splice_region_variant	CMT-026,CMT-084,CMT-112,CMT-190,CMT-242,CMT-246,CMT-271,CMT-336,CMT-577,	SNV
chr6	41744406	G	A	PGC	stop_gained	CMT-263,CMT-407,	SNV
chr12	76031152	T	GGCGGCTGCTGCAGCT	PHLDA1	conservative_inframe_insertion	CMT-031,CMT-157,CMT-435,CMT-724,	INDEL
chr11	118650144	CA	C	PHLDB1	frameshift_variant	CMT-051,CMT-099,	INDEL
chr11	118650150	GCCAT	G	PHLDB1	frameshift_variant	CMT-063,CMT-103,CMT-106,	INDEL
chr3	111884581	A	AG	PHLDB2	frameshift_variant	CMT-109,CMT-116,CMT-340,	INDEL
chr18	62717081	C	GGGC	PHLPP1	disruptive_inframe_insertion	CMT-017,CMT-106,CMT-169,CMT-471,CMT-644,	INDEL
chr9	128940497	A	G	PHYHD1	missense_variant&splice_region_variant	CMT-030,CMT-306,CMT-392,	SNV
chr6	36954778	T	TCTG	PI16	conservative_inframe_insertion	CMT-031,CMT-048,CMT-099,CMT-162,CMT-263,CMT-407,CMT-495,CMT-642,CMT-660,	INDEL
chr22	20802104	A	T	PI4KA	splice_region_variant&synonymous_variant	CMT-121,CMT-190,CMT-197,CMT-232,CMT-392,CMT-440,CMT-686,CMT-724,	SNV
chr11	85981933	T	ACTC	PICALM	missense_variant&disruptive_inframe_insertion	CMT-102,CMT-149,CMT-156,CMT-187,CMT-236,CMT-242,CMT-318,CMT-344,CMT-369,	INDEL
chr21	37067379	A	ATT	PIGP	frameshift_variant&splice_region_variant	CMT-348,CMT-523,CMT-686,	INDEL
chr1	206935816	A	C	PIGR	missense_variant&splice_region_variant	CMT-077,CMT-142,CMT-147,CMT-290,CMT-439,CMT-660,CMT-695,	SNV
chr12	18391188	G	T	PIK3C2G	stop_gained	CMT-077,CMT-142,CMT-301,CMT-632,	SNV
chr7	100374389	AGCA	A	PILRA	conservative_inframe_deletion	CMT-301,CMT-402,	INDEL
chr6	37171414	T	TGCG	PIM1	disruptive_inframe_insertion	CMT-109,CMT-215,	INDEL
chr6	37171419	CG	C	PIM1	frameshift_variant	CMT-109,CMT-215,	INDEL
chr6	37171490	T	C	PIM1	splice_region_variant&synonymous_variant	CMT-142,CMT-686,	SNV
chr10	22541816	TA	T	PIP4K2A	frameshift_variant	CMT-070,CMT-169,CMT-615,	INDEL
chr19	3643243	C	A	PIP5K1C	missense_variant&splice_region_variant	CMT-210,CMT-586,	SNV
chr9	127927155	C	A	PIP5KL1	missense_variant&splice_region_variant	CMT-070,CMT-142,CMT-203,CMT-206,CMT-231,CMT-319,CMT-405,	SNV
chr17	29055858	GACA	G	PIPOX	disruptive_inframe_deletion	CMT-003,CMT-013,CMT-031,CMT-169,CMT-317,CMT-440,CMT-581,	INDEL
chr8	22283230	CACAAGGAAA	T	PIWIL2	stop_gained&missense_variant&disruptive_inframe_deletion&splice_region_variant	CMT-031,CMT-128,CMT-400,CMT-523,CMT-659,	INDEL
chr16	2099887	G	T	PKD1	stop_gained	CMT-048,CMT-103,	SNV
chr7	47846946	T	A	PKD1L1	stop_gained	CMT-346,CMT-581,	SNV
chr7	47853210	G	CT	PKD1L1	frameshift_variant&missense_variant	CMT-292,CMT-317,CMT-613,	INDEL
chr7	47898071	GG	G	PKD1L1	frameshift_variant	CMT-307,CMT-381,CMT-719,	INDEL
chr16	81147360	C	T	PKD1L2	stop_gained	CMT-581,CMT-603,	SNV
chr16	71929553	TAAAAC	T	PKD1L3	frameshift_variant	CMT-048,CMT-103,CMT-142,CMT-159,CMT-652,CMT-695,CMT-719,CMT-724,	INDEL
chr16	71999896	GG	T	PKD1L3	frameshift_variant&missense_variant	CMT-013,CMT-263,CMT-459,	INDEL
chr4	88008318	CG	T	PKD2	frameshift_variant&synonymous_variant	CMT-169,CMT-232,	INDEL
chr4	88038458	A	ACAAAAAG	PKD2	frameshift_variant	CMT-105,CMT-142,CMT-147,CMT-187,CMT-190,CMT-207,	INDEL
chr4	88038460	T	TGACTTTTTGTCACCTCCACAAAAGCACTCCTACATCCGCAAGACCAGGCGCGAGCAAACTGTTTCTACGG	PKD2	frameshift_variant	CMT-093,CMT-105,CMT-142,CMT-187,CMT-207,CMT-227,	INDEL
chr10	100295087	G	A	PKD2L1	stop_gained	CMT-210,CMT-257,	SNV
chr8	109398546	C	G	PKHD1L1	missense_variant&splice_region_variant	CMT-319,CMT-615,	SNV
chr8	109464627	A	T	PKHD1L1	stop_gained	CMT-092,CMT-118,CMT-644,	SNV
chr22	38112212	A	T	PLA2G6	stop_gained	CMT-057,CMT-107,CMT-109,CMT-236,	SNV
chr8	42180556	A	TTG	PLAT	frameshift_variant&missense_variant	CMT-003,CMT-150,CMT-231,CMT-246,CMT-252,CMT-651,CMT-678,CMT-730,	INDEL
chr8	42181961	C	A	PLAT	stop_gained	CMT-026,CMT-102,CMT-118,CMT-193,CMT-203,CMT-336,CMT-785,	SNV
chr15	40290672	G	C	PLCB2	missense_variant&splice_region_variant	CMT-148,CMT-332,	SNV
chr11	64266013	C	T	PLCB3	stop_gained	CMT-031,CMT-157,CMT-776,	SNV
chr17	45113153	GGC	G	PLCD3	frameshift_variant	CMT-002,CMT-129,CMT-354,CMT-659,	INDEL
chr17	45115379	C	A	PLCD3	stop_gained	CMT-250,CMT-336,	SNV
chr2	218632138	G	A	PLCD4	splice_region_variant&synonymous_variant	CMT-105,CMT-169,	SNV
chr16	81893787	C	A	PLCG2	stop_gained	CMT-003,CMT-128,CMT-257,CMT-538,CMT-634,	SNV
chr16	81937813	C	A	PLCG2	stop_gained	CMT-158,CMT-449,	SNV
chr3	171603278	C	A	PLD1	stop_gained	CMT-153,CMT-496,CMT-785,	SNV
chr17	4815865	T	A	PLD2	stop_gained	CMT-321,CMT-407,	SNV
chr19	48859101	CTCAGAG	C	PLEKHA4	disruptive_inframe_deletion	CMT-203,CMT-210,CMT-257,CMT-630,CMT-774,	INDEL
chr1	204257595	A	AG	PLEKHA6	frameshift_variant	CMT-017,CMT-033,CMT-105,CMT-109,CMT-206,CMT-638,	INDEL
chr19	29674226	C	A	PLEKHF1	stop_gained	CMT-252,CMT-340,CMT-538,	SNV
chr19	39424575	CTGCCACAAGTCCTCACAGACATCTGGGTCCAAGCCCTCCCAACTTCACCCA	C	PLEKHG2	disruptive_inframe_deletion	CMT-121,CMT-190,CMT-678,	INDEL
chr5	155371	T	A	PLEKHG4B	stop_gained	CMT-017,CMT-128,CMT-245,CMT-262,CMT-458,	SNV
chr1	6467845	A	C	PLEKHG5	stop_lost	CMT-003,CMT-060,CMT-156,	SNV
chr1	973008	C	T	PLEKHN1	missense_variant&splice_region_variant	CMT-017,CMT-102,CMT-121,CMT-183,CMT-308,CMT-439,CMT-440,	SNV
chr10	113768815	G	A	PLEKHS1	splice_region_variant&synonymous_variant	CMT-070,CMT-231,CMT-458,	SNV
chr19	4852261	G	T	PLIN3	stop_gained	CMT-107,CMT-207,CMT-278,CMT-332,CMT-651,	SNV
chr16	57257000	A	T	PLLP	stop_gained	CMT-051,CMT-124,CMT-128,CMT-340,CMT-496,CMT-538,CMT-634,CMT-785,	SNV
chr1	11960767	C	A	PLOD1	missense_variant&splice_region_variant	CMT-112,CMT-271,	SNV
chr7	101208956	G	T	PLOD3	missense_variant&splice_region_variant	CMT-033,CMT-109,CMT-634,	SNV
chrX	49173131	A	T	PLP2	splice_region_variant&synonymous_variant	CMT-157,CMT-346,	SNV
chr1	208034494	G	A	PLXNA2	splice_region_variant&synonymous_variant	CMT-033,CMT-054,CMT-128,CMT-136,CMT-149,CMT-606,CMT-638,	SNV
chr22	50278124	G	T	PLXNB2	stop_gained	CMT-070,CMT-231,	SNV
chr22	50288761	G	T	PLXNB2	stop_gained	CMT-440,CMT-459,	SNV
chr1	156242591	G	C	PMF1-BGLAP	missense_variant&splice_region_variant	CMT-093,CMT-452,CMT-642,CMT-685,	SNV
chr15	73994824	A	GC	PML	frameshift_variant&synonymous_variant	CMT-100,CMT-183,CMT-407,CMT-603,CMT-685,	INDEL
chr2	189854540	G	GTGAAAATTC	PMS1	disruptive_inframe_insertion	CMT-059,CMT-091,CMT-147,CMT-157,CMT-239,CMT-377,	INDEL
chr14	39181154	CCCAGCT	C	PNN	disruptive_inframe_deletion	CMT-231,CMT-319,	INDEL
chr14	20476543	T	A	PNP	stop_gained	CMT-377,CMT-678,	SNV
chr5	75690530	G	T	POC5	stop_gained	CMT-054,CMT-290,CMT-319,	SNV
chr19	50402207	A	C	POLD1	missense_variant&splice_region_variant	CMT-054,CMT-183,CMT-271,CMT-435,CMT-652,	SNV
chr18	54273957	C	A	POLI	stop_gained	CMT-072,CMT-153,CMT-634,CMT-638,	SNV
chr2	86028595	A	C	POLR1A	stop_gained&splice_region_variant	CMT-148,CMT-153,CMT-184,CMT-480,CMT-774,	SNV
chr10	78024702	A	T	POLR3A	splice_region_variant&synonymous_variant	CMT-051,CMT-105,CMT-124,CMT-247,CMT-259,CMT-306,CMT-456,CMT-630,	SNV
chr22	41540793	G	T	POLR3H	splice_region_variant&synonymous_variant	CMT-009,CMT-017,CMT-092,CMT-109,CMT-242,CMT-336,CMT-353,CMT-440,	SNV
chr19	621480	G	A	POLRMT	stop_gained	CMT-100,CMT-440,CMT-442,	SNV
chr6	27310234	A	AAGTT	POM121L2	frameshift_variant	CMT-581,CMT-586,	INDEL
chr9	131507513	C	G	POMT1	missense_variant&splice_region_variant	CMT-072,CMT-074,CMT-203,CMT-227,CMT-231,CMT-449,CMT-458,CMT-690,	SNV
chr7	124928998	T	C	POT1	splice_region_variant	CMT-060,CMT-348,	SNV
chr19	42095897	G	C	POU2F2	stop_gained	CMT-033,CMT-116,CMT-153,CMT-340,CMT-353,CMT-634,	SNV
chr1	38046660	CGCG	C	POU3F1	disruptive_inframe_deletion	CMT-013,CMT-031,CMT-236,CMT-246,CMT-336,CMT-456,CMT-459,CMT-603,CMT-642,	INDEL
chr4	146640559	GAA	G	POU4F2	frameshift_variant	CMT-051,CMT-644,CMT-785,	INDEL
chr3	12416865	T	A	PPARG	stop_gained	CMT-290,CMT-306,CMT-321,CMT-346,CMT-439,CMT-690,	SNV
chr4	75866296	GT	G	PPEF2	frameshift_variant	CMT-136,CMT-496,	INDEL
chr4	75867357	GAAG	A	PPEF2	missense_variant&disruptive_inframe_deletion	CMT-105,CMT-178,CMT-400,CMT-480,	INDEL
chr4	75891680	A	AC	PPEF2	frameshift_variant	CMT-586,CMT-630,CMT-737,	INDEL
chr1	203055460	G	T	PPFIA4	stop_gained	CMT-026,CMT-105,CMT-118,CMT-577,	SNV
chr12	42335883	T	ATTGAGTC	PPHLN1	frameshift_variant&start_lost&splice_region_variant	CMT-149,CMT-405,	INDEL
chr12	42355161	G	CTCCTCTGTGAGGTGGACCACTTCTTCGATCATGAGAAAAA	PPHLN1	frameshift_variant&missense_variant&splice_region_variant	CMT-109,CMT-271,	INDEL
chr12	42355163	T	ATC	PPHLN1	frameshift_variant&missense_variant&splice_region_variant	CMT-106,CMT-182,CMT-217,CMT-283,CMT-785,	INDEL
chr15	43535405	G	A	PPIP5K1	stop_gained	CMT-074,CMT-142,CMT-308,CMT-407,CMT-603,CMT-630,	SNV
chr16	4884637	CTTT	A	PPL	stop_gained&conservative_inframe_deletion	CMT-246,CMT-257,CMT-456,	INDEL
chr4	88278524	TCTC	T	PPM1K	disruptive_inframe_deletion	CMT-442,CMT-737,	INDEL
chr6	30603616	C	TCCC	PPP1R10	conservative_inframe_insertion	CMT-084,CMT-150,CMT-162,CMT-374,CMT-435,CMT-452,CMT-660,CMT-724,	INDEL
chr6	106105433	C	CTGGGCGGCG	PRDM1	conservative_inframe_insertion	CMT-187,CMT-283,	INDEL
chr4	80203218	T	TCGG	PRDM8	disruptive_inframe_insertion	CMT-097,CMT-116,CMT-183,CMT-207,CMT-471,CMT-630,	INDEL
chr20	48666284	G	A	PREX1	splice_region_variant&synonymous_variant	CMT-074,CMT-148,CMT-190,	SNV
chr4	184672356	C	G	PRIMPOL	stop_gained	CMT-021,CMT-159,CMT-183,CMT-250,	SNV
chr1	56692361	G	T	PRKAA2	stop_gained	CMT-091,CMT-311,CMT-436,CMT-442,CMT-685,	SNV
chr11	6319516	A	AG	PRKCDBP	frameshift_variant	CMT-033,CMT-070,CMT-109,CMT-114,CMT-148,CMT-308,CMT-344,CMT-686,CMT-690,	INDEL
chr17	28704202	AGCTTTT	A	PROCA1	conservative_inframe_deletion	CMT-009,CMT-092,CMT-128,CMT-142,CMT-159,CMT-210,CMT-262,CMT-306,CMT-452,	INDEL
chr2	95286509	G	T	PROM2	stop_gained	CMT-051,CMT-057,CMT-142,CMT-321,CMT-346,	SNV
chr2	95288247	G	T	PROM2	stop_gained	CMT-436,CMT-603,CMT-630,	SNV
chr13	39012693	G	T	PROSER1	splice_region_variant&synonymous_variant	CMT-070,CMT-148,CMT-158,CMT-242,CMT-615,	SNV
chr19	35766817	AGC	A	PROSER3	frameshift_variant	CMT-121,CMT-307,	INDEL
chr19	35766823	CT	A	PROSER3	frameshift_variant&synonymous_variant	CMT-121,CMT-307,	INDEL
chr12	49297273	G	C	PRPH	splice_region_variant&synonymous_variant	CMT-030,CMT-107,CMT-660,CMT-667,	SNV
chr17	59193608	TCCTC	T	PRR11	frameshift_variant	CMT-182,CMT-183,CMT-283,CMT-436,CMT-442,CMT-459,CMT-471,CMT-630,	INDEL
chr16	30654230	A	C	PRR14	missense_variant&splice_region_variant	CMT-031,CMT-250,CMT-307,CMT-630,	SNV
chr19	5783346	C	A	PRR22	stop_gained	CMT-026,CMT-084,CMT-193,CMT-227,CMT-290,	SNV
chr11	36462584	G	T	PRR5L	stop_gained	CMT-276,CMT-369,CMT-690,	SNV
chr1	171542175	C	A	PRRC2C	stop_gained	CMT-026,CMT-105,CMT-118,CMT-193,CMT-242,CMT-577,CMT-644,CMT-711,	SNV
chr1	171568280	TCTT	G	PRRC2C	missense_variant&disruptive_inframe_deletion	CMT-311,CMT-725,	INDEL
chr16	2817330	C	G	PRSS21	missense_variant&splice_region_variant	CMT-057,CMT-109,CMT-156,CMT-158,	SNV
chr16	2817911	G	T	PRSS21	stop_gained	CMT-057,CMT-093,CMT-158,CMT-178,CMT-197,CMT-381,CMT-435,CMT-630,CMT-724,CMT-785,	SNV
chr16	2785504	GTGCC	G	PRSS33	frameshift_variant	CMT-119,CMT-156,CMT-233,	INDEL
chr16	2785509	AGGTCGCCGCGGGCCC	A	PRSS33	disruptive_inframe_deletion	CMT-119,CMT-156,CMT-233,	INDEL
chr16	2785528	CCTCGGAGTAGTCCGGGGGCAGCAGCACCCGTCGCACGGGCA	C	PRSS33	frameshift_variant	CMT-119,CMT-156,CMT-233,	INDEL
chr16	31145860	TG	C	PRSS36	frameshift_variant&missense_variant	CMT-091,CMT-093,CMT-103,CMT-173,CMT-197,CMT-374,CMT-414,CMT-644,CMT-776,	INDEL
chr16	31148397	G	A	PRSS36	missense_variant&splice_region_variant	CMT-440,CMT-678,	SNV
chr3	46717752	G	TGCTGC	PRSS50	frameshift_variant&missense_variant	CMT-262,CMT-678,	INDEL
chr3	46717764	G	CGCT	PRSS50	missense_variant&conservative_inframe_insertion	CMT-033,CMT-109,CMT-128,CMT-153,CMT-340,CMT-353,CMT-496,CMT-538,CMT-634,	INDEL
chr19	685896	G	T	PRSS57	stop_gained	CMT-271,CMT-785,	SNV
chr19	40395513	CTGCCTT	A	PRX	stop_gained&conservative_inframe_deletion	CMT-051,CMT-321,	INDEL
chr14	73170798	A	G	PSEN1	missense_variant&splice_region_variant	CMT-051,CMT-178,CMT-414,	SNV
chr14	23042502	AC	A	PSMB11	frameshift_variant	CMT-178,CMT-308,CMT-452,CMT-756,	INDEL
chr17	39990196	C	A	PSMD3	missense_variant&splice_region_variant	CMT-250,CMT-252,CMT-283,CMT-630,	SNV
chr9	122371223	GCTC	G	PTGS1	disruptive_inframe_deletion	CMT-231,CMT-785,	INDEL
chr8	140890768	T	A	PTK2	missense_variant&splice_region_variant	CMT-031,CMT-150,CMT-581,	SNV
chr11	18728948	G	A	PTPN5	stop_gained	CMT-107,CMT-157,CMT-187,CMT-252,CMT-405,CMT-435,CMT-577,CMT-630,CMT-695,	SNV
chr1	202159390	G	TG	PTPN7	frameshift_variant	CMT-129,CMT-241,CMT-311,	INDEL
chr11	48150097	T	G	PTPRJ	missense_variant&splice_region_variant	CMT-201,CMT-276,CMT-505,	SNV
chr6	127970228	TAAG	T	PTPRK	disruptive_inframe_deletion	CMT-210,CMT-215,CMT-246,CMT-307,	INDEL
chr12	15580115	T	A	PTPRO	structural_interaction_variant	CMT-158,CMT-449,	SNV
chr1	29283957	C	A	PTPRU	stop_gained	CMT-147,CMT-407,	SNV
chr1	29305428	T	A	PTPRU	missense_variant&splice_region_variant	CMT-009,CMT-059,CMT-231,	SNV
chr12	43746233	TTCA	T	PUS7L	stop_gained&disruptive_inframe_deletion&splice_region_variant	CMT-233,CMT-283,CMT-292,	INDEL
chr12	43748609	G	T	PUS7L	missense_variant&splice_region_variant	CMT-290,CMT-317,	SNV
chr21	44118763	C	T	PWP2	splice_region_variant&synonymous_variant	CMT-013,CMT-215,CMT-245,CMT-306,CMT-407,CMT-439,CMT-456,CMT-581,CMT-695,	SNV
chr8	51408236	CCGC	C	PXDNL	conservative_inframe_deletion	CMT-074,CMT-147,CMT-206,CMT-369,CMT-495,CMT-659,CMT-660,CMT-686,	INDEL
chr8	51408797	C	CG	PXDNL	frameshift_variant	CMT-246,CMT-581,	INDEL
chr8	51409200	C	T	PXDNL	stop_gained	CMT-074,CMT-147,CMT-206,CMT-369,CMT-495,CMT-659,CMT-660,CMT-686,	SNV
chr16	31202516	AGCTG	C	PYCARD	frameshift_variant&missense_variant	CMT-301,CMT-449,	INDEL
chr17	81936855	A	TGC	PYCR1	frameshift_variant&missense_variant	CMT-142,CMT-169,	INDEL
chr1	154958950	G	T	PYGO2	stop_gained	CMT-156,CMT-187,CMT-263,CMT-365,CMT-651,	SNV
chr4	17487234	G	T	QDPR	missense_variant&splice_region_variant	CMT-187,CMT-257,CMT-271,	SNV
chr11	32955297	A	C	QSER1	missense_variant&splice_region_variant	CMT-033,CMT-124,CMT-150,CMT-153,CMT-538,	SNV
chr9	136216602	GCATCTTGTTGTTGACCAGGTCAAGCACGGCGTTGTAGGGGATCCTGTCCAGGGGAAGGCTGGCCAGCCACTCCT	A	QSOX2	frameshift_variant&missense_variant&splice_region_variant	CMT-173,CMT-690,	INDEL
chr9	136216677	GCA	T	QSOX2	frameshift_variant&missense_variant	CMT-173,CMT-690,	INDEL
chr8	37899198	G	CCCGCCG	RAB11FIP1	conservative_inframe_insertion	CMT-187,CMT-435,	INDEL
chr2	73089138	A	T	RAB11FIP5	stop_gained	CMT-142,CMT-159,CMT-402,CMT-442,CMT-449,CMT-586,	SNV
chr17	28715458	G	A	RAB34	splice_region_variant&synonymous_variant	CMT-105,CMT-232,CMT-241,CMT-346,CMT-686,	SNV
chr6	36722421	C	T	RAB44	stop_gained	CMT-072,CMT-077,	SNV
chr17	82032795	C	A	RAC3	stop_gained	CMT-107,CMT-114,CMT-178,CMT-182,CMT-355,CMT-452,CMT-505,CMT-667,	SNV
chr11	36575110	T	A	RAG1	stop_gained	CMT-149,CMT-234,CMT-615,	SNV
chr17	17793911	C	A	RAI1	stop_gained	CMT-070,CMT-317,	SNV
chr19	5917795	AGCT	A	RANBP3	disruptive_inframe_deletion&splice_region_variant	CMT-283,CMT-785,	INDEL
chr5	168506824	G	T	RARS	stop_gained	CMT-100,CMT-183,CMT-283,CMT-436,CMT-459,CMT-471,CMT-581,CMT-630,CMT-737,	SNV
chr6	87529647	C	T	RARS2	missense_variant&splice_region_variant	CMT-030,CMT-169,CMT-471,CMT-685,	SNV
chr5	87268774	C	GCGGCCC	RASA1	disruptive_inframe_insertion	CMT-072,CMT-142,CMT-436,CMT-603,CMT-737,	INDEL
chr5	87268784	T	CCCGGCCCCGGCGGCCCCGGCCCCGGCT	RASA1	disruptive_inframe_insertion	CMT-003,CMT-400,	INDEL
chr5	81085813	T	G	RASGRF2	stop_gained	CMT-031,CMT-097,CMT-106,CMT-157,CMT-217,CMT-231,CMT-377,CMT-452,CMT-638,CMT-776,	SNV
chr5	81112649	C	A	RASGRF2	stop_gained	CMT-203,CMT-436,CMT-459,CMT-586,CMT-603,CMT-630,	SNV
chr10	110812573	C	T	RBM20	stop_gained	CMT-173,CMT-234,CMT-239,CMT-278,CMT-452,CMT-651,CMT-725,	SNV
chr7	128333344	TTGTTTG	C	RBM28	stop_gained&missense_variant&disruptive_inframe_deletion	CMT-070,CMT-150,CMT-197,	INDEL
chr7	155739747	T	CCAGCCA	RBM33	conservative_inframe_insertion&synonymous_variant	CMT-119,CMT-182,CMT-332,CMT-344,CMT-414,CMT-417,CMT-659,CMT-686,	INDEL
chrX	107067567	G	T	RBM41	stop_gained	CMT-178,CMT-259,CMT-381,CMT-495,CMT-581,CMT-632,CMT-667,CMT-724,	SNV
chr13	49566621	C	A	RCBTB1	stop_gained	CMT-107,CMT-577,	SNV
chr14	24178187	GAAC	G	REC8	disruptive_inframe_deletion	CMT-405,CMT-690,	INDEL
chr8	144511682	G	A	RECQL4	splice_region_variant&synonymous_variant	CMT-026,CMT-084,CMT-187,CMT-193,CMT-336,CMT-355,CMT-644,CMT-711,	SNV
chr10	63619655	G	A	REEP3	missense_variant&splice_region_variant	CMT-353,CMT-471,CMT-737,	SNV
chr10	43077314	TGCC	G	RET	missense_variant&conservative_inframe_deletion	CMT-128,CMT-182,	INDEL
chr10	43123701	C	G	RET	missense_variant	CMT-505,CMT-505,	SNV
chr9	76388554	C	GA	RFK	frameshift_variant&missense_variant&splice_region_variant	CMT-009,CMT-263,	INDEL
chr3	53103981	G	C	RFT1	stop_gained	CMT-435,CMT-678,	SNV
chr10	84247639	AGACCCCGGAGCTGCG	A	RGR	disruptive_inframe_deletion	CMT-030,CMT-250,CMT-271,CMT-306,CMT-652,CMT-660,CMT-756,	INDEL
chr4	3428162	C	A	RGS12	stop_gained	CMT-054,CMT-505,CMT-695,	SNV
chr17	65168273	C	T	RGS9	stop_gained	CMT-128,CMT-148,CMT-353,CMT-435,CMT-634,CMT-690,	SNV
chr8	23006803	T	A	RHOBTB2	stop_gained	CMT-116,CMT-538,	SNV
chr5	95755671	G	T	RHOBTB3	stop_gained	CMT-102,CMT-157,	SNV
chr19	32980150	TTGG	C	RHPN2	stop_gained&missense_variant&disruptive_inframe_deletion	CMT-013,CMT-017,CMT-116,CMT-153,CMT-538,	INDEL
chr2	151437242	G	T	RIF1	missense_variant&splice_region_variant	CMT-206,CMT-210,	SNV
chr8	104245055	A	G	RIMS2	splice_region_variant&synonymous_variant	CMT-072,CMT-158,CMT-231,CMT-369,	SNV
chr1	40239792	T	AATTAATACATCAAAATATATTGGGGCTTCC	RLF	missense_variant&conservative_inframe_insertion	CMT-092,CMT-119,CMT-283,CMT-354,	INDEL
chr15	40744065	T	A	RMDN3	stop_gained	CMT-128,CMT-217,CMT-252,CMT-321,CMT-336,CMT-392,CMT-678,CMT-690,CMT-725,	SNV
chr9	84001017	G	T	RMI1	stop_gained	CMT-392,CMT-435,	SNV
chr9	84001743	G	T	RMI1	stop_gained	CMT-008,CMT-092,CMT-116,CMT-121,CMT-193,CMT-301,CMT-711,	SNV
chr2	3548641	A	T	RNASEH1	missense_variant&splice_region_variant	CMT-013,CMT-106,CMT-109,CMT-496,CMT-538,CMT-711,	SNV
chr17	43025960	A	TCCCGGGGTAGGCGTCCTTGGCGAACAC	RND2	missense_variant&disruptive_inframe_insertion&splice_region_variant	CMT-173,CMT-242,CMT-319,CMT-346,CMT-632,	INDEL
chr11	71987067	C	A	RNF121	stop_gained	CMT-072,CMT-077,CMT-128,CMT-153,CMT-306,CMT-377,CMT-581,	SNV
chr4	140911145	G	C	RNF150	missense_variant&splice_region_variant	CMT-190,CMT-210,CMT-644,CMT-667,	SNV
chr11	74749041	T	GGCGGCT	RNF169	disruptive_inframe_insertion	CMT-153,CMT-538,	INDEL
chr17	80344807	G	T	RNF213	stop_gained	CMT-002,CMT-003,CMT-156,CMT-232,CMT-233,CMT-259,CMT-417,CMT-442,CMT-659,	SNV
chr7	5725346	G	C	RNF216	stop_gained	CMT-458,CMT-678,	SNV
chr6	30071485	T	A	RNF39	stop_gained	CMT-021,CMT-099,CMT-239,CMT-262,CMT-263,CMT-308,CMT-440,CMT-719,CMT-730,	SNV
chr11	500653	G	A	RNH1	splice_region_variant&synonymous_variant	CMT-136,CMT-290,CMT-439,	SNV
chr11	124871085	G	T	ROBO3	stop_gained	CMT-051,CMT-581,	SNV
chr11	124884897	G	T	ROBO4	stop_gained	CMT-017,CMT-234,CMT-321,CMT-730,	SNV
chr9	91733200	C	A	ROR2	stop_gained	CMT-242,CMT-644,CMT-711,	SNV
chr9	91737509	G	T	ROR2	stop_gained	CMT-013,CMT-106,CMT-109,CMT-116,CMT-136,CMT-153,CMT-353,CMT-638,CMT-711,CMT-785,	SNV
chr8	54626535	AAAC	A	RP1	disruptive_inframe_deletion	CMT-169,CMT-678,	INDEL
chr15	41527425	T	C	RPAP1	missense_variant&splice_region_variant	CMT-026,CMT-092,CMT-336,	SNV
chr14	21351185	ACAA	G	RPGRIP1	stop_gained&missense_variant&disruptive_inframe_deletion	CMT-057,CMT-072,CMT-719,	INDEL
chr12	112890054	C	T	RPH3A	stop_gained	CMT-070,CMT-458,	SNV
chr2	88736676	T	AG	RPIA	splice_region_variant&synonymous_variant	CMT-054,CMT-103,CMT-183,CMT-252,CMT-263,	INDEL
chr3	170868375	GCTT	G	RPL22L1	conservative_inframe_deletion	CMT-003,CMT-121,	INDEL
chr19	49635846	G	A	RRAS	stop_gained	CMT-344,CMT-365,CMT-523,	SNV
chr21	43687576	G	GGAA	RRP1B	conservative_inframe_insertion	CMT-308,CMT-724,	INDEL
chr8	66429174	C	T	RRS1	stop_gained	CMT-053,CMT-128,CMT-231,CMT-374,CMT-407,CMT-615,	SNV
chr6	116616778	GACG	G	RSPH4A	disruptive_inframe_deletion	CMT-148,CMT-173,CMT-206,CMT-407,	INDEL
chr6	43670951	A	GGT	RSPH9	frameshift_variant&synonymous_variant	CMT-392,CMT-407,	INDEL
chr1	25242590	T	GA	RSRP1	frameshift_variant&stop_lost	CMT-187,CMT-374,	INDEL
chr20	63688386	G	A	RTEL1	splice_region_variant&synonymous_variant	CMT-099,CMT-114,CMT-149,CMT-178,CMT-190,CMT-263,CMT-276,	SNV
chr14	100881416	G	A	RTL1	stop_gained	CMT-227,CMT-435,	SNV
chr21	29006418	C	T	RWDD2B	stop_retained_variant	CMT-060,CMT-119,CMT-354,CMT-523,	SNV
chr19	38580504	G	T	RYR1	splice_region_variant&synonymous_variant	CMT-190,CMT-231,CMT-407,CMT-581,	SNV
chr20	51784631	CT	C	SALL4	frameshift_variant	CMT-030,CMT-084,CMT-091,	INDEL
chr6	130146132	G	GT	SAMD3	frameshift_variant	CMT-030,CMT-114,	INDEL
chr9	133730150	C	T	SARDH	stop_gained	CMT-031,CMT-634,	SNV
chr15	82282875	T	A	SAXO2	stop_gained	CMT-119,CMT-184,	SNV
chr12	123320826	C	TA	SBNO1	frameshift_variant&synonymous_variant	CMT-157,CMT-217,CMT-407,	INDEL
chr12	45934488	C	A	SCAF11	stop_gained	CMT-026,CMT-051,CMT-105,CMT-336,	SNV
chr6	154810135	AAGG	A	SCAF8	disruptive_inframe_deletion	CMT-084,CMT-246,CMT-283,	INDEL
chr19	1918190	C	A	SCAMP4	stop_gained	CMT-215,CMT-586,	SNV
chrX	18247881	T	A	SCML2	splice_region_variant&synonymous_variant	CMT-259,CMT-348,CMT-354,CMT-417,	SNV
chr2	166405770	A	T	SCN7A	stop_gained	CMT-074,CMT-111,CMT-129,CMT-292,CMT-354,CMT-495,CMT-523,CMT-613,CMT-659,CMT-686,	SNV
chr8	143793962	C	T	SCRIB	missense_variant&splice_region_variant	CMT-026,CMT-084,CMT-193,CMT-276,CMT-301,CMT-306,CMT-336,CMT-644,CMT-711,CMT-785,	SNV
chr22	43208181	G	T	SCUBE1	stop_gained	CMT-009,CMT-107,CMT-149,CMT-308,CMT-381,CMT-405,CMT-615,	SNV
chr22	21643945	AC	A	SDF2L1	frameshift_variant	CMT-017,CMT-051,CMT-107,CMT-188,CMT-239,CMT-407,	INDEL
chr9	136474527	G	CGGG	SEC16A	disruptive_inframe_insertion	CMT-072,CMT-077,CMT-158,CMT-301,	INDEL
chr4	25847863	T	C	SEL1L3	missense_variant&splice_region_variant	CMT-116,CMT-153,CMT-319,CMT-458,CMT-615,	SNV
chr1	169733602	G	T	SELE	stop_gained	CMT-009,CMT-197,CMT-201,CMT-276,CMT-308,	SNV
chr12	108624310	C	A	SELPLG	missense_variant&splice_region_variant	CMT-124,CMT-634,CMT-652,	SNV
chr7	83961766	G	A	SEMA3A	stop_gained	CMT-148,CMT-660,	SNV
chr9	89396746	A	T	SEMA4D	stop_gained	CMT-084,CMT-148,CMT-182,CMT-207,CMT-272,CMT-308,CMT-452,CMT-505,CMT-719,CMT-774,	SNV
chr5	9066544	C	A	SEMA5A	stop_gained	CMT-059,CMT-263,	SNV
chr17	77402461	C	A	SEPT9	stop_gained	CMT-292,CMT-495,CMT-613,	SNV
chr17	77482256	C	A	SEPT9	stop_gained	CMT-031,CMT-239,CMT-439,	SNV
chr6	122445179	C	T	SERINC1	splice_region_variant&synonymous_variant	CMT-002,CMT-103,CMT-210,CMT-215,CMT-246,CMT-381,CMT-442,CMT-505,CMT-685,	SNV
chr14	94496641	T	C	SERPINA12	structural_interaction_variant	CMT-063,CMT-129,CMT-184,CMT-232,CMT-241,CMT-292,CMT-318,CMT-495,CMT-523,CMT-659,	SNV
chrX	106036957	T	TG	SERPINA7	frameshift_variant	CMT-129,CMT-232,CMT-233,CMT-241,CMT-318,CMT-354,CMT-365,CMT-400,CMT-523,CMT-613,	INDEL
chr11	57600225	T	A	SERPING1	stop_gained	CMT-017,CMT-369,CMT-374,CMT-407,CMT-659,CMT-685,	SNV
chr11	75566389	G	T	SERPINH1	stop_gained	CMT-033,CMT-121,CMT-206,	SNV
chr16	30980006	C	TG	SETD1A	frameshift_variant&missense_variant	CMT-097,CMT-121,CMT-190,CMT-197,CMT-440,CMT-577,	INDEL
chr12	121819563	AGGAGAT	G	SETD1B	missense_variant&conservative_inframe_deletion	CMT-009,CMT-377,	INDEL
chr13	49524143	C	G	SETDB2-PHF11	stop_gained	CMT-147,CMT-158,CMT-440,	SNV
chr22	31508290	G	GAA	SFI1	frameshift_variant	CMT-008,CMT-093,CMT-105,CMT-111,CMT-407,CMT-776,	INDEL
chr1	35192282	G	GTGC	SFPQ	disruptive_inframe_insertion	CMT-008,CMT-051,CMT-150,CMT-203,CMT-301,CMT-402,CMT-435,CMT-440,CMT-581,CMT-719,	INDEL
chr1	35192331	T	TC	SFPQ	frameshift_variant	CMT-030,CMT-159,CMT-374,CMT-685,	INDEL
chr1	35192333	C	CCCA	SFPQ	disruptive_inframe_insertion	CMT-150,CMT-203,CMT-301,CMT-440,	INDEL
chr1	35192334	C	CCA	SFPQ	frameshift_variant	CMT-008,CMT-051,CMT-581,CMT-719,	INDEL
chr1	35192367	CC	C	SFPQ	frameshift_variant	CMT-321,CMT-642,	INDEL
chr1	35192739	TGCG	T	SFPQ	disruptive_inframe_deletion	CMT-013,CMT-070,CMT-072,CMT-121,CMT-157,CMT-231,CMT-458,	INDEL
chr7	37916184	G	CG	SFRP4	frameshift_variant	CMT-107,CMT-231,CMT-233,	INDEL
chr7	37916279	G	CCA	SFRP4	frameshift_variant&missense_variant	CMT-119,CMT-128,CMT-201,CMT-242,CMT-348,CMT-667,	INDEL
chr7	37916282	TGC	G	SFRP4	frameshift_variant&missense_variant	CMT-119,CMT-128,CMT-193,CMT-201,CMT-242,CMT-348,CMT-381,CMT-496,CMT-667,CMT-685,	INDEL
chr12	131754443	T	A	SFSWAP	stop_gained	CMT-074,CMT-577,	SNV
chr2	200571385	C	T	SGO2	stop_gained	CMT-103,CMT-173,CMT-178,CMT-207,CMT-262,CMT-332,CMT-355,CMT-374,CMT-405,CMT-414,	SNV
chr2	200573533	AAAG	A	SGO2	disruptive_inframe_deletion	CMT-149,CMT-242,	INDEL
chr1	20727601	G	T	SH2D5	stop_gained&splice_region_variant	CMT-201,CMT-257,CMT-271,CMT-355,CMT-660,CMT-695,	SNV
chr19	50669198	G	CCCCGCCGCCCACCACG	SHANK1	frameshift_variant	CMT-009,CMT-340,	INDEL
chr19	50669199	G	TCCCCACCGGAGCCCCC	SHANK1	frameshift_variant&missense_variant	CMT-002,CMT-026,CMT-318,CMT-319,CMT-348,CMT-785,	INDEL
chr19	50669200	A	CCCCCCGCCGCCCACCACG	SHANK1	missense_variant&disruptive_inframe_insertion	CMT-002,CMT-026,CMT-118,CMT-259,CMT-318,CMT-319,CMT-348,CMT-785,	INDEL
chr22	41910442	G	C	SHISA8	stop_gained	CMT-008,CMT-074,CMT-187,CMT-308,CMT-317,CMT-496,CMT-538,CMT-634,	SNV
chr19	49950143	GCTC	G	SIGLEC11	conservative_inframe_deletion	CMT-013,CMT-031,CMT-124,CMT-158,CMT-353,CMT-402,CMT-638,	INDEL
chr5	176324629	G	T	SIMC1	splice_region_variant&synonymous_variant	CMT-008,CMT-332,CMT-353,CMT-392,CMT-480,	SNV
chr14	71730290	AATC	A	SIPA1L1	disruptive_inframe_deletion	CMT-031,CMT-057,	INDEL
chr1	232441798	C	A	SIPA1L2	stop_gained	CMT-157,CMT-187,CMT-290,	SNV
chr19	38082932	A	TCGCCGC	SIPA1L3	missense_variant&disruptive_inframe_insertion	CMT-136,CMT-190,CMT-206,CMT-227,CMT-271,CMT-586,CMT-606,CMT-730,	INDEL
chr19	4174803	G	CAAG	SIRT6	conservative_inframe_insertion	CMT-074,CMT-241,CMT-247,CMT-318,CMT-354,CMT-417,CMT-442,CMT-459,CMT-471,CMT-652,	INDEL
chr18	50382226	G	TAGCTAATGTGTCAGACCTTGACCCTGAAGAACCAGTCAAAGTTGAG	SKA1	frameshift_variant&splice_region_variant	CMT-053,CMT-271,	INDEL
chr13	21168191	GTTC	A	SKA3	disruptive_inframe_deletion&synonymous_variant	CMT-142,CMT-148,CMT-271,CMT-348,CMT-435,CMT-615,	INDEL
chr17	48396761	CCTT	C	SKAP1	disruptive_inframe_deletion	CMT-128,CMT-142,CMT-321,	INDEL
chr5	55379127	G	T	SKIV2L2	missense_variant&splice_region_variant	CMT-638,CMT-642,	SNV
chr1	159954122	AAGGAAAGGCACACATGTCAGCAGCCC	G	SLAMF9	frameshift_variant&start_lost&missense_variant	CMT-118,CMT-193,CMT-336,	INDEL
chr2	218391225	C	CACGACTACGCCAAGATCTTCCCCAGGAACAACCTTACGGTGGAGGTGGACATCTACCAGGGAGTAAGCGGGCGCGGGCGCGGGGGGCGGG	SLC11A1	disruptive_inframe_insertion	CMT-158,CMT-283,CMT-301,CMT-307,CMT-459,CMT-471,CMT-603,	INDEL
chr16	67950440	G	T	SLC12A4	stop_gained	CMT-031,CMT-111,CMT-311,CMT-317,CMT-344,CMT-440,CMT-523,CMT-586,	SNV
chr5	1093557	CTCG	T	SLC12A7	disruptive_inframe_deletion&synonymous_variant	CMT-346,CMT-638,	INDEL
chr3	125108035	GC	G	SLC12A8	frameshift_variant	CMT-072,CMT-099,CMT-107,CMT-169,CMT-197,CMT-217,CMT-405,CMT-439,CMT-440,	INDEL
chr17	6694194	A	T	SLC13A5	stop_gained	CMT-054,CMT-239,CMT-250,CMT-271,CMT-360,CMT-652,CMT-695,	SNV
chr11	60946533	T	A	SLC15A3	stop_gained&splice_region_variant	CMT-084,CMT-283,CMT-402,CMT-505,CMT-690,	SNV
chr17	82237343	C	A	SLC16A3	stop_gained	CMT-074,CMT-148,CMT-169,CMT-318,CMT-523,CMT-686,	SNV
chr17	75093735	T	A	SLC16A5	stop_gained	CMT-162,CMT-227,CMT-308,CMT-355,CMT-374,CMT-414,CMT-719,CMT-724,	SNV
chr17	75105933	GA	T	SLC16A5	frameshift_variant&missense_variant	CMT-031,CMT-072,CMT-103,CMT-121,CMT-142,CMT-201,CMT-276,CMT-317,CMT-439,	INDEL
chr22	38081027	GCT	A	SLC16A8	frameshift_variant&synonymous_variant	CMT-183,CMT-435,CMT-603,	INDEL
chr22	38081388	G	ACGCCGAGGCCGGGGCCGG	SLC16A8	disruptive_inframe_insertion	CMT-002,CMT-063,CMT-114,CMT-148,CMT-215,CMT-407,CMT-660,CMT-695,CMT-724,	INDEL
chr6	25773521	A	AC	SLC17A4	frameshift_variant	CMT-053,CMT-093,CMT-097,CMT-162,CMT-207,CMT-239,CMT-355,CMT-452,	INDEL
chr6	25773529	G	A	SLC17A4	stop_gained	CMT-149,CMT-678,	SNV
chr6	132774312	G	C	SLC18B1	missense_variant&splice_region_variant	CMT-003,CMT-107,CMT-148,CMT-642,	SNV
chr11	63304871	T	ATGGTGTCAAGCAGAGGCATTTCCCTGGTTTCAGGT	SLC22A10	frameshift_variant	CMT-100,CMT-283,CMT-301,CMT-436,CMT-442,CMT-459,CMT-603,CMT-630,	INDEL
chr3	38266102	AG	A	SLC22A13	frameshift_variant	CMT-142,CMT-203,	INDEL
chr3	38315569	C	CT	SLC22A14	frameshift_variant	CMT-183,CMT-283,CMT-436,CMT-442,CMT-586,CMT-630,	INDEL
chr16	89198654	G	T	SLC22A31	missense_variant&splice_region_variant	CMT-092,CMT-116,CMT-136,CMT-577,	SNV
chr11	62977255	G	T	SLC22A6	missense_variant	CMT-051,CMT-077,CMT-263,CMT-346,CMT-402,CMT-615,CMT-678,	SNV
chr11	63408183	TTTG	C	SLC22A9	missense_variant&disruptive_inframe_deletion	CMT-030,CMT-091,CMT-149,CMT-263,CMT-374,	INDEL
chr7	96193039	C	T	SLC25A13	missense_variant&splice_region_variant	CMT-051,CMT-308,CMT-685,	SNV
chr19	6444227	G	T	SLC25A23	stop_gained	CMT-147,CMT-776,	SNV
chr17	44320720	A	AC	SLC25A39	frameshift_variant	CMT-031,CMT-377,CMT-459,CMT-603,	INDEL
chr7	107767793	G	T	SLC26A3	stop_gained	CMT-003,CMT-142,CMT-407,CMT-436,	SNV
chr7	107689182	C	A	SLC26A4	stop_gained	CMT-577,CMT-644,	SNV
chr8	91295532	C	T	SLC26A7	splice_region_variant&synonymous_variant	CMT-231,CMT-301,CMT-615,	SNV
chr12	46229612	TCTA	T	SLC38A1	disruptive_inframe_deletion	CMT-153,CMT-353,	INDEL
chr17	81253212	CTCAGCCACGGCCACAACCGGATCCT	A	SLC38A10	frameshift_variant&missense_variant	CMT-215,CMT-252,	INDEL
chr19	10631950	A	G	SLC44A2	missense_variant&splice_region_variant	CMT-097,CMT-107,CMT-114,CMT-188,CMT-197,CMT-234,CMT-278,CMT-346,	SNV
chr6	31869546	G	A	SLC44A4	splice_region_variant&synonymous_variant	CMT-158,CMT-402,CMT-449,CMT-660,	SNV
chr2	27688700	C	T	SLC4A1AP	missense_variant&splice_region_variant	CMT-026,CMT-092,CMT-242,CMT-336,CMT-644,	SNV
chr15	65051595	C	T	SLC51B	stop_gained	CMT-354,CMT-365,CMT-686,	SNV
chr17	18959651	C	A	SLC5A10	stop_gained	CMT-070,CMT-317,	SNV
chr3	10933237	C	A	SLC6A11	stop_gained	CMT-003,CMT-070,CMT-317,	SNV
chr5	1232752	G	T	SLC6A18	splice_region_variant&synonymous_variant	CMT-142,CMT-183,CMT-603,	SNV
chr5	1243736	G	A	SLC6A18	stop_gained	CMT-187,CMT-239,	SNV
chr1	44001477	G	T	SLC6A9	stop_gained	CMT-077,CMT-109,CMT-128,CMT-149,CMT-250,CMT-353,CMT-538,	SNV
chr1	44002339	G	T	SLC6A9	stop_gained	CMT-051,CMT-077,CMT-147,CMT-183,CMT-283,CMT-369,CMT-471,CMT-586,CMT-603,CMT-737,	SNV
chr3	170467270	GGTCATCCAC	G	SLC7A14	conservative_inframe_deletion	CMT-187,CMT-215,CMT-250,CMT-271,CMT-307,CMT-652,	INDEL
chrX	70925887	TA	C	SLC7A3	frameshift_variant&missense_variant	CMT-311,CMT-586,CMT-660,	INDEL
chrX	70925909	G	GC	SLC7A3	frameshift_variant	CMT-033,CMT-051,CMT-072,CMT-102,CMT-105,CMT-109,CMT-290,CMT-690,CMT-774,	INDEL
chrX	70928015	C	CTTTTTTTT	SLC7A3	frameshift_variant	CMT-053,CMT-102,CMT-452,CMT-586,CMT-724,	INDEL
chrX	70929925	C	A	SLC7A3	stop_gained	CMT-063,CMT-156,CMT-184,CMT-233,CMT-318,CMT-344,CMT-365,CMT-400,CMT-523,CMT-686,	SNV
chr16	67256571	T	A	SLC9A5	stop_gained	CMT-158,CMT-449,	SNV
chr5	94654743	T	A	SLF1	stop_gained	CMT-054,CMT-159,CMT-210,CMT-215,CMT-252,CMT-257,CMT-360,CMT-456,CMT-652,	SNV
chr10	100947041	G	C	SLF2	splice_region_variant&synonymous_variant	CMT-003,CMT-031,CMT-105,CMT-150,CMT-187,CMT-245,CMT-452,	SNV
chr4	20253917	C	A	SLIT2	stop_gained	CMT-003,CMT-092,CMT-158,CMT-449,CMT-456,	SNV
chr4	20595733	C	A	SLIT2	stop_gained	CMT-026,CMT-105,CMT-158,CMT-336,CMT-436,CMT-449,CMT-459,CMT-471,CMT-737,	SNV
chr4	20617137	C	T	SLIT2	stop_gained	CMT-026,CMT-105,CMT-336,CMT-436,CMT-459,CMT-471,CMT-737,	SNV
chrX	143629161	TGGGT	T	SLITRK4	frameshift_variant	CMT-283,CMT-577,CMT-630,CMT-737,	INDEL
chrX	143629166	TTC	T	SLITRK4	frameshift_variant	CMT-283,CMT-577,CMT-630,CMT-737,	INDEL
chr16	3583314	C	A	SLX4	stop_gained	CMT-148,CMT-346,CMT-678,CMT-685,	SNV
chr16	3590904	C	A	SLX4	stop_gained	CMT-021,CMT-102,CMT-136,CMT-157,CMT-346,CMT-695,	SNV
chr3	47588288	T	AGCAGCAGCC	SMARCC1	missense_variant&conservative_inframe_insertion	CMT-072,CMT-149,CMT-150,CMT-271,	INDEL
chr9	70259203	T	AGCG	SMC5	stop_gained&conservative_inframe_insertion	CMT-077,CMT-471,CMT-632,	INDEL
chr1	183533830	G	A	SMG7	splice_region_variant&synonymous_variant	CMT-272,CMT-505,CMT-581,	SNV
chr4	25928361	AGCC	G	SMIM20	missense_variant&disruptive_inframe_deletion	CMT-215,CMT-271,CMT-374,	INDEL
chr20	2462676	C	GCCC	SNRPB	conservative_inframe_insertion	CMT-210,CMT-586,	INDEL
chr16	69260101	C	A	SNTB2	stop_gained	CMT-150,CMT-210,CMT-231,CMT-496,	SNV
chr11	65849574	C	T	SNX32	stop_gained	CMT-091,CMT-107,CMT-182,CMT-311,CMT-414,CMT-642,CMT-725,	SNV
chr7	2275152	G	T	SNX8	stop_gained	CMT-057,CMT-112,CMT-271,CMT-311,CMT-321,	SNV
chr12	53105206	A	T	SOAT2	stop_gained	CMT-013,CMT-093,CMT-148,CMT-197,CMT-381,CMT-603,	SNV
chr17	78358601	A	T	SOCS3	stop_gained	CMT-188,CMT-247,CMT-259,CMT-348,CMT-354,CMT-365,	SNV
chr4	24799597	G	CGGGCTG	SOD3	conservative_inframe_insertion	CMT-106,CMT-311,	INDEL
chr10	95397281	G	A	SORBS1	splice_region_variant&synonymous_variant	CMT-111,CMT-245,CMT-259,	SNV
chr10	95422033	ATTTCCA	G	SORBS1	conservative_inframe_deletion&synonymous_variant	CMT-319,CMT-458,	INDEL
chr2	109614649	GCGCACT	A	SOWAHC	missense_variant&disruptive_inframe_deletion	CMT-183,CMT-301,CMT-471,CMT-630,	INDEL
chr6	21595339	GCCTCCG	G	SOX4	conservative_inframe_deletion	CMT-105,CMT-459,CMT-471,CMT-577,CMT-630,CMT-644,CMT-756,	INDEL
chr2	230237108	G	T	SP140	stop_gained	CMT-057,CMT-201,	SNV
chr2	213375102	A	GATTCAGAATTTCCCACAGATATGCAACCTAATCCAAACCTGTATT	SPAG16	missense_variant&disruptive_inframe_insertion	CMT-102,CMT-283,CMT-355,CMT-685,	INDEL
chr1	217651163	T	A	SPATA17	stop_gained	CMT-201,CMT-360,	SNV
chr4	52072002	A	GCCTCAGAGCCGAGGA	SPATA18	conservative_inframe_insertion	CMT-017,CMT-184,CMT-247,	INDEL
chr9	66987845	G	CTTTTT	SPATA31A3	frameshift_variant&missense_variant	CMT-159,CMT-632,CMT-652,CMT-695,	INDEL
chr9	87887458	G	TTAGACC	SPATA31E1	missense_variant&disruptive_inframe_insertion	CMT-105,CMT-121,CMT-147,CMT-169,CMT-440,	INDEL
chr4	122936101	T	C	SPATA5	missense_variant&splice_region_variant	CMT-031,CMT-054,CMT-234,	SNV
chr6	44343163	C	CG	SPATS1	frameshift_variant	CMT-142,CMT-435,	INDEL
chr5	35800121	A	T	SPEF2	stop_gained	CMT-308,CMT-724,	SNV
chr17	76387298	C	A	SPHK1	stop_gained	CMT-003,CMT-031,CMT-070,CMT-187,CMT-206,CMT-231,CMT-239,CMT-439,CMT-615,	SNV
chr19	50428249	C	A	SPIB	stop_gained	CMT-157,CMT-169,	SNV
chr12	101482840	C	T	SPIC	stop_gained	CMT-150,CMT-263,CMT-307,	SNV
chr5	148112887	AAAG	A	SPINK5	conservative_inframe_deletion	CMT-051,CMT-111,CMT-259,CMT-344,CMT-354,CMT-400,CMT-686,	INDEL
chr9	128823894	C	A	SPOUT1	structural_interaction_variant	CMT-306,CMT-392,	SNV
chr11	66696489	C	A	SPTBN2	stop_gained	CMT-009,CMT-057,CMT-103,CMT-332,	SNV
chr11	66700741	C	A	SPTBN2	stop_gained	CMT-021,CMT-099,CMT-107,CMT-217,CMT-227,CMT-234,CMT-278,CMT-452,CMT-642,CMT-685,	SNV
chr19	40557025	G	T	SPTBN4	splice_region_variant&synonymous_variant	CMT-340,CMT-638,	SNV
chr5	80320399	G	T	SPZ1	stop_gained	CMT-091,CMT-092,CMT-105,CMT-207,CMT-262,CMT-276,CMT-405,	SNV
chr22	41866953	A	TGCC	SREBF2	missense_variant&conservative_inframe_insertion	CMT-097,CMT-307,CMT-317,CMT-365,CMT-638,CMT-652,	INDEL
chr4	56491512	A	TTAC	SRP72	conservative_inframe_insertion&synonymous_variant	CMT-308,CMT-642,	INDEL
chr2	38745186	G	A	SRSF7	missense_variant&splice_region_variant	CMT-442,CMT-505,	SNV
chr19	18433213	G	T	SSBP4	missense_variant&splice_region_variant	CMT-353,CMT-369,	SNV
chr12	108807797	G	T	SSH1	stop_gained	CMT-017,CMT-072,CMT-227,CMT-407,	SNV
chr7	149790456	G	T	SSPO	stop_gained	CMT-070,CMT-072,	SNV
chr7	149812117	C	T	SSPO	stop_gained&splice_region_variant	CMT-246,CMT-730,CMT-776,	SNV
chr16	1079057	C	A	SSTR5	stop_gained	CMT-013,CMT-017,CMT-074,CMT-106,CMT-157,CMT-241,CMT-306,CMT-348,CMT-435,CMT-495,	SNV
chr11	8717889	TCTC	T	ST5	disruptive_inframe_deletion&splice_region_variant	CMT-054,CMT-106,CMT-121,CMT-178,CMT-340,CMT-538,CMT-642,CMT-690,	INDEL
chr3	52503822	T	AGAG	STAB1	conservative_inframe_insertion&synonymous_variant	CMT-008,CMT-106,CMT-124,	INDEL
chr3	52512909	G	T	STAB1	stop_gained	CMT-008,CMT-106,CMT-124,CMT-203,CMT-210,CMT-360,	SNV
chr2	73847402	G	T	STAMBP	stop_gained	CMT-008,CMT-033,CMT-136,CMT-153,CMT-496,CMT-538,CMT-634,	SNV
chr2	73859351	C	GT	STAMBP	frameshift_variant&missense_variant	CMT-283,CMT-436,	INDEL
chr15	81319340	G	TGCTGTCCACGTAGAACACCTGTTATGTCCTCTGAAGCCA	STARD5	missense_variant&disruptive_inframe_insertion&splice_region_variant	CMT-002,CMT-030,CMT-157,CMT-355,	INDEL
chr15	81322408	G	TATGCTGTGCGTGAGCAGAACCGCCACCCCCTCG	STARD5	conservative_inframe_insertion&splice_region_variant	CMT-173,CMT-319,CMT-365,	INDEL
chr18	54324726	G	T	STARD6	stop_gained	CMT-128,CMT-203,CMT-311,CMT-317,	SNV
chr2	167964667	TAAATG	T	STK39	frameshift_variant	CMT-107,CMT-276,	INDEL
chr2	167964724	C	T	STK39	missense_variant&splice_region_variant	CMT-100,CMT-283,CMT-436,CMT-603,	SNV
chr11	62825115	G	T	STX5	missense_variant&splice_region_variant	CMT-158,CMT-159,CMT-193,CMT-250,CMT-449,CMT-577,	SNV
chr11	62831121	C	GC	STX5	frameshift_variant	CMT-246,CMT-252,CMT-257,	INDEL
chr6	132503494	G	A	STX7	stop_gained	CMT-148,CMT-642,	SNV
chr6	147204594	C	CGCA	STXBP5	disruptive_inframe_insertion	CMT-051,CMT-074,CMT-102,CMT-321,	INDEL
chr2	37187397	TG	T	SULT6B1	frameshift_variant	CMT-232,CMT-241,CMT-247,	INDEL
chr10	69208737	TG	T	SUPV3L1	frameshift_variant	CMT-114,CMT-162,CMT-207,CMT-234,CMT-262,CMT-332,CMT-405,CMT-642,CMT-667,	INDEL
chr10	29550666	G	TGGGCCTCGG	SVIL	conservative_inframe_insertion	CMT-246,CMT-257,CMT-271,	INDEL
chr11	22827293	GA	G	SVIP	frameshift_variant	CMT-072,CMT-077,	INDEL
chr7	138594621	G	T	SVOPL	missense_variant&splice_region_variant	CMT-217,CMT-725,	SNV
chr8	109575547	TGGT	T	SYBU	conservative_inframe_deletion	CMT-013,CMT-147,CMT-678,	INDEL
chr20	59893146	TA	G	SYCP2	frameshift_variant&missense_variant	CMT-048,CMT-051,CMT-239,CMT-301,	INDEL
chr6	10910824	G	C	SYCP2L	missense_variant&splice_region_variant	CMT-148,CMT-210,CMT-246,CMT-252,CMT-278,CMT-456,CMT-606,	SNV
chr6	152221046	T	C	SYNE1	splice_region_variant&synonymous_variant	CMT-072,CMT-725,	SNV
chr6	152262034	C	T	SYNE1	missense_variant&splice_region_variant	CMT-142,CMT-169,CMT-173,	SNV
chr6	152331637	G	A	SYNE1	stop_gained	CMT-013,CMT-215,CMT-246,CMT-250,CMT-496,	SNV
chr6	152455426	A	G	SYNE1	splice_region_variant&synonymous_variant	CMT-048,CMT-092,CMT-193,CMT-245,CMT-577,CMT-644,CMT-711,CMT-725,	SNV
chr21	32646501	G	A	SYNJ1	stop_gained	CMT-301,CMT-402,CMT-449,	SNV
chr15	99130527	G	T	SYNM	stop_gained	CMT-103,CMT-114,CMT-128,CMT-776,	SNV
chr5	150649611	G	T	SYNPO	stop_gained	CMT-178,CMT-263,	SNV
chr16	19183725	G	T	SYT17	stop_gained	CMT-290,CMT-581,CMT-776,	SNV
chr11	7303218	CAGG	C	SYT9	conservative_inframe_deletion	CMT-097,CMT-149,CMT-187,CMT-711,	INDEL
chr6	158757275	CGCTGGCCCGGAGAG	C	SYTL3	frameshift_variant	CMT-033,CMT-116,CMT-638,CMT-711,	INDEL
chr1	43425115	T	A	SZT2	missense_variant&splice_region_variant	CMT-003,CMT-093,CMT-317,CMT-452,	SNV
chr1	43442070	G	T	SZT2	stop_gained	CMT-118,CMT-193,CMT-644,	SNV
chr17	49844121	C	CCTGGAG	TAC4	conservative_inframe_insertion	CMT-263,CMT-402,	INDEL
chr17	35844944	T	AGCCGCCACCTCGGTCTCCACCGTAGCCCCC	TAF15	missense_variant&disruptive_inframe_insertion	CMT-354,CMT-523,	INDEL
chr6	33313695	G	A	TAPBP	splice_region_variant&synonymous_variant	CMT-118,CMT-336,	SNV
chr1	150487514	A	G	TARS2	missense_variant&splice_region_variant	CMT-111,CMT-233,CMT-523,CMT-678,	SNV
chr10	70771376	T	A	TBATA	stop_lost	CMT-003,CMT-407,	SNV
chr4	38021669	T	A	TBC1D1	stop_gained	CMT-017,CMT-084,CMT-105,CMT-106,CMT-638,CMT-690,	SNV
chr4	38115751	G	T	TBC1D1	stop_gained	CMT-239,CMT-276,CMT-756,	SNV
chr10	94403388	GGTGCGGAGCCGC	G	TBC1D12	disruptive_inframe_deletion	CMT-159,CMT-711,	INDEL
chr11	67632949	C	A	TBX10	missense_variant&splice_region_variant	CMT-257,CMT-685,	SNV
chr11	67634357	A	T	TBX10	stop_gained	CMT-051,CMT-149,	SNV
chr5	146459021	G	GGCACAA	TCERG1	disruptive_inframe_insertion	CMT-210,CMT-257,	INDEL
chr10	131163208	C	T	TCERG1L	splice_region_variant&synonymous_variant	CMT-021,CMT-033,CMT-102,CMT-121,CMT-182,CMT-340,CMT-480,CMT-634,CMT-638,	SNV
chr2	27149280	CTGGAGCAACCAGAGA	C	TCF23	disruptive_inframe_deletion	CMT-003,CMT-178,CMT-245,CMT-306,CMT-311,CMT-317,CMT-471,CMT-774,	INDEL
chr16	89873777	AAGG	C	TCF25	missense_variant&disruptive_inframe_deletion	CMT-292,CMT-417,	INDEL
chr22	30612874	T	A	TCN2	missense_variant&splice_region_variant	CMT-246,CMT-642,CMT-660,CMT-685,	SNV
chr5	150389889	A	T	TCOF1	missense_variant&splice_region_variant	CMT-092,CMT-118,CMT-193,CMT-644,	SNV
chr5	150398389	AAAG	C	TCOF1	missense_variant&disruptive_inframe_deletion	CMT-246,CMT-307,CMT-456,CMT-652,	INDEL
chr3	196316114	A	ATTTTTTTTTTTTTAATTTTTTTTTTAAGTTTTTATTT	TCTEX1D2	frameshift_variant	CMT-236,CMT-290,CMT-615,CMT-632,CMT-652,CMT-686,	INDEL
chr19	14563802	G	T	TECR	missense_variant&splice_region_variant	CMT-003,CMT-159,CMT-173,CMT-242,CMT-250,	SNV
chr11	121153032	C	A	TECTA	stop_gained	CMT-092,CMT-402,	SNV
chr5	168195257	C	A	TENM2	stop_gained	CMT-142,CMT-157,CMT-201,CMT-785,	SNV
chr11	78672278	C	A	TENM4	stop_gained	CMT-153,CMT-159,CMT-307,	SNV
chr14	20369392	GCTGGCA	A	TEP1	conservative_inframe_deletion	CMT-149,CMT-169,CMT-236,	INDEL
chr17	81229238	G	GC	TEPSIN	frameshift_variant	CMT-159,CMT-203,CMT-340,	INDEL
chr16	75656321	GAAA	T	TERF2IP	stop_gained&conservative_inframe_deletion	CMT-346,CMT-377,	INDEL
chr11	68750309	GCGGCTGCGGG	C	TESMIN	frameshift_variant&missense_variant	CMT-054,CMT-074,CMT-652,	INDEL
chr9	100310378	G	GTC	TEX10	frameshift_variant&splice_region_variant	CMT-241,CMT-344,	INDEL
chr12	51106587	A	C	TFCP2	stop_gained	CMT-008,CMT-106,CMT-153,CMT-290,CMT-634,	SNV
chr3	196077121	A	T	TFRC	splice_region_variant	CMT-017,CMT-232,CMT-292,CMT-318,CMT-365,CMT-613,	SNV
chr8	132923373	C	T	TG	stop_gained	CMT-077,CMT-097,CMT-102,CMT-149,CMT-392,CMT-449,CMT-581,	SNV
chr8	132971810	C	T	TG	stop_gained	CMT-031,CMT-157,CMT-346,CMT-581,CMT-630,CMT-695,CMT-737,	SNV
chr20	38139590	G	T	TGM2	stop_gained	CMT-124,CMT-233,CMT-245,CMT-292,CMT-318,CMT-344,CMT-348,CMT-659,	SNV
chr20	2400394	C	A	TGM6	stop_gained	CMT-187,CMT-206,CMT-317,CMT-355,	SNV
chr2	85327658	CTT	C	TGOLN2	frameshift_variant	CMT-059,CMT-084,CMT-102,CMT-153,CMT-283,CMT-369,CMT-392,CMT-435,CMT-730,	INDEL
chr8	55824581	G	T	TGS1	missense_variant&splice_region_variant	CMT-480,CMT-581,	SNV
chr8	55824583	G	T	TGS1	missense_variant&splice_region_variant	CMT-480,CMT-581,	SNV
chr2	43551924	TG	T	THADA	frameshift_variant&splice_region_variant	CMT-063,CMT-156,CMT-344,	INDEL
chr4	56530831	CCGA	C	THEGL	disruptive_inframe_deletion	CMT-009,CMT-021,CMT-084,CMT-159,CMT-197,CMT-392,CMT-452,CMT-642,	INDEL
chr1	151889372	G	A	THEM4	splice_region_variant&synonymous_variant	CMT-182,CMT-203,CMT-250,CMT-332,CMT-586,CMT-737,	SNV
chr13	52378267	G	CGGGCCT	THSD1	missense_variant&conservative_inframe_insertion	CMT-031,CMT-102,CMT-157,CMT-215,CMT-634,CMT-678,	INDEL
chr11	65356763	A	CGGG	TIGD3	missense_variant&disruptive_inframe_insertion	CMT-290,CMT-306,	INDEL
chr16	3299080	A	TA	TIGD7	frameshift_variant	CMT-021,CMT-051,CMT-059,CMT-306,CMT-405,CMT-667,	INDEL
chr9	69221333	G	GCGGTCGTAGCCA	TJP2	stop_gained&conservative_inframe_insertion	CMT-183,CMT-278,CMT-283,CMT-442,CMT-471,CMT-695,	INDEL
chr19	3750588	T	G	TJP3	stop_gained	CMT-121,CMT-346,CMT-776,	SNV
chr3	53234983	C	GCTGGCACGCC	TKT	frameshift_variant&splice_region_variant	CMT-097,CMT-435,	INDEL
chr20	36877962	G	ACAGCCC	TLDC2	missense_variant&conservative_inframe_insertion	CMT-031,CMT-234,CMT-236,CMT-632,CMT-644,	INDEL
chr20	36889251	TGGCCG	T	TLDC2	frameshift_variant&splice_region_variant	CMT-215,CMT-271,	INDEL
chr15	62761683	C	G	TLN2	splice_region_variant&synonymous_variant	CMT-292,CMT-659,CMT-730,CMT-774,	SNV
chr4	186076613	CAGA	T	TLR3	splice_region_variant	CMT-051,CMT-377,CMT-435,	INDEL
chr1	223110710	A	T	TLR5	stop_gained	CMT-239,CMT-263,CMT-377,CMT-405,CMT-719,	SNV
chr4	38827571	C	A	TLR6	stop_gained	CMT-031,CMT-107,	SNV
chr1	61723713	C	GTTCCTTGTTTTCCAGCACCCAACGTAACTT	TM2D1	missense_variant&conservative_inframe_insertion&splice_region_variant	CMT-259,CMT-318,CMT-613,	INDEL
chr12	26979855	G	T	TM7SF3	stop_gained	CMT-129,CMT-156,CMT-245,CMT-348,CMT-365,	SNV
chr5	115625707	G	GGCAGCAGCA	TMED7-TICAM2	conservative_inframe_insertion	CMT-077,CMT-201,CMT-381,CMT-756,	INDEL
chr5	177593746	A	T	TMED9	stop_gained	CMT-072,CMT-148,CMT-346,CMT-407,	SNV
chr7	98848695	C	A	TMEM130	missense_variant&splice_region_variant	CMT-252,CMT-271,	SNV
chr12	128706206	G	T	TMEM132C	stop_gained	CMT-060,CMT-147,	SNV
chr19	19120841	A	T	TMEM161A	stop_gained	CMT-505,CMT-632,	SNV
chr9	71745327	A	T	TMEM2	stop_gained	CMT-100,CMT-271,CMT-306,CMT-407,CMT-435,CMT-581,CMT-586,CMT-615,CMT-630,CMT-719,	SNV
chr1	212380036	T	TTCAGGG	TMEM206	conservative_inframe_insertion&splice_region_variant	CMT-124,CMT-148,CMT-374,	INDEL
chr11	61393232	T	ACCTCCAGAATCTCACCTCGCGACGCCATCTTCTGT	TMEM216	frameshift_variant&splice_region_variant	CMT-107,CMT-606,	INDEL
chr11	123884076	A	G	TMEM225	splice_region_variant&synonymous_variant	CMT-048,CMT-112,CMT-157,CMT-306,CMT-392,CMT-407,CMT-414,CMT-452,	SNV
chr7	124032478	GCT	A	TMEM229A	frameshift_variant&missense_variant	CMT-057,CMT-245,	INDEL
chr17	78239100	T	A	TMEM235	stop_gained	CMT-003,CMT-157,	SNV
chr2	201626137	TT	T	TMEM237	frameshift_variant	CMT-070,CMT-203,CMT-407,CMT-414,CMT-651,CMT-678,	INDEL
chr2	201639049	T	TAAAAC	TMEM237	frameshift_variant&splice_region_variant	CMT-319,CMT-458,	INDEL
chr15	76203961	CCGCGA	T	TMEM266	frameshift_variant&synonymous_variant	CMT-009,CMT-142,	INDEL
chr15	76203967	G	CCT	TMEM266	frameshift_variant&missense_variant	CMT-009,CMT-142,	INDEL
chr9	105721652	G	GCAGGTGGTAGCATCATCAC	TMEM38B	frameshift_variant	CMT-142,CMT-162,CMT-247,CMT-317,CMT-686,	INDEL
chr9	105721654	A	AATTTTGAACAGTTG	TMEM38B	frameshift_variant	CMT-074,CMT-142,CMT-162,CMT-247,CMT-290,CMT-317,CMT-442,CMT-523,CMT-686,	INDEL
chr3	100555352	T	A	TMEM45A	stop_gained	CMT-009,CMT-452,CMT-651,	SNV
chr8	132713996	G	A	TMEM71	missense_variant&splice_region_variant	CMT-257,CMT-307,CMT-652,	SNV
chr1	15742633	A	TCGAGGAGGC	TMEM82	missense_variant&conservative_inframe_insertion	CMT-008,CMT-031,CMT-150,CMT-159,CMT-193,CMT-242,CMT-257,CMT-695,CMT-711,	INDEL
chr4	67825874	C	T	TMPRSS11D	missense_variant&splice_region_variant	CMT-072,CMT-321,CMT-435,CMT-449,CMT-496,	SNV
chr21	18353862	A	T	TMPRSS15	splice_region_variant&synonymous_variant	CMT-102,CMT-360,CMT-776,	SNV
chr21	42383175	TGTA	T	TMPRSS3	conservative_inframe_deletion	CMT-063,CMT-129,CMT-354,CMT-400,CMT-495,	INDEL
chr19	2418060	T	A	TMPRSS9	stop_gained	CMT-353,CMT-435,	SNV
chr14	103126537	C	TGAA	TNFAIP2	missense_variant&conservative_inframe_insertion	CMT-003,CMT-111,CMT-317,CMT-348,CMT-354,	INDEL
chr1	12188855	T	A	TNFRSF1B	stop_gained	CMT-318,CMT-344,CMT-417,CMT-523,	SNV
chr1	12192930	C	CGTT	TNFRSF1B	disruptive_inframe_insertion	CMT-031,CMT-381,CMT-678,	INDEL
chr6	47253519	T	C	TNFRSF21	missense_variant&splice_region_variant	CMT-615,CMT-678,	SNV
chr4	2756239	AGC	G	TNIP2	frameshift_variant&synonymous_variant	CMT-374,CMT-496,	INDEL
chr11	57300541	C	A	TNKS1BP1	stop_lost	CMT-002,CMT-003,CMT-021,CMT-317,	SNV
chr11	57308705	C	A	TNKS1BP1	stop_gained	CMT-002,CMT-003,CMT-021,CMT-201,CMT-239,CMT-276,CMT-317,CMT-369,CMT-505,CMT-774,	SNV
chr7	128967391	G	T	TNPO3	missense_variant&splice_region_variant	CMT-060,CMT-070,CMT-121,CMT-203,CMT-206,CMT-231,CMT-348,CMT-402,CMT-458,CMT-615,	SNV
chr1	175323462	G	T	TNR	stop_gained	CMT-169,CMT-346,CMT-407,	SNV
chr7	5316058	C	A	TNRC18	stop_gained	CMT-054,CMT-149,CMT-257,CMT-346,CMT-392,CMT-402,CMT-456,CMT-685,CMT-695,	SNV
chr16	24790370	TGGTGCAGCAAACTCC	G	TNRC6A	conservative_inframe_deletion&synonymous_variant	CMT-118,CMT-193,CMT-577,	INDEL
chr7	47400906	G	T	TNS3	stop_gained	CMT-239,CMT-652,CMT-690,	SNV
chr6	32048364	G	T	TNXB	splice_region_variant&synonymous_variant	CMT-072,CMT-439,CMT-632,	SNV
chr17	40390058	GGC	C	TOP2A	frameshift_variant	CMT-505,CMT-686,	INDEL
chr17	40390062	G	CTG	TOP2A	frameshift_variant	CMT-505,CMT-686,	INDEL
chr3	25615503	A	C	TOP2B	stop_gained	CMT-072,CMT-099,CMT-153,CMT-210,CMT-227,CMT-308,	SNV
chr22	21970395	AG	A	TOP3B	frameshift_variant	CMT-402,CMT-449,	INDEL
chr1	179851097	GCCC	G	TOR1AIP2	conservative_inframe_deletion	CMT-149,CMT-242,	INDEL
chr11	69062884	C	A	TPCN2	missense_variant&splice_region_variant	CMT-026,CMT-118,CMT-193,CMT-242,CMT-336,CMT-407,CMT-577,CMT-711,	SNV
chr11	69087129	G	A	TPCN2	stop_gained	CMT-084,CMT-632,	SNV
chr2	1484811	G	A	TPO	stop_gained	CMT-031,CMT-051,CMT-142,CMT-169,CMT-183,CMT-236,CMT-263,CMT-346,	SNV
chr5	678026	TTGG	C	TPPP	missense_variant&disruptive_inframe_deletion	CMT-031,CMT-097,CMT-102,CMT-148,CMT-377,CMT-603,	INDEL
chr1	3625887	C	T	TPRG1L	splice_region_variant&synonymous_variant	CMT-436,CMT-471,	SNV
chr7	23521762	GACT	G	TRA2A	conservative_inframe_deletion	CMT-100,CMT-471,	INDEL
chr22	50194342	G	T	TRABD	missense_variant&splice_region_variant	CMT-440,CMT-459,	SNV
chr16	3686049	C	A	TRAP1	stop_gained	CMT-021,CMT-136,CMT-695,	SNV
chr4	183712602	A	C	TRAPPC11	missense_variant&splice_region_variant	CMT-003,CMT-147,	SNV
chr14	39151832	G	GCTAAATACTTAGATGCATGTT	TRAPPC6B	conservative_inframe_insertion	CMT-003,CMT-084,CMT-129,CMT-201,CMT-241,CMT-262,CMT-340,CMT-365,CMT-724,	INDEL
chr8	109088088	C	G	TRHR	stop_gained	CMT-147,CMT-150,CMT-158,CMT-290,CMT-301,CMT-435,CMT-505,	SNV
chr20	388239	G	T	TRIB3	stop_gained	CMT-107,CMT-227,	SNV
chr7	28955664	C	TGCCGCC	TRIL	conservative_inframe_insertion	CMT-008,CMT-033,CMT-106,CMT-124,CMT-153,CMT-449,CMT-638,	INDEL
chr7	138581729	C	A	TRIM24	stop_gained	CMT-217,CMT-725,	SNV
chr11	35663497	GCGAGGAAGAAAT	A	TRIM44	missense_variant&disruptive_inframe_deletion	CMT-150,CMT-231,CMT-257,	INDEL
chr5	181204874	C	GGGGCAGGGCAGC	TRIM7	conservative_inframe_insertion	CMT-031,CMT-060,CMT-077,CMT-203,CMT-232,CMT-259,CMT-400,CMT-417,CMT-659,	INDEL
chr4	188105191	C	A	TRIML2	stop_gained	CMT-051,CMT-121,CMT-147,CMT-149,	SNV
chr4	121882427	C	A	TRPC3	missense_variant&splice_region_variant	CMT-439,CMT-581,	SNV
chr21	44399373	A	T	TRPM2	stop_gained	CMT-003,CMT-059,	SNV
chr9	70862920	GGAA	T	TRPM3	disruptive_inframe_deletion&synonymous_variant	CMT-017,CMT-321,CMT-439,	INDEL
chr9	74808115	G	T	TRPM6	stop_gained	CMT-128,CMT-142,CMT-169,	SNV
chr9	74816757	G	T	TRPM6	stop_gained	CMT-092,CMT-105,CMT-242,	SNV
chr7	142873595	G	T	TRPV6	stop_gained	CMT-013,CMT-106,CMT-112,CMT-124,CMT-283,CMT-496,CMT-695,CMT-724,	SNV
chr17	75523733	C	T	TSEN54	stop_gained	CMT-197,CMT-319,CMT-407,CMT-632,	SNV
chr6	41043666	GTTC	A	TSPO2	missense_variant&disruptive_inframe_deletion	CMT-017,CMT-031,CMT-615,CMT-642,CMT-678,	INDEL
chr6	116253567	T	TCGCCCCCGG	TSPYL4	conservative_inframe_insertion	CMT-054,CMT-252,	INDEL
chr6	116253575	G	GGCGCCCCCT	TSPYL4	conservative_inframe_insertion	CMT-129,CMT-232,	INDEL
chr17	2336426	A	ATGTCCCCGCTC	TSR1	frameshift_variant&start_lost	CMT-203,CMT-652,CMT-686,	INDEL
chr22	19131596	C	AG	TSSK2	frameshift_variant&missense_variant	CMT-263,CMT-346,CMT-630,CMT-642,CMT-690,	INDEL
chr22	19131598	GT	A	TSSK2	frameshift_variant&missense_variant	CMT-148,CMT-263,CMT-346,CMT-355,CMT-630,CMT-642,CMT-690,	INDEL
chr22	37018481	A	T	TST	stop_gained	CMT-100,CMT-442,CMT-459,	SNV
chr8	143613602	C	A	TSTA3	structural_interaction_variant	CMT-009,CMT-054,CMT-173,CMT-215,CMT-236,CMT-360,CMT-456,	SNV
chr6	43263312	C	T	TTBK1	stop_gained	CMT-033,CMT-307,	SNV
chr11	113363837	G	T	TTC12	stop_gained	CMT-215,CMT-271,CMT-435,CMT-606,	SNV
chr2	165874756	C	T	TTC21B	stop_retained_variant	CMT-031,CMT-407,	SNV
chr1	54781601	G	AACGC	TTC22	frameshift_variant&missense_variant	CMT-188,CMT-719,	INDEL
chr1	54781604	T	ACG	TTC22	frameshift_variant&missense_variant	CMT-188,CMT-719,	INDEL
chr5	34880240	G	T	TTC23L	stop_gained	CMT-091,CMT-272,CMT-667,CMT-774,	SNV
chr4	146939900	G	C	TTC29	missense_variant&splice_region_variant	CMT-008,CMT-051,CMT-093,CMT-142,CMT-169,CMT-615,	SNV
chr5	95529080	G	T	TTC37	stop_gained	CMT-003,CMT-072,CMT-147,CMT-157,CMT-290,	SNV
chr9	15307085	T	GGT	TTC39B	frameshift_variant&splice_region_variant	CMT-097,CMT-414,	INDEL
chr9	15307086	C	ACCTC	TTC39B	frameshift_variant&splice_region_variant	CMT-097,CMT-414,	INDEL
chr1	54741413	A	TACCTGGGGTGCTGGAGC	TTC4	frameshift_variant&stop_gained&missense_variant&splice_region_variant	CMT-033,CMT-153,	INDEL
chr9	132376115	C	A	TTF1	stop_gained	CMT-021,CMT-097,CMT-102,CMT-190,CMT-234,CMT-452,CMT-730,CMT-756,	SNV
chr6	167340106	A	C	TTLL2	missense_variant&splice_region_variant	CMT-031,CMT-149,CMT-242,CMT-407,	SNV
chr2	178530861	G	A	TTN	stop_gained	CMT-183,CMT-183,	SNV
chr2	178802283	AGTGGAA	A	TTN	conservative_inframe_deletion	CMT-063,CMT-074,CMT-156,CMT-232,CMT-311,CMT-400,CMT-613,	INDEL
chr11	8039646	A	G	TUB	missense_variant&splice_region_variant	CMT-317,CMT-435,CMT-586,	SNV
chr8	15673747	T	A	TUSC3	missense_variant&splice_region_variant	CMT-031,CMT-147,CMT-157,CMT-776,	SNV
chr17	1280349	CT	A	TUSC5	frameshift_variant&synonymous_variant	CMT-051,CMT-054,CMT-157,CMT-245,CMT-262,CMT-306,CMT-360,CMT-456,CMT-652,	INDEL
chr17	1280352	G	CCT	TUSC5	frameshift_variant&missense_variant	CMT-051,CMT-054,CMT-157,CMT-245,CMT-262,CMT-306,CMT-360,CMT-456,CMT-652,	INDEL
chr11	62575756	C	A	TUT1	stop_gained	CMT-100,CMT-142,CMT-183,CMT-283,CMT-435,CMT-436,CMT-459,CMT-471,CMT-581,CMT-586,	SNV
chr2	238848596	CAA	C	TWIST2	frameshift_variant	CMT-003,CMT-030,CMT-239,CMT-262,CMT-308,CMT-686,	INDEL
chr2	238848599	T	TCC	TWIST2	frameshift_variant	CMT-003,CMT-030,CMT-239,CMT-308,CMT-686,	INDEL
chr18	9887311	C	T	TXNDC2	stop_gained	CMT-183,CMT-187,CMT-505,	SNV
chrX	47214634	A	AGCTGATGACAGAGATTGTAAGCCATGTGTGGAAGCGAAAACTGGGTC	UBA1	frameshift_variant&splice_region_variant	CMT-008,CMT-109,CMT-232,CMT-263,CMT-523,CMT-644,	INDEL
chr3	132671881	G	A	UBA5	splice_region_variant&synonymous_variant	CMT-074,CMT-074,CMT-111,CMT-111,CMT-129,CMT-129,CMT-247,CMT-247,	SNV
chr9	33922802	GGCCCAGTGGA	G	UBAP2	frameshift_variant	CMT-102,CMT-217,CMT-581,	INDEL
chr9	33927078	T	C	UBAP2	missense_variant&splice_region_variant	CMT-149,CMT-586,	SNV
chr9	33986835	T	TA	UBAP2	frameshift_variant&splice_region_variant	CMT-121,CMT-150,CMT-203,CMT-217,CMT-231,CMT-436,CMT-581,CMT-615,	INDEL
chr7	139297809	C	GT	UBN2	frameshift_variant&missense_variant	CMT-150,CMT-183,CMT-586,CMT-603,	INDEL
chr11	5515163	C	A	UBQLNL	stop_gained	CMT-003,CMT-092,CMT-142,CMT-603,	SNV
chr1	19076760	G	T	UBR4	stop_gained	CMT-169,CMT-407,	SNV
chr1	19104604	A	T	UBR4	stop_gained	CMT-105,CMT-157,CMT-678,	SNV
chr1	20191246	G	T	UBXN10	stop_gained	CMT-147,CMT-150,CMT-173,CMT-210,CMT-245,CMT-250,CMT-271,CMT-290,CMT-301,CMT-785,	SNV
chr4	41257609	G	CTTTGTTCAGCAT	UCHL1	missense_variant&disruptive_inframe_insertion&splice_region_variant	CMT-112,CMT-162,CMT-201,CMT-217,CMT-311,CMT-414,CMT-719,	INDEL
chr21	42119141	C	T	UMODL1	stop_gained	CMT-070,CMT-099,CMT-182,CMT-197,CMT-203,CMT-405,CMT-458,	SNV
chr19	17645843	A	C	UNC13A	missense_variant&splice_region_variant	CMT-271,CMT-606,	SNV
chr8	35726214	G	T	UNC5D	stop_gained	CMT-183,CMT-321,CMT-471,CMT-577,	SNV
chr7	1236194	T	AGGTGCG	UNCX	conservative_inframe_insertion&synonymous_variant	CMT-009,CMT-102,CMT-121,CMT-217,CMT-290,CMT-321,CMT-381,CMT-685,	INDEL
chr16	21973946	T	A	UQCRC2	stop_gained	CMT-111,CMT-129,CMT-292,CMT-442,CMT-686,	SNV
chr5	132867035	C	T	UQCRQ	stop_gained&splice_region_variant	CMT-009,CMT-054,CMT-182,CMT-252,CMT-307,CMT-652,CMT-685,CMT-695,	SNV
chr13	27978127	G	CG	URAD	frameshift_variant	CMT-236,CMT-632,	INDEL
chr3	126498141	G	A	UROC1	missense_variant	CMT-678,CMT-678,	SNV
chr1	45013137	G	T	UROD	structural_interaction_variant	CMT-021,CMT-030,CMT-159,CMT-201,CMT-308,CMT-374,CMT-442,CMT-603,CMT-651,CMT-667,	SNV
chr16	58002644	A	C	USB1	splice_region_variant&synonymous_variant	CMT-369,CMT-407,	SNV
chr1	216207384	CAGA	C	USH2A	conservative_inframe_deletion	CMT-031,CMT-142,CMT-149,CMT-169,CMT-203,CMT-603,	INDEL
chr11	119358821	G	A	USP2	stop_gained	CMT-169,CMT-439,	SNV
chr9	129863299	G	T	USP20	missense_variant&splice_region_variant	CMT-030,CMT-097,CMT-102,CMT-336,CMT-690,	SNV
chr9	129868230	C	T	USP20	stop_gained	CMT-017,CMT-060,CMT-129,CMT-184,CMT-232,CMT-306,CMT-495,	SNV
chr11	113801621	CAG	C	USP28	frameshift_variant	CMT-070,CMT-613,	INDEL
chr11	113830879	CT	A	USP28	frameshift_variant&missense_variant	CMT-414,CMT-776,	INDEL
chr17	60226056	G	T	USP32	stop_gained	CMT-435,CMT-634,	SNV
chr11	78209521	G	T	USP35	stop_gained	CMT-013,CMT-188,CMT-301,CMT-374,CMT-785,	SNV
chr11	78209566	G	T	USP35	stop_gained	CMT-013,CMT-188,CMT-301,CMT-374,CMT-785,	SNV
chr3	49278449	A	C	USP4	splice_region_variant&synonymous_variant	CMT-017,CMT-063,CMT-232,CMT-317,CMT-495,CMT-523,CMT-638,CMT-686,	SNV
chr2	233525561	A	G	USP40	missense_variant&splice_region_variant	CMT-290,CMT-321,	SNV
chr10	73529783	G	A	USP54	stop_gained	CMT-054,CMT-660,CMT-774,	SNV
chr17	31886025	C	A	UTP6	stop_gained	CMT-026,CMT-105,CMT-118,CMT-193,CMT-301,CMT-336,CMT-644,	SNV
chrX	155943768	G	A	VAMP7	splice_region_variant	CMT-093,CMT-233,CMT-262,CMT-523,CMT-785,	SNV
chr6	31778967	C	T	VARS	splice_region_variant&synonymous_variant	CMT-072,CMT-369,CMT-439,CMT-632,	SNV
chr19	45524099	T	A	VASP	missense_variant&splice_region_variant	CMT-031,CMT-128,CMT-147,CMT-157,CMT-203,CMT-210,CMT-215,CMT-336,CMT-449,	SNV
chr5	133992306	C	T	VDAC1	splice_region_variant&synonymous_variant	CMT-009,CMT-054,CMT-182,CMT-252,CMT-685,CMT-695,	SNV
chr12	47857146	T	ACTACCCGGCCCCTCTAGGTGAGCCCCTTGCGGCCCCCACCCCGCCAGTGGTCCCTACCCGGCTTCTCTGGGTGAGCCCCCCGCAGCCCCCGCCCAGCCAGGGTCC	VDR	stop_gained&missense_variant&conservative_inframe_insertion	CMT-057,CMT-091,CMT-644,	INDEL
chr10	133239978	T	TGCAGGACTCTTG	VENTX	conservative_inframe_insertion	CMT-053,CMT-355,CMT-690,	INDEL
chr10	17234693	T	ACCATTCCGCGCCCTC	VIM	missense_variant&disruptive_inframe_insertion&splice_region_variant	CMT-290,CMT-332,CMT-774,	INDEL
chr10	17234694	T	ACCTCGGG	VIM	frameshift_variant&missense_variant&splice_region_variant	CMT-002,CMT-169,CMT-245,CMT-290,CMT-332,CMT-392,CMT-505,CMT-603,CMT-711,CMT-774,	INDEL
chr9	77205988	T	A	VPS13A	stop_gained	CMT-449,CMT-711,	SNV
chr1	12333315	G	T	VPS13D	stop_gained	CMT-092,CMT-100,CMT-340,CMT-346,CMT-471,CMT-586,CMT-603,CMT-737,	SNV
chr1	12356501	T	A	VPS13D	stop_gained	CMT-033,CMT-054,CMT-106,CMT-116,CMT-158,CMT-246,	SNV
chr13	52417993	T	AGGCTCCGAGTTTTTGACAGTGGTGTCAT	VPS36	frameshift_variant&splice_region_variant	CMT-057,CMT-505,	INDEL
chr13	52436290	C	GTTTTACAGGC	VPS36	frameshift_variant&splice_region_variant	CMT-057,CMT-262,CMT-505,	INDEL
chr13	52442377	A	TGA	VPS36	frameshift_variant&splice_region_variant	CMT-057,CMT-102,CMT-262,	INDEL
chr11	61138826	C	A	VPS37C	stop_gained	CMT-203,CMT-319,CMT-458,	SNV
chr6	33269188	C	T	VPS52	missense_variant&splice_region_variant	CMT-077,CMT-158,CMT-449,	SNV
chr1	151176869	CTCACGAACA	C	VPS72	stop_lost&conservative_inframe_deletion	CMT-053,CMT-162,CMT-169,CMT-197,CMT-217,CMT-263,CMT-458,CMT-678,CMT-725,	INDEL
chr1	151176886	T	A	VPS72	stop_gained	CMT-053,CMT-142,CMT-162,CMT-169,CMT-197,CMT-217,CMT-263,CMT-458,CMT-678,CMT-725,	SNV
chr3	185048558	G	A	VPS8	missense_variant&splice_region_variant	CMT-091,CMT-162,CMT-178,CMT-183,CMT-374,	SNV
chr19	29529896	C	A	VSTM2B	stop_gained	CMT-051,CMT-307,CMT-695,	SNV
chr19	29530044	GGCCCAGCCAGCGCCGCCAACGCCAACAACGCG	T	VSTM2B	frameshift_variant&missense_variant	CMT-002,CMT-060,CMT-106,CMT-292,CMT-344,CMT-354,CMT-365,CMT-435,CMT-659,CMT-686,	INDEL
chr19	29530077	GG	C	VSTM2B	frameshift_variant&missense_variant	CMT-002,CMT-060,CMT-106,CMT-292,CMT-344,CMT-354,CMT-365,CMT-435,CMT-659,CMT-686,	INDEL
chr19	29530111	G	TGC	VSTM2B	frameshift_variant&missense_variant	CMT-114,CMT-150,CMT-158,CMT-250,CMT-276,CMT-301,CMT-392,CMT-402,CMT-452,CMT-615,	INDEL
chr1	1439082	C	A	VWA1	missense_variant&splice_region_variant	CMT-121,CMT-201,CMT-239,CMT-272,CMT-321,CMT-439,CMT-456,	SNV
chr16	22150803	A	T	VWA3A	stop_gained	CMT-013,CMT-070,CMT-142,CMT-147,	SNV
chr2	98230166	T	AGATTCTCTGGTACTTGGAAGGCAGCTATGCTAACCACTATACCACCAACGCTCCT	VWA3B	frameshift_variant	CMT-063,CMT-156,CMT-344,	INDEL
chr3	184241490	G	T	VWA5B2	missense_variant&splice_region_variant	CMT-009,CMT-031,CMT-051,CMT-057,CMT-321,CMT-638,CMT-685,	SNV
chr6	31776734	A	GCAGCAA	VWA7	conservative_inframe_insertion	CMT-013,CMT-157,CMT-162,CMT-188,CMT-201,CMT-207,CMT-346,CMT-414,CMT-719,CMT-725,	INDEL
chr12	5976111	C	A	VWF	splice_region_variant&synonymous_variant	CMT-070,CMT-458,CMT-615,	SNV
chr10	86460453	CTCTTCA	C	WAPL	structural_interaction_variant	CMT-017,CMT-128,	INDEL
chr4	84678991	GGGCTCT	G	WDFY3	conservative_inframe_deletion	CMT-053,CMT-128,	INDEL
chr4	176161000	T	C	WDR17	splice_region_variant&synonymous_variant	CMT-017,CMT-051,CMT-148,CMT-250,CMT-311,CMT-369,CMT-435,CMT-678,	SNV
chr6	33279502	GTT	G	WDR46	frameshift_variant	CMT-074,CMT-311,CMT-414,CMT-538,CMT-632,CMT-659,CMT-685,CMT-686,CMT-719,	INDEL
chr6	33279506	C	TCC	WDR46	frameshift_variant	CMT-074,CMT-112,CMT-311,CMT-414,CMT-538,CMT-632,CMT-659,CMT-685,CMT-686,CMT-719,	INDEL
chr6	33279512	CATGA	C	WDR46	frameshift_variant	CMT-074,CMT-112,CMT-184,CMT-311,CMT-632,CMT-659,CMT-685,CMT-686,CMT-719,	INDEL
chr6	33279518	C	TGACC	WDR46	frameshift_variant	CMT-074,CMT-184,CMT-311,CMT-414,CMT-632,CMT-659,CMT-685,CMT-686,CMT-719,	INDEL
chr3	167527963	T	A	WDR49	stop_gained	CMT-072,CMT-157,CMT-158,CMT-603,	SNV
chr3	196561186	AT	A	WDR53	frameshift_variant	CMT-632,CMT-642,	INDEL
chr16	74949798	G	T	WDR59	missense_variant&splice_region_variant	CMT-008,CMT-017,CMT-106,CMT-109,CMT-116,CMT-153,CMT-340,CMT-538,CMT-638,CMT-711,	SNV
chr3	122414918	G	GTT	WDR5B	frameshift_variant	CMT-059,CMT-159,	INDEL
chr1	85098574	T	A	WDR63	stop_gained	CMT-187,CMT-271,CMT-381,	SNV
chr1	241766343	C	CAAAGAACTGTAAGTTGAAAAAAAAAAAA	WDR64	frameshift_variant&stop_gained	CMT-233,CMT-440,	INDEL
chr12	122003675	GAAC	G	WDR66	disruptive_inframe_deletion	CMT-051,CMT-093,CMT-203,CMT-271,CMT-381,	INDEL
chr15	53699751	T	G	WDR72	splice_region_variant&synonymous_variant	CMT-003,CMT-317,	SNV
chr11	62833935	G	T	WDR74	missense_variant&splice_region_variant	CMT-009,CMT-057,CMT-070,CMT-169,CMT-193,CMT-203,CMT-283,CMT-332,CMT-458,CMT-577,	SNV
chr7	151381526	G	GGGGGGGGGT	WDR86	conservative_inframe_insertion	CMT-306,CMT-374,CMT-381,CMT-606,CMT-630,CMT-652,	INDEL
chr11	9574032	T	TGAG	WEE1	disruptive_inframe_insertion	CMT-084,CMT-336,CMT-711,	INDEL
chr4	6289043	C	A	WFS1	stop_gained	CMT-109,CMT-118,CMT-153,CMT-353,CMT-496,CMT-730,	SNV
chr12	754016	C	CCTGCCG	WNK1	conservative_inframe_insertion	CMT-159,CMT-263,	INDEL
chrX	2789673	C	T	XG	stop_gained	CMT-026,CMT-150,CMT-353,CMT-407,CMT-711,	SNV
chr8	6832783	GC	G	XKR5	frameshift_variant	CMT-054,CMT-236,CMT-252,CMT-307,	INDEL
chr10	109923404	T	C	XPNPEP1	splice_region_variant&synonymous_variant	CMT-102,CMT-116,	SNV
chr13	20788502	C	A	XPO4	stop_gained	CMT-147,CMT-283,CMT-369,CMT-459,CMT-737,	SNV
chr14	103707024	G	A	XRCC3	stop_gained	CMT-051,CMT-060,CMT-128,CMT-245,CMT-301,CMT-346,CMT-439,CMT-449,	SNV
chr1	32780116	C	A	YARS	stop_gained	CMT-245,CMT-283,CMT-369,	SNV
chr1	53871472	A	T	YIPF1	stop_gained	CMT-147,CMT-306,CMT-311,CMT-436,CMT-685,CMT-690,CMT-737,	SNV
chr7	100751883	T	GCCATGGGTTTTTCTGTGGGGATCATGGTTTTTTCTGTGGGGA	ZAN	missense_variant&disruptive_inframe_insertion	CMT-003,CMT-077,CMT-148,CMT-203,CMT-257,CMT-290,CMT-439,CMT-456,	INDEL
chr2	97737605	C	A	ZAP70	stop_gained	CMT-203,CMT-231,CMT-246,CMT-458,CMT-686,	SNV
chr13	32311749	G	T	ZAR1L	stop_gained	CMT-148,CMT-217,CMT-236,CMT-321,	SNV
chr22	49885512	C	A	ZBED4	stop_gained	CMT-030,CMT-057,CMT-142,CMT-162,CMT-308,CMT-346,CMT-360,CMT-452,CMT-651,CMT-730,	SNV
chr6	28579311	C	A	ZBED9	stop_gained	CMT-072,CMT-093,CMT-097,CMT-306,CMT-452,	SNV
chr11	62752137	C	A	ZBTB3	stop_gained	CMT-162,CMT-227,CMT-290,CMT-306,CMT-480,	SNV
chr19	4054713	G	CCCG	ZBTB7A	conservative_inframe_insertion	CMT-013,CMT-128,CMT-456,	INDEL
chr6	143886130	GA	G	ZC2HC1B	frameshift_variant	CMT-030,CMT-142,CMT-231,CMT-236,CMT-263,CMT-392,CMT-730,	INDEL
chr8	143536305	G	A	ZC3H3	stop_gained	CMT-239,CMT-250,	SNV
chr19	47072491	G	CGGCTCCGACCTCTCCCAATGGCAGGCCCATGCAGGGCGGA	ZC3H4	frameshift_variant&missense_variant	CMT-054,CMT-103,CMT-106,CMT-107,CMT-190,CMT-227,CMT-354,CMT-495,CMT-690,	INDEL
chr2	112310126	C	G	ZC3H6	stop_gained	CMT-232,CMT-241,CMT-247,	SNV
chr12	42322432	A	C	ZCRB1	stop_gained	CMT-009,CMT-059,CMT-119,CMT-381,CMT-417,CMT-634,CMT-695,CMT-725,CMT-785,	SNV
chr2	144389824	G	GCCGCCTCGCGCTCCT	ZEB2	conservative_inframe_insertion	CMT-246,CMT-307,	INDEL
chr16	75169570	G	CTAA	ZFP1	missense_variant&disruptive_inframe_insertion	CMT-031,CMT-084,CMT-150,CMT-206,CMT-369,CMT-439,CMT-440,CMT-496,	INDEL
chr19	56555056	T	G	ZFP28	stop_gained	CMT-148,CMT-459,CMT-785,	SNV
chr4	188003227	GCTTGAGTATTCT	A	ZFP42	conservative_inframe_deletion&synonymous_variant	CMT-017,CMT-690,	INDEL
chr19	3821413	C	A	ZFR2	stop_gained	CMT-009,CMT-048,CMT-099,CMT-246,CMT-257,CMT-348,CMT-377,CMT-439,CMT-774,	SNV
chr20	63708818	C	T	ZGPAT	stop_gained	CMT-318,CMT-365,CMT-417,CMT-523,	SNV
chr13	99982753	C	CCCA	ZIC2	disruptive_inframe_insertion	CMT-142,CMT-148,CMT-183,CMT-346,CMT-436,	INDEL
chr13	99970583	C	CCGGCGG	ZIC5	conservative_inframe_insertion	CMT-026,CMT-092,CMT-105,CMT-242,CMT-436,CMT-644,	INDEL
chr13	20026749	T	G	ZMYM2	stop_gained	CMT-070,CMT-148,CMT-317,	SNV
chr1	35008857	G	T	ZMYM6	stop_gained	CMT-150,CMT-252,CMT-440,	SNV
chr6	27451483	AT	A	ZNF184	frameshift_variant	CMT-215,CMT-231,CMT-632,CMT-724,	INDEL
chr6	27451500	CA	T	ZNF184	frameshift_variant&missense_variant	CMT-105,CMT-106,CMT-109,CMT-278,CMT-307,CMT-346,CMT-638,CMT-678,	INDEL
chr16	3224182	G	A	ZNF200	stop_gained	CMT-060,CMT-063,CMT-111,CMT-119,CMT-156,CMT-233,CMT-247,	SNV
chr6	27370224	T	C	ZNF204P	splice_region_variant&non_coding_transcript_exon_variant	CMT-097,CMT-107,CMT-615,	SNV
chr19	57641603	G	T	ZNF211	stop_gained	CMT-103,CMT-405,CMT-452,CMT-480,CMT-651,CMT-756,	SNV
chr11	6955806	CAGA	C	ZNF215	disruptive_inframe_deletion	CMT-003,CMT-048,CMT-051,CMT-092,CMT-459,CMT-603,CMT-678,	INDEL
chr19	44175658	C	A	ZNF226	stop_gained	CMT-449,CMT-615,	SNV
chr19	44236829	A	G	ZNF227	stop_lost	CMT-449,CMT-615,CMT-685,CMT-725,	SNV
chr19	44158056	T	ACCATGG	ZNF234	stop_gained&conservative_inframe_insertion	CMT-449,CMT-615,	INDEL
chr19	44158058	AAAA	C	ZNF234	missense_variant&disruptive_inframe_deletion	CMT-449,CMT-615,	INDEL
chr19	58206935	G	T	ZNF274	stop_gained	CMT-157,CMT-690,	SNV
chr15	56631502	CTTCT	C	ZNF280D	frameshift_variant	CMT-054,CMT-128,CMT-182,CMT-210,CMT-239,CMT-246,CMT-250,CMT-252,CMT-271,CMT-606,	INDEL
chr6	28995279	T	A	ZNF311	stop_gained	CMT-009,CMT-183,CMT-581,	SNV
chr6	28996568	C	T	ZNF311	stop_gained	CMT-093,CMT-242,CMT-452,CMT-652,	SNV
chr4	141233827	C	G	ZNF330	stop_gained	CMT-051,CMT-070,CMT-150,CMT-169,CMT-232,CMT-456,CMT-581,CMT-776,	SNV
chr8	144773383	C	CT	ZNF34	frameshift_variant	CMT-159,CMT-162,CMT-246,	INDEL
chr16	49637070	G	T	ZNF423	stop_gained	CMT-128,CMT-353,CMT-785,	SNV
chr5	178965206	G	T	ZNF454	stop_gained	CMT-009,CMT-030,CMT-190,CMT-278,CMT-377,CMT-642,	SNV
chr9	106927209	A	ACCCCCCCCCCCCCCC	ZNF462	disruptive_inframe_insertion	CMT-053,CMT-129,	INDEL
chr19	56574650	CT	T	ZNF470	frameshift_variant	CMT-142,CMT-407,	INDEL
chr19	58356408	C	A	ZNF497	stop_gained	CMT-021,CMT-259,CMT-336,CMT-581,CMT-642,	SNV
chr20	63966470	TGGCACGGGCCTAGTGACCGGGATGGCCTTGGTGACT	T	ZNF512B	conservative_inframe_deletion	CMT-002,CMT-695,	INDEL
chr18	25195233	A	C	ZNF521	stop_gained	CMT-031,CMT-099,CMT-169,CMT-405,CMT-440,CMT-581,	SNV
chr19	37598455	A	G	ZNF540	missense_variant&splice_region_variant	CMT-092,CMT-105,CMT-193,CMT-242,CMT-336,CMT-435,CMT-577,CMT-644,CMT-711,	SNV
chr19	56373531	G	CCGAGAGAGACCAGGTT	ZNF542P	splice_region_variant&non_coding_transcript_exon_variant	CMT-169,CMT-283,CMT-402,CMT-586,	INDEL
chr19	56407121	A	C	ZNF583	missense_variant&splice_region_variant	CMT-187,CMT-725,	SNV
chr8	246150	A	T	ZNF596	stop_gained	CMT-059,CMT-239,CMT-271,CMT-344,	SNV
chr8	246170	C	ATGAGTTCTCTCATGTTCTCTAAGGTTAGAACTTGTAACAAAGGCTTTCCCACATAGAGGACATTTATATGGTTTCTCTCCAGTGTGGGTTCTCTCATGTTTTCTAAGACAAGAGCTTGTAACAAAGCCTTTTCCACATAAAGGACATTTATATGGTTTCTCTCCAGTGTGAGTTCTCTCATGTTCTCGAAGACAAGAGCTTGTAACAAAGGCTTTTCCACATAGATGACATTTATATGGTTTCTCTCCAGTG	ZNF596	stop_gained&missense_variant&conservative_inframe_insertion	CMT-124,CMT-374,CMT-659,	INDEL
chr19	57979817	AGAT	A	ZNF606	disruptive_inframe_deletion	CMT-203,CMT-690,	INDEL
[truncated: 19 more rows]
