# Supplementary material for: Cross-species oncogenic signatures of breast cancer in canine mammary tumors
Source: Nat Commun. 2020 Jul 17;11:3616. doi: 10.1038/s41467-020-17458-0 (PMC7367841; doi:10.1038/s41467-020-17458-0)
Supplement: Supplementary file 9 — Supplementary Data 6 [file 41467_2020_17458_MOESM9_ESM.xlsx]

## Sheet: Sheet1
Gene	CMT (benign), %	CMT (malignant), %	TCGA %
PIK3CA	55.814	37.1622	34.308
TTN	16.2791	15.5405	20.5653
KRAS	4.65116	11.4865	0.779727
FSIP2	9.30233	8.78378	0.974659
TP53	0	10.8108	34.2105
CELSR2	4.65116	9.45946	1.26706
SFXN4	13.9535	6.75676	0.194932
NKX1-2	9.30233	6.75676	0.0974659
PTEN	4.65116	7.43243	6.04288
SETD1A	11.6279	5.40541	0.0974659
PCLO	11.6279	4.72973	3.89864
MYH6	6.97674	6.08108	1.94932
PIK3R1	2.32558	6.75676	3.21637
MKI67	6.97674	5.40541	2.14425
ANKRD17	4.65116	6.08108	1.85185
LY6K	4.65116	6.08108	0.194932
CSMD1	4.65116	5.40541	4.2885
ATP7B	4.65116	5.40541	0.974659
SLC6A8	11.6279	3.37838	0.584795
FAM189A2	0	6.75676	0.487329
APOB	9.30233	3.37838	3.60624
AKT1	0	6.08108	2.92398
GREB1	2.32558	5.40541	1.65692
USH2A	4.65116	4.05405	6.33528
ANK3	6.97674	3.37838	3.11891
FAT4	4.65116	4.05405	2.24172
GOLGB1	4.65116	4.05405	2.14425
ZFHX3	6.97674	3.37838	2.14425
NOTCH1	2.32558	4.72973	0.974659
TTBK1	0	5.40541	0.877193
CALD1	4.65116	4.05405	0.877193
CREBZF	6.97674	3.37838	0.389864
KMT2C	9.30233	2.02703	9.64912
RYR2	6.97674	2.7027	6.43275
SYNE2	6.97674	2.7027	5.06823
PKHD1L1	6.97674	2.7027	4.2885
ABCA13	4.65116	3.37838	4.09357
MDN1	4.65116	3.37838	3.60624
FREM2	6.97674	2.7027	2.33918
MIA3	4.65116	3.37838	1.85185
FBXW7	0	4.72973	1.75439
FGD6	4.65116	3.37838	1.36452
SYCP2L	4.65116	3.37838	1.16959
PRR14L	4.65116	3.37838	1.07212
IL4R	6.97674	2.7027	0.877193
DNM2	0	4.72973	0.779727
MN1	0	4.72973	0.487329
PTGS1	4.65116	3.37838	0.487329
MPI	0	4.72973	0.292398
DMRTA1	6.97674	2.7027	0.194932
OTP	2.32558	4.05405	0.194932
MIS18A	2.32558	4.05405	0.0974659
BRK1	4.65116	3.37838	0.0974659
ZFHX4	2.32558	3.37838	5.26316
DNAH8	2.32558	3.37838	3.60624
MUC5B	4.65116	2.7027	3.41131
SSPO	0	4.05405	3.02144
PKD1L1	4.65116	2.7027	2.24172
DSP	6.97674	2.02703	2.04678
VCAN	2.32558	3.37838	1.94932
IGSF10	2.32558	3.37838	1.85185
POLQ	4.65116	2.7027	1.65692
CEP152	4.65116	2.7027	1.36452
ATN1	4.65116	2.7027	0.974659
PYGB	2.32558	3.37838	0.974659
CACNA1I	2.32558	3.37838	0.877193
HIST1H1C	0	4.05405	0.779727
HSP90AA1	0	4.05405	0.779727
PSD2	4.65116	2.7027	0.779727
AGGF1	2.32558	3.37838	0.779727
CPNE1	4.65116	2.7027	0.584795
RBM22	4.65116	2.7027	0.292398
SYNE1	2.32558	2.7027	6.33528
CSMD3	0	3.37838	4.38596
LRP2	4.65116	2.02703	4.19103
NF1	0	3.37838	4.09357
KMT2D	6.97674	1.35135	3.21637
MXRA5	4.65116	2.02703	3.21637
CEP290	2.32558	2.7027	3.11891
PRKDC	4.65116	2.02703	2.72904
ASPM	2.32558	2.7027	2.72904
DNAH7	6.97674	1.35135	2.63158
PKHD1	4.65116	2.02703	2.43665
BRWD1	2.32558	2.7027	2.43665
COL6A3	4.65116	2.02703	2.33918
CREBBP	4.65116	2.02703	2.24172
THSD7A	2.32558	2.7027	2.04678
LOXHD1	9.30233	0.675676	1.94932
SETX	6.97674	1.35135	1.85185
TDRD6	4.65116	2.02703	1.75439
ZEB2	6.97674	1.35135	1.55945
SCN9A	4.65116	2.02703	1.55945
EPPK1	2.32558	2.7027	1.16959
POLA1	0	3.37838	0.974659
MAP1B	2.32558	2.7027	0.877193
RAD51AP2	2.32558	2.7027	0.779727
FAM135A	0	3.37838	0.779727
ADCY1	0	3.37838	0.779727
MLLT3	4.65116	2.02703	0.779727
NOA1	2.32558	2.7027	0.779727
USP45	9.30233	0.675676	0.779727
BUB1	2.32558	2.7027	0.682261
2020-09-08	2.32558	2.7027	0.682261
PRKAR1A	4.65116	2.02703	0.682261
RHOBTB2	4.65116	2.02703	0.682261
POLR1B	2.32558	2.7027	0.487329
VIM	2.32558	2.7027	0.487329
MTUS1	2.32558	2.7027	0.389864
ZNF234	0	3.37838	0.292398
NPY5R	2.32558	2.7027	0.292398
SIX3	0	3.37838	0.194932
OAF	2.32558	2.7027	0.0974659
HMCN1	2.32558	2.02703	6.33528
DST	0	2.7027	5.65302
OBSCN	2.32558	2.02703	4.77583
ARID1A	4.65116	1.35135	4.09357
XIRP2	2.32558	2.02703	3.9961
PRUNE2	2.32558	2.02703	3.21637
TEX15	4.65116	1.35135	3.11891
UTRN	2.32558	2.02703	3.02144
DNAH6	2.32558	2.02703	2.92398
CMYA5	2.32558	2.02703	2.72904
ATM	2.32558	2.02703	2.72904
SACS	0	2.7027	2.63158
PLXNA2	2.32558	2.02703	2.24172
ZNF292	6.97674	0.675676	2.24172
KMT2A	4.65116	1.35135	2.24172
KDM6A	2.32558	2.02703	2.14425
PEG3	2.32558	2.02703	2.14425
RIMS2	0	2.7027	2.14425
LAMA3	4.65116	1.35135	2.04678
DCC	2.32558	2.02703	2.04678
BAZ2B	0	2.7027	2.04678
SPAG17	4.65116	1.35135	1.94932
SIPA1L2	4.65116	1.35135	1.94932
NCKAP5	4.65116	1.35135	1.94932
CDH10	6.97674	0.675676	1.85185
DSCAM	2.32558	2.02703	1.85185
NALCN	2.32558	2.02703	1.75439
CNTLN	2.32558	2.02703	1.75439
RBBP6	2.32558	2.02703	1.75439
GTF3C1	4.65116	1.35135	1.65692
RAD54B	2.32558	2.02703	1.65692
ABCA9	4.65116	1.35135	1.65692
FHOD3	4.65116	1.35135	1.55945
MAST1	2.32558	2.02703	1.55945
PTPRZ1	4.65116	1.35135	1.46199
PDE3A	0	2.7027	1.46199
MYT1L	2.32558	2.02703	1.46199
MMRN1	0	2.7027	1.46199
ZNF804B	4.65116	1.35135	1.46199
APOBR	4.65116	1.35135	1.36452
CCDC168	4.65116	1.35135	1.36452
TRPA1	2.32558	2.02703	1.36452
CEP192	4.65116	1.35135	1.36452
NUP153	4.65116	1.35135	1.26706
TNRC18	4.65116	1.35135	1.26706
ROBO2	0	2.7027	1.26706
TMEM132C	2.32558	2.02703	1.26706
CACNA1H	4.65116	1.35135	1.16959
NCOR2	2.32558	2.02703	1.16959
KIF5B	4.65116	1.35135	1.16959
NRAP	2.32558	2.02703	1.16959
TRPM1	2.32558	2.02703	1.16959
PTPRC	2.32558	2.02703	1.07212
C5	4.65116	1.35135	1.07212
DENND4C	2.32558	2.02703	0.974659
SBNO1	2.32558	2.02703	0.974659
PLXNB3	0	2.7027	0.974659
PITRM1	2.32558	2.02703	0.974659
MAP3K19	0	2.7027	0.877193
TNS1	2.32558	2.02703	0.877193
TRPM5	2.32558	2.02703	0.877193
DNAJC2	4.65116	1.35135	0.877193
RPL13A	2.32558	2.02703	0.877193
MTMR12	0	2.7027	0.779727
KCNH4	4.65116	1.35135	0.682261
HMGCLL1	2.32558	2.02703	0.682261
HGF	2.32558	2.02703	0.682261
PLEKHA4	0	2.7027	0.487329
OR14C36	4.65116	1.35135	0.487329
SYNPO	2.32558	2.02703	0.487329
OR8D4	2.32558	2.02703	0.487329
HFE	2.32558	2.02703	0.487329
ASTE1	0	2.7027	0.487329
C22orf46	0	2.7027	0.389864
DPYD	4.65116	1.35135	0.389864
AP2M1	0	2.7027	0.389864
EIF2S3	2.32558	2.02703	0.389864
HEMGN	4.65116	1.35135	0.292398
ZMYM1	6.97674	0.675676	0.292398
CTXN2	2.32558	2.02703	0.292398
RAB38	4.65116	1.35135	0.194932
SHISA2	2.32558	2.02703	0.194932
KLK10	6.97674	0.675676	0.194932
HOXA10	2.32558	2.02703	0.0974659
DPH1	2.32558	2.02703	0.0974659
HMCN2	2.32558	2.02703	0.0974659
PIGM	0	2.7027	0.0974659
KIAA1671	2.32558	2.02703	0
MCM9	2.32558	2.02703	0
SPTA1	2.32558	1.35135	5.65302
LRP1B	2.32558	1.35135	3.7037
RELN	0	2.02703	3.60624
FAT1	4.65116	0.675676	3.11891
AHCTF1	0	2.02703	3.02144
SVEP1	4.65116	0.675676	3.02144
AHNAK	4.65116	0.675676	2.92398
TG	4.65116	0.675676	2.92398
UBR4	6.97674	0	2.92398
PCDH15	6.97674	0	2.82651
DYNC2H1	2.32558	1.35135	2.82651
RP1	2.32558	1.35135	2.72904
HERC1	0	2.02703	2.72904
BIRC6	0	2.02703	2.72904
COL12A1	6.97674	0	2.72904
F5	0	2.02703	2.72904
RB1	0	2.02703	2.43665
CCDC180	4.65116	0.675676	2.43665
LAMA2	0	2.02703	2.33918
ADAMTSL3	2.32558	1.35135	2.33918
ARID1B	0	2.02703	2.24172
KIAA1210	2.32558	1.35135	2.24172
DMXL1	2.32558	1.35135	2.24172
PCDH11X	2.32558	1.35135	2.24172
NAV3	2.32558	1.35135	2.14425
CDH23	2.32558	1.35135	2.14425
SZT2	4.65116	0.675676	2.14425
ROS1	2.32558	1.35135	2.14425
BSN	2.32558	1.35135	2.14425
MGA	2.32558	1.35135	2.04678
SI	0	2.02703	2.04678
RPGR	4.65116	0.675676	2.04678
ZNF536	4.65116	0.675676	1.94932
CENPF	0	2.02703	1.94932
MYH7B	0	2.02703	1.94932
FBN3	2.32558	1.35135	1.94932
CHD9	2.32558	1.35135	1.94932
BOD1L1	2.32558	1.35135	1.94932
COL22A1	0	2.02703	1.94932
SLC4A4	2.32558	1.35135	1.85185
MED23	2.32558	1.35135	1.85185
WDR17	2.32558	1.35135	1.85185
GCC2	0	2.02703	1.85185
HECW2	2.32558	1.35135	1.85185
LAMA4	2.32558	1.35135	1.85185
POGZ	2.32558	1.35135	1.85185
BPTF	2.32558	1.35135	1.75439
DNHD1	6.97674	0	1.75439
FN1	0	2.02703	1.75439
CDH9	2.32558	1.35135	1.75439
TENM3	2.32558	1.35135	1.65692
TEC	4.65116	0.675676	1.65692
TNKS1BP1	2.32558	1.35135	1.65692
ROBO1	2.32558	1.35135	1.65692
VWF	4.65116	0.675676	1.55945
PLEC	2.32558	1.35135	1.55945
PTPRQ	2.32558	1.35135	1.55945
AFF1	4.65116	0.675676	1.55945
ST18	2.32558	1.35135	1.55945
TRAPPC9	2.32558	1.35135	1.55945
DIP2C	2.32558	1.35135	1.46199
MYO15A	0	2.02703	1.46199
PIEZO2	2.32558	1.35135	1.46199
ZNFX1	2.32558	1.35135	1.46199
ADGB	0	2.02703	1.46199
LAMB1	0	2.02703	1.46199
COL18A1	2.32558	1.35135	1.46199
PPP1R9A	4.65116	0.675676	1.46199
CEP250	6.97674	0	1.46199
CNTN1	4.65116	0.675676	1.46199
LRPPRC	0	2.02703	1.46199
TACC2	2.32558	1.35135	1.46199
DIAPH2	2.32558	1.35135	1.46199
COL5A1	4.65116	0.675676	1.46199
CBLB	2.32558	1.35135	1.46199
GOLGA4	4.65116	0.675676	1.46199
XPO1	0	2.02703	1.46199
TMPRSS15	4.65116	0.675676	1.36452
CELSR1	4.65116	0.675676	1.36452
RP1L1	2.32558	1.35135	1.36452
WDR49	0	2.02703	1.36452
RIF1	4.65116	0.675676	1.36452
ATR	0	2.02703	1.36452
DLG2	2.32558	1.35135	1.36452
SAMD9L	2.32558	1.35135	1.36452
KIAA2026	2.32558	1.35135	1.36452
TLN2	2.32558	1.35135	1.36452
N4BP2	4.65116	0.675676	1.36452
CACNA1G	4.65116	0.675676	1.26706
SLC9C1	4.65116	0.675676	1.26706
COL24A1	2.32558	1.35135	1.26706
SULF1	2.32558	1.35135	1.26706
SPG11	2.32558	1.35135	1.16959
UMODL1	2.32558	1.35135	1.16959
DOCK1	0	2.02703	1.16959
RTL1	4.65116	0.675676	1.16959
KCNB1	4.65116	0.675676	1.16959
ATAD2	0	2.02703	1.16959
GSDMC	2.32558	1.35135	1.16959
PROX1	4.65116	0.675676	1.16959
PARP14	2.32558	1.35135	1.16959
ABCC5	2.32558	1.35135	1.16959
KIAA1217	2.32558	1.35135	1.16959
KCND1	2.32558	1.35135	1.16959
TMTC4	0	2.02703	1.16959
ZBED4	2.32558	1.35135	1.07212
CAMTA1	2.32558	1.35135	1.07212
CABIN1	4.65116	0.675676	1.07212
PAM	2.32558	1.35135	1.07212
KNTC1	2.32558	1.35135	1.07212
KANSL1	4.65116	0.675676	1.07212
ROBO3	2.32558	1.35135	1.07212
CARD6	4.65116	0.675676	1.07212
GPR149	2.32558	1.35135	1.07212
SEC16A	4.65116	0.675676	1.07212
PPP1R15B	0	2.02703	0.974659
LAMA5	2.32558	1.35135	0.974659
DHX29	4.65116	0.675676	0.974659
CLCN6	2.32558	1.35135	0.974659
LIG3	2.32558	1.35135	0.974659
FILIP1	2.32558	1.35135	0.974659
PDS5B	2.32558	1.35135	0.974659
ATP8B1	2.32558	1.35135	0.974659
NFX1	2.32558	1.35135	0.974659
ERAP2	6.97674	0	0.974659
TNS3	2.32558	1.35135	0.974659
MYO1H	2.32558	1.35135	0.974659
ADD2	2.32558	1.35135	0.974659
MAML2	2.32558	1.35135	0.974659
DCAF6	2.32558	1.35135	0.974659
DPP4	2.32558	1.35135	0.974659
CENPJ	0	2.02703	0.877193
NOTCH3	4.65116	0.675676	0.877193
IGSF9B	4.65116	0.675676	0.877193
ZNF646	2.32558	1.35135	0.877193
KIAA0408	2.32558	1.35135	0.877193
SEMA3C	2.32558	1.35135	0.877193
SSC5D	2.32558	1.35135	0.877193
PDS5A	0	2.02703	0.877193
RGS12	2.32558	1.35135	0.877193
VWDE	2.32558	1.35135	0.877193
AGL	4.65116	0.675676	0.877193
PPL	2.32558	1.35135	0.877193
TBC1D32	2.32558	1.35135	0.877193
EPRS	0	2.02703	0.877193
LRRCC1	2.32558	1.35135	0.877193
MYO5C	4.65116	0.675676	0.877193
PARP4	4.65116	0.675676	0.877193
GABRG2	2.32558	1.35135	0.877193
COG5	2.32558	1.35135	0.877193
KIF24	2.32558	1.35135	0.877193
ZBTB20	4.65116	0.675676	0.877193
SUSD4	2.32558	1.35135	0.877193
TPP2	0	2.02703	0.877193
ZNF142	4.65116	0.675676	0.779727
ADAM20	2.32558	1.35135	0.779727
RPS6KA6	2.32558	1.35135	0.779727
SEMA6D	2.32558	1.35135	0.779727
TGFBRAP1	6.97674	0	0.779727
OR5A1	2.32558	1.35135	0.779727
DDX20	4.65116	0.675676	0.779727
CKAP2L	4.65116	0.675676	0.779727
CDH19	2.32558	1.35135	0.779727
NLRP9	2.32558	1.35135	0.779727
DIAPH3	2.32558	1.35135	0.779727
ARHGEF5	2.32558	1.35135	0.779727
SCRIB	2.32558	1.35135	0.779727
ARHGEF12	0	2.02703	0.779727
OR10Z1	4.65116	0.675676	0.779727
CCDC18	2.32558	1.35135	0.779727
TDRD9	0	2.02703	0.779727
ZNF175	4.65116	0.675676	0.779727
USHBP1	2.32558	1.35135	0.682261
MAP3K10	0	2.02703	0.682261
MME	4.65116	0.675676	0.682261
PCDH12	4.65116	0.675676	0.682261
FAM160A1	4.65116	0.675676	0.682261
SLC6A3	0	2.02703	0.682261
VPS54	2.32558	1.35135	0.682261
SFI1	4.65116	0.675676	0.682261
OR6K2	0	2.02703	0.682261
TMPRSS9	4.65116	0.675676	0.682261
PCDH17	2.32558	1.35135	0.682261
BCL9L	4.65116	0.675676	0.682261
OR2G6	2.32558	1.35135	0.682261
SLC22A15	0	2.02703	0.682261
ATRNL1	2.32558	1.35135	0.682261
PIGW	0	2.02703	0.682261
LRRC66	2.32558	1.35135	0.682261
FRRS1	4.65116	0.675676	0.682261
GYS2	4.65116	0.675676	0.584795
ANAPC4	0	2.02703	0.584795
LIMCH1	0	2.02703	0.584795
POLR2B	4.65116	0.675676	0.584795
ARHGEF10	2.32558	1.35135	0.584795
CWC22	2.32558	1.35135	0.584795
EGF	4.65116	0.675676	0.584795
RBM47	2.32558	1.35135	0.584795
RCBTB1	2.32558	1.35135	0.584795
ANKMY1	4.65116	0.675676	0.584795
HRAS	0	2.02703	0.584795
PRRC2A	0	2.02703	0.584795
OR10J3	2.32558	1.35135	0.584795
PTCH2	2.32558	1.35135	0.584795
STK36	4.65116	0.675676	0.584795
CEP170B	0	2.02703	0.584795
STK4	0	2.02703	0.487329
ZNF804A	2.32558	1.35135	0.487329
MSH4	2.32558	1.35135	0.487329
SLC4A3	0	2.02703	0.487329
FASTKD2	0	2.02703	0.487329
ZMYND15	0	2.02703	0.487329
OTOP3	2.32558	1.35135	0.487329
OCA2	0	2.02703	0.487329
APC2	2.32558	1.35135	0.487329
TDRD12	0	2.02703	0.487329
OLFML2A	4.65116	0.675676	0.487329
SIRT1	0	2.02703	0.487329
CNGA1	4.65116	0.675676	0.487329
ENDOU	6.97674	0	0.487329
CHST15	2.32558	1.35135	0.487329
LHFPL4	4.65116	0.675676	0.389864
KCNG1	2.32558	1.35135	0.389864
P2RX7	4.65116	0.675676	0.389864
PRLR	2.32558	1.35135	0.389864
ZKSCAN5	2.32558	1.35135	0.389864
ZFHX2	2.32558	1.35135	0.389864
ARSH	4.65116	0.675676	0.389864
GPR22	0	2.02703	0.389864
DMP1	4.65116	0.675676	0.389864
STK32C	2.32558	1.35135	0.389864
NKD2	2.32558	1.35135	0.389864
FBRSL1	6.97674	0	0.389864
QKI	0	2.02703	0.389864
CHRNA2	2.32558	1.35135	0.389864
KRT72	4.65116	0.675676	0.389864
MRC1	2.32558	1.35135	0.389864
FAM114A1	6.97674	0	0.389864
AHSA1	4.65116	0.675676	0.389864
OR2K2	0	2.02703	0.292398
ACKR3	2.32558	1.35135	0.292398
EPS15L1	0	2.02703	0.292398
GRK4	2.32558	1.35135	0.292398
AGFG1	2.32558	1.35135	0.292398
TMEM104	0	2.02703	0.292398
SLCO2B1	2.32558	1.35135	0.292398
TMEM70	2.32558	1.35135	0.292398
DNAAF1	2.32558	1.35135	0.292398
BEST1	0	2.02703	0.292398
SFRP4	4.65116	0.675676	0.292398
XRCC5	4.65116	0.675676	0.292398
AOC1	4.65116	0.675676	0.292398
OR51B4	2.32558	1.35135	0.292398
PLEKHG3	2.32558	1.35135	0.292398
FZD7	2.32558	1.35135	0.292398
SC5D	2.32558	1.35135	0.292398
PDE7B	2.32558	1.35135	0.292398
GKN2	2.32558	1.35135	0.292398
ST6GALNAC5	2.32558	1.35135	0.292398
ALG12	2.32558	1.35135	0.292398
MIOS	2.32558	1.35135	0.292398
COLEC10	4.65116	0.675676	0.194932
GAS2L1	0	2.02703	0.194932
TNNI3K	0	2.02703	0.194932
LRP10	2.32558	1.35135	0.194932
IGSF21	2.32558	1.35135	0.194932
DNAAF2	2.32558	1.35135	0.194932
MRPS2	0	2.02703	0.194932
SSTR5	2.32558	1.35135	0.194932
DENR	2.32558	1.35135	0.194932
PRSS22	2.32558	1.35135	0.194932
P2RX4	0	2.02703	0.194932
DCLRE1A	2.32558	1.35135	0.194932
CSRP2	2.32558	1.35135	0.194932
LDLRAD3	2.32558	1.35135	0.194932
MCL1	4.65116	0.675676	0.194932
MAPKAPK5	0	2.02703	0.0974659
OR5K4	2.32558	1.35135	0.0974659
CCDC177	2.32558	1.35135	0.0974659
DTHD1	4.65116	0.675676	0.0974659
TRIM47	0	2.02703	0.0974659
INA	2.32558	1.35135	0.0974659
SREK1IP1	2.32558	1.35135	0.0974659
OR51T1	2.32558	1.35135	0.0974659
COPS4	2.32558	1.35135	0.0974659
PPP1R18	0	2.02703	0.0974659
RDH13	2.32558	1.35135	0.0974659
IER5L	2.32558	1.35135	0
